# Supplementary material for: Substituent effect in determining the total structure of an all-alkynyl-protected Ag98 nanocluster for methanol tolerant oxygen reduction reaction
Source: Chem Sci. 2024 Oct 9;15(43):18161–9. doi: 10.1039/d4sc04318a (PMC11474724; doi:10.1039/d4sc04318a)
Supplement: SC-015-D4SC04318A-s002 [file SC-015-D4SC04318A-s002.cif]

# Supplementary Information (SI) for Chemical Science.
# This journal is © The Royal Society of Chemistry 2024

####################################################################### 
# 
# This file contains crystal structure data downloaded from the 
# Cambridge Structural Database (CSD) hosted by the Cambridge 
# Crystallographic Data Centre (CCDC).
# 
# Full information about CCDC data access policies and citation 
# guidelines are available at http://www.ccdc.cam.ac.uk/access/V1 
# 
# Audit and citation data items may have been added by the CCDC. 
# Please retain this information to preserve the provenance of 
# this file and to allow appropriate attribution of the data. 
# 
#######################################################################

data_ag98
_database_code_depnum_ccdc_archive 'CCDC 2362662'
loop_
_audit_author_name
_audit_author_address
'Xiaoqin Cui'
;Shanxi University
China
;
_audit_update_record             
;
2024-06-13 deposited with the CCDC.	2024-10-09 downloaded from the CCDC.
;
# start Validation Reply Form
_vrf_PLAT241_ag98                
;
PROBLEM: High   'MainMol' Ueq as Compared to Neighbors of        C39 Check
RESPONSE: The relevant atomic sites have been checked and found to correspond to the alkynyl ligands.
;
_vrf_PLAT733_ag98                
;
PROBLEM: Torsion Calc      177(4), Rep     176(99) ......       9.90 s.u.-R
RESPONSE:  Bad data and crystal quality.
;
# Added during the CSD deposition process: Thursday 13 June 2024 04:16 PM
# end Validation Reply Form

_audit_creation_date             2024-06-13
_audit_creation_method           
;
Olex2 1.5
(compiled 2024.02.16 svn.r378c4104 for OlexSys, GUI svn.r6928)
;
_shelx_SHELXL_version_number     2018/3
_chemical_name_common            ?
_chemical_name_systematic        ?
_chemical_formula_moiety         'C432 H192 Ag98 Cl4 F144'
_chemical_formula_sum            'C432 H192 Ag98 Cl4 F144'
_chemical_formula_weight         18830.90
_chemical_melting_point          ?
_chemical_oxdiff_formula         Ag
loop_
_atom_type_symbol
_atom_type_description
_atom_type_scat_dispersion_real
_atom_type_scat_dispersion_imag
_atom_type_scat_source
C C 0.0181 0.0091 'International Tables Vol C Tables 4.2.6.8 and 6.1.1.4'
H H 0.0000 0.0000 'International Tables Vol C Tables 4.2.6.8 and 6.1.1.4'
Ag Ag 0.1306 4.2820 'International Tables Vol C Tables 4.2.6.8 and 6.1.1.4'
Cl Cl 0.3639 0.7018 'International Tables Vol C Tables 4.2.6.8 and 6.1.1.4'
F F 0.0727 0.0534 'International Tables Vol C Tables 4.2.6.8 and 6.1.1.4'

_shelx_space_group_comment       
;
The symmetry employed for this shelxl refinement is uniquely defined
by the following loop, which should always be used as a source of
symmetry information in preference to the above space-group names.
They are only intended as comments.
;
_space_group_crystal_system      trigonal
_space_group_IT_number           148
_space_group_name_H-M_alt        'R -3'
_space_group_name_Hall           '-R 3'
loop_
_space_group_symop_operation_xyz
'x, y, z'
'-y, x-y, z'
'-x+y, -x, z'
'x+2/3, y+1/3, z+1/3'
'-y+2/3, x-y+1/3, z+1/3'
'-x+y+2/3, -x+1/3, z+1/3'
'x+1/3, y+2/3, z+2/3'
'-y+1/3, x-y+2/3, z+2/3'
'-x+y+1/3, -x+2/3, z+2/3'
'-x, -y, -z'
'y, -x+y, -z'
'x-y, x, -z'
'-x+2/3, -y+1/3, -z+1/3'
'y+2/3, -x+y+1/3, -z+1/3'
'x-y+2/3, x+1/3, -z+1/3'
'-x+1/3, -y+2/3, -z+2/3'
'y+1/3, -x+y+2/3, -z+2/3'
'x-y+1/3, x+2/3, -z+2/3'

_cell_length_a                   32.4731(4)
_cell_length_b                   32.4731(4)
_cell_length_c                   96.4532(11)
_cell_angle_alpha                90
_cell_angle_beta                 90
_cell_angle_gamma                120
_cell_volume                     88084(2)
_cell_formula_units_Z            6
_cell_measurement_reflns_used    39516
_cell_measurement_temperature    150.00(10)
_cell_measurement_theta_max      75.4820
_cell_measurement_theta_min      3.5280
_shelx_estimated_absorpt_T_max   ?
_shelx_estimated_absorpt_T_min   ?
_exptl_absorpt_coefficient_mu    26.424
_exptl_absorpt_correction_T_max  1.00000
_exptl_absorpt_correction_T_min  0.13769
_exptl_absorpt_correction_type   multi-scan
_exptl_absorpt_process_details   
;
CrysAlisPro 1.171.41.108a (Rigaku Oxford Diffraction, 2021)
Empirical absorption correction using spherical harmonics,
implemented in SCALE3 ABSPACK scaling algorithm.
;
_exptl_absorpt_special_details   ?
_exptl_crystal_colour            'metallic dark black'
_exptl_crystal_colour_lustre     metallic
_exptl_crystal_colour_modifier   dark
_exptl_crystal_colour_primary    black
_exptl_crystal_density_diffrn    2.130
_exptl_crystal_density_meas      ?
_exptl_crystal_density_method    ?
_exptl_crystal_description       block
_exptl_crystal_F_000             52524
_exptl_crystal_size_max          0.27
_exptl_crystal_size_mid          0.27
_exptl_crystal_size_min          0.268
_exptl_transmission_factor_max   ?
_exptl_transmission_factor_min   ?
_diffrn_reflns_av_R_equivalents  0.0609
_diffrn_reflns_av_unetI/netI     0.0735
_diffrn_reflns_Laue_measured_fraction_full 0.995
_diffrn_reflns_Laue_measured_fraction_max 0.956
_diffrn_reflns_limit_h_max       30
_diffrn_reflns_limit_h_min       -35
_diffrn_reflns_limit_k_max       40
_diffrn_reflns_limit_k_min       -20
_diffrn_reflns_limit_l_max       118
_diffrn_reflns_limit_l_min       -121
_diffrn_reflns_number            98151
_diffrn_reflns_point_group_measured_fraction_full 0.995
_diffrn_reflns_point_group_measured_fraction_max 0.956
_diffrn_reflns_theta_full        67.684
_diffrn_reflns_theta_max         76.541
_diffrn_reflns_theta_min         3.049
_diffrn_ambient_environment      N~2~
_diffrn_ambient_temperature      150.00(10)
_diffrn_detector                 'Hybrid Pixel Array Detector'
_diffrn_detector_area_resol_mean 10.0000
_diffrn_measured_fraction_theta_full 0.995
_diffrn_measured_fraction_theta_max 0.956
_diffrn_measurement_details      
;
List of Runs (angles in degrees, time in seconds):

  # Type    Start    End  Width  t~exp~   \w     \q     \k     \f   Frames
#--------------------------------------------------------------------------
  1  \w    -11.00  16.00   0.25    1.91    --    0.00  78.00  -9.00  108
  2  \w     68.00  94.00   0.25    7.64    --  101.00 -82.00-154.00  104
  3  \w     78.00 189.00   0.25    7.64    --  101.00  78.00  -9.00  444
  4  \w    -28.00  33.00   0.25    1.91    --    0.00 -82.00  60.00  244
  5  \w     76.00 185.00   0.25    7.64    --  101.00  77.00 -30.00  436
  6  \w    122.00 190.00   0.25    7.64    --  101.00  82.00  60.00  272
  7  \w    105.00 130.00   0.25    7.64    --  101.00 -82.00-154.00  100
;
_diffrn_measurement_device       'four-circle diffractometer'
_diffrn_measurement_device_type  'XtaLAB AFC12 (RINC): Kappa single'
_diffrn_measurement_method       '\w scans'
_diffrn_orient_matrix_type       
'CrysAlisPro convention (1999,Acta A55,543-557)'
_diffrn_orient_matrix_UB_11      0.0143416000
_diffrn_orient_matrix_UB_12      -0.0374505000
_diffrn_orient_matrix_UB_13      -0.0034798000
_diffrn_orient_matrix_UB_21      -0.0440699000
_diffrn_orient_matrix_UB_22      -0.0380328000
_diffrn_orient_matrix_UB_23      0.0078014000
_diffrn_orient_matrix_UB_31      -0.0291594000
_diffrn_orient_matrix_UB_32      -0.0123320000
_diffrn_orient_matrix_UB_33      -0.0135008000
_diffrn_radiation_monochromator  mirror
_diffrn_radiation_probe          x-ray
_diffrn_radiation_type           'Cu K\a'
_diffrn_radiation_wavelength     1.54184
_diffrn_source                   'Rotating-anode X-ray tube'
_diffrn_source_type              'Rigaku (Cu) X-ray Source'
_reflns_Friedel_coverage         0.000
_reflns_Friedel_fraction_full    .
_reflns_Friedel_fraction_max     .
_reflns_number_gt                20863
_reflns_number_total             39365
_reflns_odcompleteness_completeness 99.63
_reflns_odcompleteness_iscentric 1
_reflns_odcompleteness_theta     66.97
_reflns_special_details          
;
 Reflections were merged by SHELXL according to the crystal
 class for the calculation of statistics and refinement.
 
 Structure factors included contributions from the .fab file.
 
 _reflns_Friedel_fraction is defined as the number of unique
 Friedel pairs measured divided by the number that would be
 possible theoretically, ignoring centric projections and
 systematic absences.
;
_reflns_threshold_expression     'I > 2\s(I)'
_computing_cell_refinement       'CrysAlisPro 1.171.41.108a (Rigaku OD, 2021)'
_computing_data_collection       'CrysAlisPro 1.171.41.108a (Rigaku OD, 2021)'
_computing_data_reduction        'CrysAlisPro 1.171.41.108a (Rigaku OD, 2021)'
_computing_molecular_graphics    'Olex2 1.5 (Dolomanov et al., 2009)'
_computing_publication_material  'Olex2 1.5 (Dolomanov et al., 2009)'
_computing_structure_refinement  'SHELXL 2018/3 (Sheldrick, 2015)'
_computing_structure_solution    'SHELXT 2018/2 (Sheldrick, 2018)'
_refine_diff_density_max         1.531
_refine_diff_density_min         -1.876
_refine_diff_density_rms         0.192
_refine_ls_extinction_coef       .
_refine_ls_extinction_method     none
_refine_ls_goodness_of_fit_ref   0.946
_refine_ls_hydrogen_treatment    constr
_refine_ls_matrix_type           full
_refine_ls_number_parameters     1908
_refine_ls_number_reflns         39365
_refine_ls_number_restraints     1700
_refine_ls_R_factor_all          0.1170
_refine_ls_R_factor_gt           0.0778
_refine_ls_restrained_S_all      0.941
_refine_ls_shift/su_max          0.050
_refine_ls_shift/su_mean         0.000
_refine_ls_structure_factor_coef Fsqd
_refine_ls_weighting_details     
'w=1/[\s^2^(Fo^2^)+(0.1672P)^2^] where P=(Fo^2^+2Fc^2^)/3'
_refine_ls_weighting_scheme      calc
_refine_ls_wR_factor_gt          0.2263
_refine_ls_wR_factor_ref         0.2582
_refine_special_details          SQUEEZE
_olex2_refinement_description    
;
1. Fixed Uiso
 At 1.2 times of:
  All C(H) groups
2. Restrained distances
 C40-C35
 1.54 with sigma of 0.01
 C9-C5
 1.54 with sigma of 0.01
 C02D-C01V
 1.2 with sigma of 0.01
 F196-C185
 1.35 with sigma of 0.01
 F104-C185
 1.35 with sigma of 0.01
 F372-C185
 1.35 with sigma of 0.01
 C206-C110
 1.54 with sigma of 0.01
 C357-C185
 1.54 with sigma of 0.001
 C80-C02U
 1.54 with sigma of 0.01
 F20-C102
 1.35 with sigma of 0.01
 C23-C02D
 1.54 with sigma of 0.001
 C42-C117
 1.54 with sigma of 0.01
 F2-C102
 1.35 with sigma of 0.01
 F32-C102
 1.35 with sigma of 0.01
 C14-C102
 1.54 with sigma of 0.001
 F45-C17 = F3-C17 = F22-C17
 1.35 with sigma of 0.01
 C42-C41
 1.2 with sigma of 0.0001
 C53-C128
 1.54 with sigma of 0.0001
 C17-C15
 1.54 with sigma of 0.001
 F144-C53
 1.35 with sigma of 0.01
 F12-C53
 1.35 with sigma of 0.01
 F43-C53
 1.35 with sigma of 0.01
 C43-C02Q
 1.2 with sigma of 0.01
 C49-C43
 1.54 with sigma of 0.01
 F50-C83
 1.35 with sigma of 0.01
 F15-C83
 1.35 with sigma of 0.01
 F26-C83
 1.35 with sigma of 0.01
 F117-C55
 1.35 with sigma of 0.01
 F27-C55
 1.35 with sigma of 0.01
 F23-C55
 1.35 with sigma of 0.01
 C55-C31
 1.54 with sigma of 0.01
 C030-C02J
 1.2 with sigma of 0.01
 C7-C02M
 1.54 with sigma of 0.01
 C02Y-C02T
 1.54 with sigma of 0.01
 C11-C02T
 1.2 with sigma of 0.01
 F30-C7
 1.35 with sigma of 0.01
 F021-C7
 1.35 with sigma of 0.01
 F01Z-C7
 1.35 with sigma of 0.01
 F021-F30
 2.2 with sigma of 0.01
 F021-F01Z
 2.2 with sigma of 0.01
 F30-F01Z
 2.2 with sigma of 0.01
 F41-C71
 1.35 with sigma of 0.01
 F61-C71
 1.35 with sigma of 0.01
 F28-C71
 1.35 with sigma of 0.01
 C020-C01U
 1.2 with sigma of 0.01
 F01A-C024
 1.35 with sigma of 0.01
 F02E-C024
 1.35 with sigma of 0.01
 F01E-C024
 1.35 with sigma of 0.01
 C16-C024
 1.54 with sigma of 0.01
 C02W-C020
 1.54 with sigma of 0.01
 C01Y-C01P
 1.54 with sigma of 0.01
 C01R-C01L
 1.54 with sigma of 0.01
 F018-C01Y
 1.35 with sigma of 0.01
 F019-C01Y
 1.35 with sigma of 0.01
 F025-C01Y
 1.35 with sigma of 0.01
 C01L-C01H
 1.2 with sigma of 0.01
 F02A-C80
 1.35 with sigma of 0.01
 F02N-C80
 1.35 with sigma of 0.01
 F01S-C80
 1.35 with sigma of 0.01
 C57-C5
 1.2 with sigma of 0.01
 C20-C031
 1.2 with sigma of 0.01
 C24-C20
 1.54 with sigma of 0.01
 C25-C22
 1.54 with sigma of 0.01
 F7-C25
 1.35 with sigma of 0.01
 F16-C25
 1.35 with sigma of 0.01
 F1-C25
 1.35 with sigma of 0.01
 C30-C10
 1.2 with sigma of 0.01
 C10-C02F
 1.54 with sigma of 0.01
 C01K-C01J
 1.2 with sigma of 0.01
 C01J-C01G
 1.54 with sigma of 0.01
 C34-C33
 1.2 with sigma of 0.01
 C33-C026
 1.54 with sigma of 0.01
 C71-C02Z
 1.54 with sigma of 0.01
 C35-C26
 1.2 with sigma of 0.01
 C265-C161
 1.54 with sigma of 0.001
 C39-C161
 1.2 with sigma of 0.01
 C8-C130
 1.54 with sigma of 0.01
 F53-C8 = F4-C8
 1.35 with sigma of 0.01
 F150-C8
 1.35 with sigma of 0.01
 C4-C110
 1.2 with sigma of 0.01
 C02L-C022
 1.54 with sigma of 0.01
 C83-C70A
 1.54 with sigma of 0.01
 C101-C030
 1.54 with sigma of 0.01
 C01V-C23
 2.74 with sigma of 0.01
 F02A-C02U
 2.36 with sigma of 0.01
 F20-C14
 2.36 with sigma of 0.01
 F196-C357
 2.36 with sigma of 0.01
 F01S-C02U
 2.36 with sigma of 0.01
 F104-C357
 2.36 with sigma of 0.01
 F2-C14
 2.36 with sigma of 0.01
 C357-F372
 2.36 with sigma of 0.01
 F02N-C02U
 2.36 with sigma of 0.01
 F32-C14
 2.36 with sigma of 0.01
 C105-C185
 4.32 with sigma of 0.01
 F45-C15
 2.36 with sigma of 0.01
 C4-C206
 2.74 with sigma of 0.01
 F144-C128
 2.36 with sigma of 0.01
 C57-C9
 2.74 with sigma of 0.01
 C102-C27
 4.32 with sigma of 0.001
 F22-C15
 2.36 with sigma of 0.01
 F3-C15
 2.36 with sigma of 0.01
 F43-C128
 2.36 with sigma of 0.01
 C17-C193
 4.32 with sigma of 0.01
 F12-C128
 2.36 with sigma of 0.01
 C35-C169
 4.32 with sigma of 0.01
 C41-C117
 2.74 with sigma of 0.001
 C346-C53
 4.32 with sigma of 0.001
 F45-F3
 2.2 with sigma of 0.01
 F45-F22
 2.2 with sigma of 0.01
 F22-F3
 2.2 with sigma of 0.01
 F50-F15
 2.2 with sigma of 0.01
 F15-F26
 2.2 with sigma of 0.01
 F26-F50
 2.2 with sigma of 0.01
 F117-C31
 2.36 with sigma of 0.01
 F27-C31
 2.36 with sigma of 0.01
 F23-C31
 2.36 with sigma of 0.01
 F117-F23
 2.2 with sigma of 0.01
 F27-F117
 2.2 with sigma of 0.01
 F27-F23
 2.2 with sigma of 0.01
 F021-C02M
 2.36 with sigma of 0.01
 F30-C02M
 2.36 with sigma of 0.01
 F01Z-C02M
 2.36 with sigma of 0.01
 F41-C02Z
 2.36 with sigma of 0.01
 C02Z-F61
 2.36 with sigma of 0.01
 F28-C02Z
 2.36 with sigma of 0.01
 F41-F61
 2.2 with sigma of 0.01
 F28-F61
 2.2 with sigma of 0.01
 F41-F28
 2.2 with sigma of 0.01
 F01A-F02E
 2.2 with sigma of 0.01
 F02E-F01E
 2.2 with sigma of 0.01
 F01E-F01A
 2.2 with sigma of 0.01
 F01A-C16
 2.36 with sigma of 0.01
 F02E-C16
 2.36 with sigma of 0.01
 F01E-C16
 2.36 with sigma of 0.01
 F019-F018
 2.2 with sigma of 0.01
 F018-F025
 2.2 with sigma of 0.01
 F025-F019
 2.2 with sigma of 0.01
 F018-C01P
 2.36 with sigma of 0.01
 F019-C01P
 2.36 with sigma of 0.01
 C01P-F025
 2.36 with sigma of 0.01
 F02A-F01S
 2.2 with sigma of 0.01
 F02A-F02N
 2.2 with sigma of 0.01
 F02N-F01S
 2.2 with sigma of 0.01
 F20-F32
 2.2 with sigma of 0.01
 F20-F2
 2.2 with sigma of 0.01
 F32-F2
 2.2 with sigma of 0.01
 F16-F7
 2.2 with sigma of 0.01
 F16-F1
 2.2 with sigma of 0.01
 F1-F7
 2.2 with sigma of 0.01
 F16-C22
 2.36 with sigma of 0.01
 F1-C22
 2.36 with sigma of 0.01
 F7-C22
 2.36 with sigma of 0.01
 C02F-C30
 2.74 with sigma of 0.01
 C20-C310
 4.32 with sigma of 0.04
 C031-C24
 2.74 with sigma of 0.01
 C25-C207
 4.32 with sigma of 0.01
 F43-F144
 2.2 with sigma of 0.01
 F43-F12
 2.2 with sigma of 0.01
 F12-F144
 2.2 with sigma of 0.01
 F150-F53
 2.2 with sigma of 0.01
 F53-F4
 2.2 with sigma of 0.01
 F4-F150
 2.2 with sigma of 0.01
 F4-C130
 2.36 with sigma of 0.01
 F150-C130
 2.36 with sigma of 0.01
 F53-C130
 2.36 with sigma of 0.01
 F104-F196
 2.36 with sigma of 0.01
 F196-F372
 2.36 with sigma of 0.01
 F372-F104
 2.36 with sigma of 0.01
 C161-C475
 4.32 with sigma of 0.01
 C8-C154
 4.32 with sigma of 0.01
 C02J-C101
 2.74 with sigma of 0.01
 C6-C030
 4.32 with sigma of 0.01
 C39-C265
 2.74 with sigma of 0.01
 Ag0G-C01V \\sim Ag7-C01V
 with sigma of 0.02
3. Uiso/Uaniso restraints and constraints
C57 \\sim C5 \\sim C9 \\sim C14 \\sim C19 \\sim C306 \\sim C27 \\sim C54 \\sim
F20 \\sim F2 \\sim F32 \\sim C102 \\sim C41 \\sim F12 \\sim C42 \\sim C53 \\sim
F43 \\sim C117 \\sim C48 \\sim C346 \\sim C51 \\sim C56 \\sim C128 \\sim F144
\\sim C142 \\sim C112 \\sim F50 \\sim F26 \\sim C83 \\sim C70A \\sim C49 \\sim
C48A \\sim C3 \\sim C17 \\sim C35 \\sim F3 \\sim C40 \\sim C15 \\sim C109 \\sim
C169 \\sim C193 \\sim C212 \\sim F45 \\sim F22 \\sim C26 \\sim F01Z \\sim F021
\\sim C02M \\sim C76 \\sim C91 \\sim F30 \\sim C7 \\sim F7 \\sim C25 \\sim F1
\\sim F16 \\sim C24 \\sim C22 \\sim C106 \\sim C310 \\sim C207 \\sim C39 \\sim
C206 \\sim C105 \\sim C192 \\sim C463 \\sim C357 \\sim F104 \\sim C161 \\sim
C185 \\sim F196 \\sim F372 \\sim C265 \\sim C90 \\sim C154 \\sim C475 \\sim
C395 \\sim C130 \\sim F4 \\sim C8 \\sim F53 \\sim F150 \\sim C69 \\sim C32
\\sim C02Y \\sim C02T \\sim C11 \\sim C20 \\sim C031 \\sim C99 \\sim C37 \\sim
C110 \\sim F01X \\sim C030 \\sim C55 \\sim F117 \\sim C101 \\sim C31 \\sim C65
\\sim C6 \\sim C164 \\sim C50 \\sim F27 \\sim F23 \\sim F15: within 2A with
sigma of 0.01 and sigma for terminal atoms of 0.02 within 2A
Uanis(C110) \\sim Ueq, Uanis(C206) \\sim Ueq, Uanis(C37) \\sim Ueq, Uanis(C105)
\\sim Ueq, Uanis(C192) \\sim Ueq, Uanis(C463) \\sim Ueq, Uanis(C357) \\sim Ueq,
Uanis(F372) \\sim Ueq, Uanis(F104) \\sim Ueq, Uanis(F196) \\sim Ueq,
Uanis(C185) \\sim Ueq: with sigma of 0.01 and sigma for terminal atoms of 0.02
Uanis(C80) \\sim Ueq: with sigma of 0.01 and sigma for terminal atoms of 0.02
4. Rigid body (RIGU) restrains
 C41, F12, C42, C53, F43, C117, C48, C346, C51, C56, C128, F144, C57, C5, C9,
 C14, C19, C306, C27, C54, F20, F2, F32, C102, F01Z, F021, C02M, C76, C91, F30,
 C7, F7, C25, F1, F16, C24, C22, C106, C310, C207, C20, C39, C192, C463, C161,
 C185, F196, C265, C90, C154, C475, C395, C130, F4, C8, F53, F150, Ag0Q, C02T,
 C02Y, C69, C32, C4, C110, C206, C37, C105, C357, F104, F372, C99, C11, Ag0X,
 C02Q, C43, C49, C70A, C112, C142, C3, C48A, F26, F50, C26, C17, C35, F3, C40,
 C15, C109, C169, C193, C212, F45, F15, C83, F22, F01X, C02J, C030, C71, F23,
 F27, C55, F117, F41, C101, C31, C65, C6, C164, C50, F61, F28
 with sigma for 1-2 distances of 0.01 and sigma for 1-3 distances of 0.02
5. Others
 Sof(Ag3)=Sof(Ag1)=Sof(Ag6)=Sof(Ag2)=Sof(Ag5)=Sof(Ag4)=1-FVAR(1)
 Sof(Ag0T)=Sof(Ag0U)=Sof(Ag0V)=Sof(Ag0W)=Sof(Ag0X)=Sof(Ag0Y)=FVAR(1)
 Sof(Ag7)=1-FVAR(2)
 Sof(Ag0G)=FVAR(2)
6.a Aromatic/amide H refined with riding coordinates:
 C02G(H02G), C02V(H02V), C02O(H02O), C01N(H01N), C02B(H02B), C02K(H02K),
 C02P(H02P), C01W(H01W), C82(H82), C199(H199), C46(H46), C28(H28), C18(H18),
 C1(H1), C2(H2), C29(H29), C44(H44), C36(H36), C47(H47), C12(H12), C52(H52),
 C85(H85), C84(H84), C38(H38), C76(H76), C91(H91), C69(H69), C32(H32), C62(H62),
  C123(H123), C93(H93), C13(H13), C112(H112), C142(H142), C3(H3), C48A(H48A),
 C65(H65), C6(H6), C164(H164), C50(H50), C109(H109), C169(H169), C193(H193),
 C212(H212), C106(H106), C310(H310), C207(H207), C99(H99), C19(H19), C306(H306),
  C27(H27), C54(H54), C37(H37), C105(H105), C192(H192), C463(H463), C48(H48),
 C346(H346), C51(H51), C56(H56), C90(H90), C154(H154), C475(H475), C395(H395)
6.b Fitted hexagon refined as free rotating group:
 C01G(C01I,C02G,C02V,C02O,C01N), C01R(C01P,C02B,C02K,C02P,C01W), C026(C02Z,C82,
 C199,C46,C28), C02F(C022,C18,C1,C2,C29), C02H(C02R,C44,C36,C47,C12), C02W(C16,
 C52,C85,C84,C38), C02Y(C02M,C76,C91,C69,C32), C23(C02U,C62,C123,C93,C13),
 C49(C70A,C112,C142,C3,C48A), C101(C31,C65,C6,C164,C50), C40(C15,C109,C169,C193,
 C212), C24(C22,C106,C310,C207,C99), C9(C14,C19,C306,C27,C54), C206(C37,C105,
 C192,C463,C357), C117(C48,C346,C51,C56,C128), C265(C90,C154,C475,C395,C130)
;
_atom_sites_solution_hydrogens   geom
_atom_sites_solution_primary     dual
_atom_sites_solution_secondary   ?
loop_
_atom_site_label
_atom_site_type_symbol
_atom_site_fract_x
_atom_site_fract_y
_atom_site_fract_z
_atom_site_U_iso_or_equiv
_atom_site_adp_type
_atom_site_occupancy
_atom_site_site_symmetry_order
_atom_site_calc_flag
_atom_site_refinement_flags_posn
_atom_site_refinement_flags_adp
_atom_site_refinement_flags_occupancy
_atom_site_disorder_assembly
_atom_site_disorder_group
Ag01 Ag 0.666667 0.333333 0.52471(2) 0.0733(3) Uani 1 3 d S T P A .
Ag02 Ag 0.63280(3) 0.27479(3) 0.57180(2) 0.0720(2) Uani 1 1 d . . . . .
Ag03 Ag 0.70594(3) 0.39471(3) 0.54733(2) 0.0719(2) Uani 1 1 d . . . . .
Ag04 Ag 0.54864(3) 0.28593(3) 0.57173(2) 0.0761(2) Uani 1 1 d . . . . .
Ag05 Ag 0.63469(3) 0.39773(3) 0.53233(2) 0.0793(2) Uani 1 1 d . . . . .
Ag06 Ag 0.60798(3) 0.30924(3) 0.59621(2) 0.0778(2) Uani 1 1 d . . . . .
Ag07 Ag 0.56598(3) 0.36899(3) 0.55718(2) 0.0816(2) Uani 1 1 d . . . . .
Ag08 Ag 0.56814(3) 0.29241(3) 0.51780(2) 0.0822(2) Uani 1 1 d . . . . .
Ag09 Ag 0.63495(3) 0.37083(3) 0.50227(2) 0.0845(2) Uani 1 1 d . . . . .
Ag0A Ag 0.54718(3) 0.21129(3) 0.58744(2) 0.0811(2) Uani 1 1 d . . . . .
Ag0B Ag 0.55393(3) 0.21215(3) 0.55774(2) 0.0819(2) Uani 1 1 d . . . . .
Ag0C Ag 0.62785(3) 0.39189(3) 0.61303(2) 0.0853(2) Uani 1 1 d . . . . .
Ag0D Ag 0.56642(3) 0.36703(3) 0.58763(2) 0.0794(2) Uani 1 1 d . . . . .
Ag0E Ag 0.59002(4) 0.44793(4) 0.60366(2) 0.0889(3) Uani 1 1 d . . . . .
Ag0F Ag 0.53562(4) 0.35565(4) 0.52801(2) 0.0899(3) Uani 1 1 d . . . . .
Ag0G Ag 0.5046(4) 0.2375(3) 0.53866(10) 0.109(9) Uani 0.20(7) 1 d D . P A 1
Ag0H Ag 0.666667 0.333333 0.62083(2) 0.0846(4) Uani 1 3 d S T P . .
Ag0I Ag 0.58533(4) 0.45089(4) 0.57406(2) 0.0918(3) Uani 1 1 d . . . . .
Ag0J Ag 0.51050(4) 0.27156(4) 0.59879(2) 0.0955(3) Uani 1 1 d . . . . .
Ag0K Ag 0.56655(4) 0.29323(4) 0.62251(2) 0.0972(3) Uani 1 1 d . . . . .
Ag0L Ag 0.52945(4) 0.35552(4) 0.61475(2) 0.0991(3) Uani 1 1 d . . . . .
Ag0M Ag 0.46009(4) 0.11282(4) 0.59230(2) 0.1050(3) Uani 1 1 d . . . . .
Ag0N Ag 0.50732(4) 0.19279(4) 0.61377(2) 0.1079(3) Uani 1 1 d . . . . .
Ag0O Ag 0.55131(5) 0.50454(5) 0.59189(2) 0.1145(4) Uani 1 1 d . . . . .
Ag0P Ag 0.49618(4) 0.40188(4) 0.59211(2) 0.1116(3) Uani 1 1 d . . . . .
Ag0Q Ag 0.61840(5) 0.53032(5) 0.62102(2) 0.1211(4) Uani 1 1 d . . . . .
Ag0R Ag 0.59279(5) 0.44029(5) 0.63319(2) 0.1238(4) Uani 1 1 d . . . . .
Ag0S Ag 0.51070(5) 0.43696(5) 0.62045(2) 0.1299(4) Uani 1 1 d . . . . .
Ag0T Ag 0.46258(6) 0.12875(8) 0.56375(2) 0.0996(5) Uani 0.6200(15) 1 d . . P A
1
Ag0U Ag 0.44645(6) 0.19021(6) 0.58492(2) 0.0963(5) Uani 0.6200(15) 1 d . . P A
1
Ag0V Ag 0.48030(6) 0.33189(6) 0.57170(2) 0.0958(5) Uani 0.6200(15) 1 d . . P A
1
Ag0W Ag 0.44159(7) 0.30701(8) 0.59968(2) 0.1174(6) Uani 0.6200(15) 1 d . . P A
1
Ag0X Ag 0.52175(8) 0.20999(8) 0.64141(2) 0.1212(7) Uani 0.6200(15) 1 d . . P A
1
Ag0Y Ag 0.63511(10) 0.23924(10) 0.64217(2) 0.1632(13) Uani 0.6200(15) 1 d . . P
A 1
Cl10 Cl 0.45961(10) 0.24606(10) 0.56266(2) 0.0758(6) Uani 1 1 d . . . . .
Cl15 Cl 0.666667 0.333333 0.64834(6) 0.129(2) Uani 1 3 d S T P . .
F F 0.5489(3) 0.4019(5) 0.48170(10) 0.137(3) Uani 1 1 d . . . . .
F018 F 0.5256(4) 0.3181(3) 0.46700(11) 0.165(4) Uani 1 1 d D . . . .
F019 F 0.4767(4) 0.2543(4) 0.47869(10) 0.180(5) Uani 1 1 d D . . . .
F01A F 0.4700(4) 0.4012(4) 0.51945(9) 0.173(5) Uani 1 1 d D . . . .
F01B F 0.5301(4) 0.4423(5) 0.49443(11) 0.153(4) Uani 1 1 d . . . . .
F01C F 0.4045(5) 0.1312(5) 0.52148(13) 0.166(4) Uani 1 1 d . . . . .
F01D F 0.5379(4) 0.4562(6) 0.47281(12) 0.193(6) Uani 1 1 d . . . . .
F01E F 0.4592(5) 0.4336(4) 0.53801(11) 0.198(6) Uani 1 1 d D . . . .
F01F F 0.4834(6) 0.5341(6) 0.57438(13) 0.209(6) Uani 1 1 d . . . . .
C01G C 0.6340(4) 0.4778(3) 0.49673(9) 0.105(4) Uani 1 1 d DG . . . .
C01I C 0.6086(3) 0.4819(4) 0.48571(10) 0.097(4) Uani 1 1 d G . . . .
C02G C 0.6311(5) 0.5195(5) 0.47644(10) 0.162(8) Uani 1 1 d G . . . .
H02G H 0.613735 0.522285 0.468910 0.195 Uiso 1 1 calc R U . . .
C02V C 0.6788(5) 0.5531(4) 0.47819(12) 0.149(7) Uani 1 1 d G . . . .
H02V H 0.694163 0.578771 0.471851 0.179 Uiso 1 1 calc R U . . .
C02O C 0.7042(4) 0.5490(4) 0.48920(13) 0.134(6) Uani 1 1 d G . . . .
H02O H 0.736823 0.571944 0.490398 0.160 Uiso 1 1 calc R U . . .
C01N C 0.6817(4) 0.5114(4) 0.49847(10) 0.119(5) Uani 1 1 d G . . . .
H01N H 0.699054 0.508633 0.506005 0.143 Uiso 1 1 calc R U . . .
C01H C 0.5839(5) 0.2976(4) 0.49477(9) 0.086(3) Uani 1 1 d D . . . .
C01J C 0.6094(4) 0.4365(4) 0.50669(11) 0.083(3) Uani 1 1 d D . . . .
C01K C 0.5914(5) 0.4054(5) 0.51507(11) 0.105(5) Uani 1 1 d D . . . .
C01L C 0.5739(5) 0.2781(4) 0.48387(9) 0.091(3) Uani 1 1 d D . . . .
F01Q F 0.4780(7) 0.5156(6) 0.55228(16) 0.223(7) Uani 1 1 d . . . . .
C01R C 0.5626(4) 0.2507(4) 0.47050(7) 0.104(4) Uani 1 1 d DG . . . .
C01P C 0.5263(4) 0.2472(4) 0.46200(10) 0.142(7) Uani 1 1 d DG . . . .
C02B C 0.5165(4) 0.2226(5) 0.44952(9) 0.170(9) Uani 1 1 d G . . . .
H02B H 0.491794 0.220135 0.443710 0.204 Uiso 1 1 calc R U . . .
C02K C 0.5430(5) 0.2016(5) 0.44555(9) 0.166(9) Uani 1 1 d G . . . .
H02K H 0.536256 0.184790 0.437020 0.199 Uiso 1 1 calc R U . . .
C02P C 0.5792(5) 0.2052(5) 0.45405(12) 0.152(7) Uani 1 1 d G . . . .
H02P H 0.597217 0.190812 0.451332 0.182 Uiso 1 1 calc R U . . .
C01W C 0.5890(4) 0.2297(4) 0.46652(10) 0.129(6) Uani 1 1 d G . . . .
H01W H 0.613714 0.232178 0.472335 0.155 Uiso 1 1 calc R U . . .
F01S F 0.3743(4) 0.2069(5) 0.52557(12) 0.203(6) Uani 1 1 d D . . . .
F01T F 0.4548(6) 0.5640(7) 0.5603(2) 0.263(9) Uani 1 1 d . . . . .
C01U C 0.5013(5) 0.3583(6) 0.54776(13) 0.104(4) Uani 1 1 d D . . . .
C01V C 0.4927(4) 0.2715(5) 0.52128(12) 0.090(3) Uani 1 1 d D . . . .
F01X F 0.3676(5) 0.0811(6) 0.53558(19) 0.207(6) Uani 1 1 d . . . . .
C01Y C 0.4973(4) 0.2703(4) 0.46619(12) 0.155(8) Uani 1 1 d D . . . .
F01Z F 0.6741(5) 0.6067(5) 0.65501(15) 0.254(6) Uani 1 1 d D U . . .
C020 C 0.4613(4) 0.3456(6) 0.54449(14) 0.119(5) Uani 1 1 d D . . . .
F021 F 0.7470(6) 0.6193(6) 0.65642(16) 0.263(7) Uani 1 1 d D U . . .
C023 C 0.4938(5) 0.1639(5) 0.54414(15) 0.101(4) Uani 1 1 d . . . . .
C024 C 0.4374(5) 0.4051(5) 0.52715(13) 0.179(10) Uani 1 1 d D . . . .
F025 F 0.4633(4) 0.2616(5) 0.45683(12) 0.231(8) Uani 1 1 d D . . . .
C026 C 0.3674(5) 0.3681(6) 0.57023(14) 0.152(7) Uani 1 1 d DG . . . .
C02Z C 0.3182(5) 0.3393(5) 0.57013(15) 0.179(10) Uani 1 1 d DG . . . .
C82 C 0.2901(5) 0.3560(7) 0.5644(2) 0.29(2) Uani 1 1 d G . . . .
H82 H 0.256442 0.336317 0.564294 0.354 Uiso 1 1 calc R U . . .
C199 C 0.3111(8) 0.4014(8) 0.5587(2) 0.39(4) Uani 1 1 d G . . . .
H199 H 0.291850 0.412782 0.554775 0.471 Uiso 1 1 calc R U . . .
C46 C 0.3603(9) 0.4302(5) 0.55882(18) 0.25(2) Uani 1 1 d G . . . .
H46 H 0.374659 0.461202 0.554953 0.300 Uiso 1 1 calc R U . . .
C28 C 0.3884(5) 0.4135(5) 0.56458(17) 0.178(9) Uani 1 1 d G . . . .
H28 H 0.422062 0.433158 0.564651 0.213 Uiso 1 1 calc R U . . .
F027 F 0.3538(7) 0.0698(6) 0.5134(3) 0.304(13) Uani 1 1 d . . . . .
F02A F 0.3629(7) 0.1689(5) 0.50595(17) 0.305(11) Uani 1 1 d D . . . .
C02C C 0.4765(5) 0.1325(5) 0.53755(14) 0.101(4) Uani 1 1 d . . . . .
C02D C 0.4592(5) 0.2693(5) 0.51526(13) 0.119(5) Uani 1 1 d D . . . .
F02E F 0.4175(6) 0.4243(6) 0.51897(15) 0.287(10) Uani 1 1 d D . . . .
C02F C 0.5792(8) 0.5850(6) 0.55853(14) 0.153(9) Uani 1 1 d DG . . . .
C022 C 0.5398(6) 0.5909(6) 0.55713(16) 0.161(9) Uani 1 1 d DG . . . .
C18 C 0.5457(8) 0.6343(7) 0.55273(16) 0.202(13) Uani 1 1 d G . . . .
H18 H 0.518878 0.638369 0.551767 0.243 Uiso 1 1 calc R U . . .
C1 C 0.5910(9) 0.6718(5) 0.54974(18) 0.210(13) Uani 1 1 d G . . . .
H1 H 0.594995 0.701409 0.546738 0.252 Uiso 1 1 calc R U . . .
C2 C 0.6303(7) 0.6658(7) 0.5511(2) 0.243(16) Uani 1 1 d G . . . .
H2 H 0.661178 0.691395 0.549107 0.292 Uiso 1 1 calc R U . . .
C29 C 0.6244(6) 0.6224(9) 0.55554(19) 0.206(13) Uani 1 1 d G . . . .
H29 H 0.651243 0.618344 0.556507 0.247 Uiso 1 1 calc R U . . .
C02H C 0.4622(5) 0.0892(4) 0.52906(11) 0.113(5) Uani 1 1 d G . . . .
C02R C 0.4200(5) 0.0695(5) 0.52157(14) 0.172(10) Uani 1 1 d G . . . .
C44 C 0.4076(5) 0.0305(5) 0.51302(14) 0.187(10) Uani 1 1 d G . . . .
H44 H 0.378757 0.016987 0.507895 0.225 Uiso 1 1 calc R U . . .
C36 C 0.4373(7) 0.0113(4) 0.51196(15) 0.195(12) Uani 1 1 d G . . . .
H36 H 0.428822 -0.015294 0.506122 0.234 Uiso 1 1 calc R U . . .
C47 C 0.4795(6) 0.0311(5) 0.51946(16) 0.179(10) Uani 1 1 d G . . . .
H47 H 0.499846 0.018005 0.518739 0.215 Uiso 1 1 calc R U . . .
C12 C 0.4920(4) 0.0701(5) 0.52801(13) 0.124(5) Uani 1 1 d G . . . .
H12 H 0.520805 0.083586 0.533129 0.149 Uiso 1 1 calc R U . . .
C02J C 0.4062(5) 0.1151(6) 0.57955(16) 0.119(5) Uani 1 1 d D . . . .
C02L C 0.4890(7) 0.5528(8) 0.5614(3) 0.224(17) Uani 1 1 d D . . . .
F02N F 0.3089(3) 0.1858(5) 0.51387(17) 0.262(9) Uani 1 1 d D . . . .
C02Q C 0.4340(6) 0.2373(7) 0.60066(18) 0.138(6) Uani 1 1 d D . . . .
C02T C 0.7053(10) 0.5830(5) 0.6298(2) 0.203(6) Uani 1 1 d D U . . .
C02W C 0.4103(4) 0.3289(5) 0.54048(13) 0.137(7) Uani 1 1 d DG . . . .
C16 C 0.3984(4) 0.3562(4) 0.53206(14) 0.157(7) Uani 1 1 d DG . . . .
C52 C 0.3518(5) 0.3380(6) 0.52763(15) 0.228(17) Uani 1 1 d G . . . .
H52 H 0.343650 0.356611 0.521872 0.273 Uiso 1 1 calc R U . . .
C85 C 0.3170(3) 0.2926(6) 0.53162(19) 0.246(19) Uani 1 1 d G . . . .
H85 H 0.285117 0.280173 0.528588 0.296 Uiso 1 1 calc R U . . .
C84 C 0.3289(5) 0.2654(5) 0.5400(2) 0.27(2) Uani 1 1 d G . . . .
H84 H 0.305125 0.234320 0.542761 0.319 Uiso 1 1 calc R U . . .
C38 C 0.3755(6) 0.2835(5) 0.54447(16) 0.201(12) Uani 1 1 d G . . . .
H38 H 0.383664 0.264905 0.550220 0.241 Uiso 1 1 calc R U . . .
C02Y C 0.7269(7) 0.6369(4) 0.62802(17) 0.229(6) Uani 1 1 d DG U . . .
C02M C 0.7312(7) 0.6634(6) 0.63978(12) 0.234(6) Uani 1 1 d DG U . . .
C76 C 0.7467(8) 0.7117(6) 0.63859(15) 0.249(7) Uani 1 1 d G U . . .
H76 H 0.749639 0.729877 0.646626 0.299 Uiso 1 1 calc R U . . .
C91 C 0.7581(8) 0.7334(4) 0.6256(2) 0.261(8) Uani 1 1 d G U . . .
H91 H 0.768725 0.766360 0.624823 0.313 Uiso 1 1 calc R U . . .
C69 C 0.7538(8) 0.7068(7) 0.61388(13) 0.259(8) Uani 1 1 d G U . . .
H69 H 0.761576 0.721603 0.605025 0.311 Uiso 1 1 calc R U . . .
C32 C 0.7382(8) 0.6585(7) 0.61507(13) 0.246(7) Uani 1 1 d G U . . .
H32 H 0.735345 0.640361 0.607029 0.296 Uiso 1 1 calc R U . . .
C030 C 0.3655(6) 0.0972(12) 0.5763(4) 0.267(10) Uani 1 1 d D U . . .
C031 C 0.4800(8) 0.3602(13) 0.6279(3) 0.323(10) Uani 1 1 d D U . . .
C21 C 0.5580(8) 0.4456(8) 0.48400(16) 0.124(6) Uani 1 1 d . . . . .
C23 C 0.4287(4) 0.2811(4) 0.50563(11) 0.165(8) Uani 1 1 d DG . . . .
C02U C 0.3803(4) 0.2485(4) 0.50477(13) 0.159(8) Uani 1 1 d DG . . . .
C62 C 0.3521(3) 0.2556(5) 0.49531(15) 0.225(16) Uani 1 1 d G . . . .
H62 H 0.319045 0.233335 0.494726 0.269 Uiso 1 1 calc R U . . .
C123 C 0.3723(5) 0.2953(6) 0.48672(14) 0.232(17) Uani 1 1 d G . . . .
H123 H 0.353084 0.300129 0.480261 0.278 Uiso 1 1 calc R U . . .
C93 C 0.4207(6) 0.3278(5) 0.48758(14) 0.230(14) Uani 1 1 d G . . . .
H93 H 0.434530 0.354958 0.481710 0.276 Uiso 1 1 calc R U . . .
C13 C 0.4489(4) 0.3207(4) 0.49704(14) 0.150(7) Uani 1 1 d G . . . .
H13 H 0.481938 0.342991 0.497625 0.180 Uiso 1 1 calc R U . . .
C45 C 0.3842(10) 0.0898(9) 0.5230(3) 0.151(8) Uani 1 1 d . . . . .
C71 C 0.2947(5) 0.2895(5) 0.57664(17) 0.34(2) Uani 1 1 d D . . . .
C80 C 0.3561(4) 0.2016(4) 0.51276(14) 0.225(13) Uani 1 1 d D U . . .
F23 F 0.3352(6) 0.1692(7) 0.57034(18) 0.322(10) Uani 1 1 d D U . . .
F27 F 0.3606(6) 0.1511(8) 0.55139(19) 0.376(12) Uani 1 1 d D U . . .
C43 C 0.4017(8) 0.2220(9) 0.6085(2) 0.180(9) Uani 1 1 d D . . . .
C49 C 0.3723(7) 0.2061(9) 0.62193(18) 0.258(8) Uani 1 1 d DG U . . .
C70A C 0.3236(8) 0.1812(9) 0.61936(16) 0.274(7) Uani 1 1 d DG U . . .
C112 C 0.2917(6) 0.1694(8) 0.6303(2) 0.283(8) Uani 1 1 d G U . . .
H112 H 0.258432 0.152306 0.628499 0.340 Uiso 1 1 calc R U . . .
C142 C 0.3083(7) 0.1826(8) 0.6437(2) 0.286(8) Uani 1 1 d G U . . .
H142 H 0.286468 0.174577 0.651171 0.343 Uiso 1 1 calc R U . . .
C3 C 0.3569(8) 0.2076(8) 0.64629(16) 0.270(8) Uani 1 1 d G U . . .
H3 H 0.368330 0.216654 0.655498 0.324 Uiso 1 1 calc R U . . .
C48A C 0.3889(6) 0.2194(8) 0.6354(2) 0.259(8) Uani 1 1 d G U . . .
H48A H 0.422156 0.236461 0.637153 0.310 Uiso 1 1 calc R U . . .
C55 C 0.3216(5) 0.1426(6) 0.55877(18) 0.332(9) Uani 1 1 d D U . . .
F117 F 0.2948(6) 0.1548(8) 0.5510(2) 0.382(11) Uani 1 1 d D U . . .
F26 F 0.3162(7) 0.1415(7) 0.5977(2) 0.294(8) Uani 1 1 d D U . . .
F28 F 0.2997(7) 0.2940(7) 0.59047(14) 0.319(13) Uani 1 1 d D . . . .
F30 F 0.7308(7) 0.6727(5) 0.66417(13) 0.288(8) Uani 1 1 d D U . . .
F41 F 0.3150(7) 0.2650(6) 0.57193(17) 0.327(16) Uani 1 1 d D . . . .
C7 C 0.7205(6) 0.6403(5) 0.65420(12) 0.243(7) Uani 1 1 d D U . . .
F50 F 0.2545(6) 0.1429(8) 0.6067(3) 0.356(11) Uani 1 1 d D U . . .
C10 C 0.5686(8) 0.5359(6) 0.56377(17) 0.174(10) Uani 1 1 d D . . . .
C101 C 0.3134(5) 0.0720(7) 0.5715(3) 0.299(8) Uani 1 1 d DG U . . .
C31 C 0.2929(6) 0.0895(5) 0.5623(2) 0.314(8) Uani 1 1 d DG U . . .
C65 C 0.2468(7) 0.0600(8) 0.5575(2) 0.323(9) Uani 1 1 d G U . . .
H65 H 0.232821 0.071864 0.551220 0.388 Uiso 1 1 calc R U . . .
C6 C 0.2213(5) 0.0131(7) 0.5620(3) 0.332(10) Uani 1 1 d DG U . . .
H6 H 0.189761 -0.007080 0.558789 0.399 Uiso 1 1 calc R U . . .
C164 C 0.2418(8) -0.0043(6) 0.5713(3) 0.328(10) Uani 1 1 d G U . . .
H164 H 0.224288 -0.036387 0.574326 0.394 Uiso 1 1 calc R U . . .
C50 C 0.2879(8) 0.0251(8) 0.5760(3) 0.317(9) Uani 1 1 d G U . . .
H50 H 0.301878 0.013249 0.582293 0.380 Uiso 1 1 calc R U . . .
C26 C 0.5442(12) 0.2852(14) 0.64402(16) 0.274(9) Uani 1 1 d D U . . .
C30 C 0.5686(14) 0.5009(9) 0.5680(2) 0.27(2) Uani 1 1 d D . . . .
C17 C 0.4619(5) 0.2633(6) 0.67215(15) 0.364(9) Uani 1 1 d D U . . .
C35 C 0.5440(14) 0.2830(15) 0.65652(14) 0.303(9) Uani 1 1 d D U . . .
F3 F 0.4671(8) 0.2978(7) 0.6634(2) 0.375(10) Uani 1 1 d D U . . .
C40 C 0.5471(7) 0.2809(9) 0.67252(14) 0.344(9) Uani 1 1 d DG U . . .
C15 C 0.5090(6) 0.2785(10) 0.6798(2) 0.361(9) Uani 1 1 d DG U . . .
C109 C 0.5109(8) 0.2826(10) 0.6941(2) 0.389(10) Uani 1 1 d G U . . .
H109 H 0.484876 0.280970 0.699081 0.466 Uiso 1 1 calc R U . . .
C169 C 0.5510(10) 0.2892(11) 0.70124(14) 0.398(11) Uani 1 1 d DG U . . .
H169 H 0.552327 0.291982 0.711052 0.478 Uiso 1 1 calc R U . . .
C193 C 0.5891(8) 0.2915(12) 0.6940(2) 0.387(11) Uani 1 1 d DG U . . .
H193 H 0.616526 0.296018 0.698849 0.464 Uiso 1 1 calc R U . . .
C212 C 0.5872(7) 0.2874(10) 0.6796(2) 0.372(10) Uani 1 1 d G U . . .
H212 H 0.613274 0.289043 0.674674 0.446 Uiso 1 1 calc R U . . .
F45 F 0.4275(6) 0.2548(9) 0.68143(19) 0.396(12) Uani 1 1 d D U . . .
F15 F 0.3121(7) 0.2064(7) 0.5966(2) 0.299(8) Uani 1 1 d D U . . .
C83 C 0.3020(6) 0.1685(7) 0.60469(17) 0.290(8) Uani 1 1 d D U . . .
C11 C 0.6963(10) 0.5430(6) 0.6296(2) 0.195(7) Uani 1 1 d D U . . .
F22 F 0.4496(8) 0.2234(6) 0.6648(2) 0.383(11) Uani 1 1 d D U . . .
F61 F 0.2483(4) 0.2659(7) 0.5733(3) 0.50(3) Uani 1 1 d D . . . .
Ag3 Ag 0.54153(13) 0.34829(15) 0.64235(3) 0.1269(12) Uani 0.3800(15) 1 d . . P
A 2
Ag1 Ag 0.65979(18) 0.4157(2) 0.64224(3) 0.1514(17) Uani 0.3800(15) 1 d . . P A
2
C57 C 0.4327(8) 0.0437(11) 0.6019(3) 0.256(11) Uani 1 1 d D U . . .
F7 F 0.4258(9) 0.3483(8) 0.6587(2) 0.408(12) Uani 1 1 d D U . . .
C5 C 0.4013(10) 0.0115(13) 0.6082(3) 0.300(10) Uani 1 1 d D U . . .
C25 C 0.4124(6) 0.3789(6) 0.65392(17) 0.373(10) Uani 1 1 d D U . . .
F1 F 0.3923(7) 0.3906(8) 0.66425(19) 0.370(11) Uani 1 1 d D U . . .
F16 F 0.4510(7) 0.4182(7) 0.6492(2) 0.402(12) Uani 1 1 d D U . . .
C24 C 0.3883(6) 0.3406(10) 0.6300(2) 0.357(9) Uani 1 1 d DG U . . .
C22 C 0.3764(7) 0.3558(10) 0.6420(2) 0.353(9) Uani 1 1 d DG U . . .
C106 C 0.3302(9) 0.3468(10) 0.6440(2) 0.364(10) Uani 1 1 d G U . . .
H106 H 0.322053 0.357155 0.652197 0.437 Uiso 1 1 calc R U . . .
C310 C 0.2959(6) 0.3228(11) 0.6338(3) 0.372(10) Uani 1 1 d DG U . . .
H310 H 0.264356 0.316656 0.635162 0.446 Uiso 1 1 calc R U . . .
C207 C 0.3078(8) 0.3076(10) 0.6218(3) 0.378(11) Uani 1 1 d DG U . . .
H207 H 0.284389 0.291203 0.614868 0.454 Uiso 1 1 calc R U . . .
C99 C 0.3540(9) 0.3166(9) 0.61985(19) 0.374(10) Uani 1 1 d G U . . .
H99 H 0.362119 0.306249 0.611609 0.448 Uiso 1 1 calc R U . . .
C9 C 0.3647(7) -0.0273(9) 0.61791(16) 0.360(9) Uani 1 1 d DG U . . .
C14 C 0.3254(7) -0.0656(8) 0.61184(13) 0.395(10) Uani 1 1 d DG U . . .
C19 C 0.2871(7) -0.0968(8) 0.6200(2) 0.397(11) Uani 1 1 d G U . . .
H19 H 0.260212 -0.122909 0.615860 0.476 Uiso 1 1 calc R U . . .
C306 C 0.2882(8) -0.0896(9) 0.6342(2) 0.396(11) Uani 1 1 d G U . . .
H306 H 0.262018 -0.110940 0.639827 0.475 Uiso 1 1 calc R U . . .
C27 C 0.3275(10) -0.0514(9) 0.64031(13) 0.389(11) Uani 1 1 d DG U . . .
H27 H 0.328267 -0.046509 0.650043 0.466 Uiso 1 1 calc R U . . .
C54 C 0.3658(9) -0.0202(8) 0.63214(18) 0.374(11) Uani 1 1 d G U . . .
H54 H 0.392709 0.005955 0.636292 0.449 Uiso 1 1 calc R U . . .
C20 C 0.4401(8) 0.3506(15) 0.6305(3) 0.335(10) Uani 1 1 d D U . . .
F20 F 0.3683(8) -0.0727(10) 0.5931(2) 0.447(15) Uani 1 1 d D U . . .
F2 F 0.2899(8) -0.1152(7) 0.5924(2) 0.462(15) Uani 1 1 d D U . . .
F32 F 0.3267(10) -0.0376(7) 0.5892(2) 0.467(15) Uani 1 1 d D U . . .
C102 C 0.3272(7) -0.0735(6) 0.59615(13) 0.425(11) Uani 1 1 d D U . . .
Ag6 Ag 0.46368(11) 0.16304(13) 0.56814(3) 0.1029(9) Uani 0.3800(15) 1 d . . P A
2
C33 C 0.3992(5) 0.3520(6) 0.57693(16) 0.117(5) Uani 1 1 d D . . . .
Ag2 Ag 0.45897(11) 0.30411(11) 0.58575(3) 0.1061(9) Uani 0.3800(15) 1 d . . P A
2
C34 C 0.4287(6) 0.3448(6) 0.58170(15) 0.116(5) Uani 1 1 d D . . . .
C39 C 0.5635(14) 0.494(2) 0.6356(4) 0.434(14) Uani 1 1 d D U . . .
Ag5 Ag 0.42774(15) 0.17121(14) 0.59990(6) 0.1577(17) Uani 0.3800(15) 1 d . . P
A 2
C4 C 0.4822(9) 0.4554(10) 0.6018(2) 0.287(13) Uani 1 1 d D . . . .
C110 C 0.453(3) 0.468(4) 0.6015(6) 0.717(19) Uani 1 1 d D U . . .
C206 C 0.4216(12) 0.4893(15) 0.6059(4) 0.723(18) Uani 1 1 d DG U . . .
C37 C 0.3773(15) 0.4512(11) 0.6024(5) 0.719(19) Uani 1 1 d G U . . .
H37 H 0.371692 0.419629 0.603113 0.863 Uiso 1 1 calc R U . . .
C105 C 0.3413(10) 0.4593(17) 0.5980(4) 0.718(19) Uani 1 1 d DG U . . .
H105 H 0.310978 0.433259 0.595637 0.862 Uiso 1 1 calc R U . . .
C192 C 0.3495(14) 0.506(2) 0.5970(5) 0.723(19) Uani 1 1 d G U . . .
H192 H 0.324829 0.511069 0.593984 0.867 Uiso 1 1 calc R U . . .
C463 C 0.3938(17) 0.5437(14) 0.6005(5) 0.727(18) Uani 1 1 d G U . . .
H463 H 0.399393 0.575249 0.599807 0.873 Uiso 1 1 calc R U . . .
C357 C 0.4298(11) 0.5356(12) 0.6049(3) 0.729(18) Uani 1 1 d DG U . . .
F104 F 0.5100(13) 0.5636(19) 0.6109(6) 0.73(2) Uani 1 1 d D U . . .
C161 C 0.5370(7) 0.5078(12) 0.6401(4) 0.463(13) Uani 1 1 d D U . . .
C185 C 0.4741(10) 0.5752(10) 0.6123(3) 0.736(18) Uani 1 1 d D U . . .
F196 F 0.4602(16) 0.5740(19) 0.6262(3) 0.75(2) Uani 1 1 d D U . . .
C41 C 0.5767(4) 0.1919(6) 0.65316(4) 0.346(12) Uani 1 1 d D U . . .
F12 F 0.6054(7) 0.1405(8) 0.6821(3) 0.506(15) Uani 1 1 d D U . . .
C42 C 0.5607(4) 0.1781(6) 0.66452(4) 0.379(11) Uani 1 1 d D U . . .
C53 C 0.59819(11) 0.1684(3) 0.69107(16) 0.481(12) Uani 1 1 d D U . . .
F43 F 0.6271(5) 0.2144(5) 0.6878(3) 0.532(17) Uani 1 1 d D U . . .
C117 C 0.52616(11) 0.1527(3) 0.67698(7) 0.416(11) Uani 1 1 d DG U . . .
C48 C 0.47843(18) 0.1394(6) 0.67578(8) 0.419(12) Uani 1 1 d G U . . .
H48 H 0.464793 0.136613 0.666869 0.503 Uiso 1 1 calc R U . . .
C346 C 0.4507(3) 0.1300(10) 0.68760(10) 0.432(12) Uani 1 1 d DG U . . .
H346 H 0.418037 0.120906 0.686770 0.518 Uiso 1 1 calc R U . . .
C51 C 0.4706(4) 0.1340(10) 0.70063(8) 0.445(12) Uani 1 1 d G U . . .
H51 H 0.451632 0.127657 0.708706 0.533 Uiso 1 1 calc R U . . .
C56 C 0.5183(4) 0.1474(8) 0.70184(7) 0.453(12) Uani 1 1 d G U . . .
H56 H 0.531982 0.150114 0.710741 0.544 Uiso 1 1 calc R U . . .
C128 C 0.54612(19) 0.1567(5) 0.69001(7) 0.450(11) Uani 1 1 d DG U . . .
F144 F 0.6073(6) 0.1600(11) 0.70405(19) 0.517(16) Uani 1 1 d D U . . .
F372 F 0.4851(19) 0.6177(10) 0.6056(6) 0.75(2) Uani 1 1 d D U . . .
C265 C 0.4925(7) 0.5111(11) 0.6436(2) 0.498(13) Uani 1 1 d DG U . . .
C90 C 0.4514(10) 0.4962(14) 0.6358(2) 0.504(13) Uani 1 1 d G U . . .
H90 H 0.450003 0.485990 0.626503 0.605 Uiso 1 1 calc R U . . .
C154 C 0.4123(8) 0.4964(16) 0.6416(3) 0.509(14) Uani 1 1 d DG U . . .
H154 H 0.384247 0.486298 0.636309 0.611 Uiso 1 1 calc R U . . .
C475 C 0.4143(10) 0.5114(16) 0.6552(3) 0.520(14) Uani 1 1 d DG U . . .
H475 H 0.387637 0.511552 0.659215 0.624 Uiso 1 1 calc R U . . .
C395 C 0.4554(12) 0.5262(15) 0.6630(2) 0.520(13) Uani 1 1 d G U . . .
H395 H 0.456783 0.536497 0.672315 0.624 Uiso 1 1 calc R U . . .
C130 C 0.4945(8) 0.5261(12) 0.6572(2) 0.513(13) Uani 1 1 d DG U . . .
F4 F 0.5310(13) 0.4937(10) 0.6712(3) 0.563(16) Uani 1 1 d D U . . .
C8 C 0.5338(7) 0.5353(9) 0.66782(16) 0.524(13) Uani 1 1 d D U . . .
F53 F 0.5283(10) 0.5560(12) 0.6791(2) 0.532(15) Uani 1 1 d D U . . .
F150 F 0.5765(7) 0.5645(12) 0.6621(3) 0.570(17) Uani 1 1 d D U . . .
Ag4 Ag 0.49511(10) 0.40261(11) 0.56435(3) 0.1026(9) Uani 0.3800(15) 1 d . . P A
2
Ag7 Ag 0.50386(10) 0.23730(9) 0.53861(2) 0.0927(11) Uani 0.80(7) 1 d D . P A 2

loop_
_atom_site_aniso_label
_atom_site_aniso_U_11
_atom_site_aniso_U_22
_atom_site_aniso_U_33
_atom_site_aniso_U_23
_atom_site_aniso_U_13
_atom_site_aniso_U_12
Ag01 0.0808(5) 0.0808(5) 0.0583(6) 0.000 0.000 0.0404(3)
Ag02 0.0794(5) 0.0756(5) 0.0609(4) 0.0023(3) 0.0031(3) 0.0388(4)
Ag03 0.0795(5) 0.0783(5) 0.0585(4) 0.0007(3) -0.0008(3) 0.0399(4)
Ag04 0.0801(5) 0.0828(5) 0.0653(4) 0.0015(4) 0.0032(3) 0.0406(4)
Ag05 0.0896(6) 0.0904(6) 0.0653(4) 0.0023(4) -0.0027(4) 0.0506(5)
Ag06 0.0854(5) 0.0846(5) 0.0627(4) 0.0012(4) 0.0050(3) 0.0420(4)
Ag07 0.0956(6) 0.0945(6) 0.0666(4) 0.0030(4) 0.0003(4) 0.0565(5)
Ag08 0.0838(5) 0.0932(6) 0.0678(4) -0.0026(4) -0.0006(4) 0.0431(5)
Ag09 0.0921(6) 0.0947(6) 0.0652(4) 0.0029(4) -0.0021(4) 0.0456(5)
Ag0A 0.0844(5) 0.0820(5) 0.0725(4) 0.0082(4) 0.0054(4) 0.0382(5)
Ag0B 0.0929(6) 0.0768(5) 0.0699(4) 0.0005(4) 0.0024(4) 0.0378(5)
Ag0C 0.0974(6) 0.0977(6) 0.0658(4) -0.0050(4) 0.0021(4) 0.0525(5)
Ag0D 0.0892(6) 0.0890(6) 0.0661(4) -0.0009(4) 0.0046(4) 0.0490(5)
Ag0E 0.1019(7) 0.0985(6) 0.0746(5) -0.0061(4) 0.0068(4) 0.0563(5)
Ag0F 0.0937(6) 0.1076(7) 0.0756(5) -0.0014(4) -0.0025(4) 0.0559(5)
Ag0G 0.097(9) 0.074(6) 0.093(9) -0.040(12) -0.015(6) -0.005(12)
Ag0H 0.0961(6) 0.0961(6) 0.0616(7) 0.000 0.000 0.0481(3)
Ag0I 0.1129(7) 0.1068(7) 0.0769(5) 0.0033(4) 0.0077(5) 0.0709(6)
Ag0J 0.1082(7) 0.0997(7) 0.0782(5) 0.0082(4) 0.0227(5) 0.0517(6)
Ag0K 0.0991(7) 0.1034(7) 0.0868(6) 0.0059(5) 0.0215(5) 0.0490(6)
Ag0L 0.1055(7) 0.1111(8) 0.0869(5) 0.0071(5) 0.0235(5) 0.0588(6)
Ag0M 0.0995(7) 0.1007(7) 0.0995(6) 0.0197(5) 0.0048(5) 0.0386(6)
Ag0N 0.1070(8) 0.0990(7) 0.1103(7) 0.0175(5) 0.0343(6) 0.0459(6)
Ag0O 0.1413(10) 0.1287(9) 0.1055(7) -0.0078(6) 0.0035(6) 0.0916(8)
Ag0P 0.1061(8) 0.1198(9) 0.1206(8) -0.0196(6) -0.0036(6) 0.0652(7)
Ag0Q 0.1441(10) 0.1230(9) 0.1097(7) -0.0282(6) 0.0039(7) 0.0769(8)
Ag0R 0.1574(11) 0.1460(10) 0.0813(6) -0.0047(6) 0.0116(6) 0.0860(9)
Ag0S 0.1378(10) 0.1454(11) 0.1243(8) -0.0056(7) 0.0355(7) 0.0842(9)
Ag0T 0.0947(11) 0.0999(13) 0.0870(9) 0.0074(9) 0.0077(8) 0.0357(10)
Ag0U 0.0940(11) 0.0989(11) 0.0909(10) 0.0021(8) 0.0021(8) 0.0445(9)
Ag0V 0.0883(10) 0.1200(13) 0.0810(9) -0.0056(8) 0.0056(7) 0.0535(9)
Ag0W 0.1014(13) 0.1319(16) 0.1151(13) 0.0229(11) 0.0109(10) 0.0554(12)
Ag0X 0.1288(16) 0.1342(16) 0.0802(9) 0.0104(9) 0.0137(9) 0.0505(13)
Ag0Y 0.144(2) 0.181(2) 0.0727(10) 0.0088(11) 0.0100(10) 0.0124(18)
Cl10 0.0763(16) 0.0805(16) 0.0691(13) 0.0057(11) 0.0064(11) 0.0380(14)
Cl15 0.154(4) 0.154(4) 0.078(3) 0.000 0.000 0.0769(19)
F 0.115(7) 0.163(9) 0.134(7) 0.001(6) -0.009(5) 0.069(7)
F018 0.186(11) 0.146(9) 0.182(10) -0.030(8) -0.046(8) 0.096(9)
F019 0.203(12) 0.215(13) 0.158(9) -0.042(9) -0.021(9) 0.132(11)
F01A 0.244(14) 0.225(13) 0.116(7) 0.027(7) 0.012(7) 0.168(12)
F01B 0.133(8) 0.227(12) 0.130(7) 0.019(7) 0.011(6) 0.113(8)
F01C 0.157(10) 0.120(8) 0.200(11) -0.021(8) -0.034(8) 0.053(8)
F01D 0.159(10) 0.276(16) 0.145(8) 0.063(9) -0.023(7) 0.111(10)
F01E 0.260(17) 0.224(15) 0.170(11) 0.013(10) 0.027(10) 0.167(14)
F01F 0.288(17) 0.306(18) 0.145(9) 0.010(10) -0.016(9) 0.233(16)
C01G 0.110(11) 0.123(12) 0.096(9) 0.014(8) 0.012(8) 0.069(10)
C01I 0.114(11) 0.120(11) 0.084(8) 0.009(7) -0.009(7) 0.077(10)
C02G 0.21(2) 0.21(2) 0.122(13) 0.044(14) -0.009(14) 0.14(2)
C02V 0.18(2) 0.162(18) 0.143(15) 0.063(13) 0.028(14) 0.112(17)
C02O 0.129(14) 0.114(12) 0.154(14) 0.046(11) 0.015(11) 0.058(11)
C01N 0.123(13) 0.144(14) 0.100(9) 0.033(9) 0.004(9) 0.074(12)
C01H 0.109(9) 0.092(8) 0.062(6) -0.002(5) 0.001(6) 0.054(7)
C01J 0.095(8) 0.098(9) 0.078(7) -0.002(6) -0.026(6) 0.065(7)
C01K 0.144(13) 0.144(13) 0.069(7) -0.021(8) -0.037(7) 0.104(11)
C01L 0.102(9) 0.099(9) 0.070(7) -0.009(6) -0.013(6) 0.050(8)
F01Q 0.282(19) 0.178(12) 0.197(13) 0.012(10) -0.070(12) 0.107(13)
C01R 0.116(11) 0.121(11) 0.074(7) -0.009(7) -0.025(7) 0.058(9)
C01P 0.21(2) 0.130(13) 0.092(10) -0.035(9) -0.050(11) 0.094(14)
C02B 0.24(3) 0.18(2) 0.108(12) -0.051(12) -0.058(14) 0.114(19)
C02K 0.26(3) 0.18(2) 0.103(12) -0.034(12) -0.030(14) 0.14(2)
C02P 0.21(2) 0.138(15) 0.129(14) -0.041(12) -0.020(13) 0.103(16)
C01W 0.192(18) 0.176(16) 0.075(8) -0.023(9) -0.019(9) 0.133(15)
F01S 0.132(9) 0.222(14) 0.223(13) 0.017(11) -0.033(9) 0.064(9)
F01T 0.204(15) 0.246(17) 0.38(2) 0.069(16) -0.084(15) 0.142(14)
C01U 0.116(11) 0.141(13) 0.085(8) 0.003(8) 0.022(8) 0.087(11)
C01V 0.079(8) 0.100(9) 0.086(7) -0.013(6) -0.006(6) 0.041(7)
F01X 0.180(13) 0.243(17) 0.211(14) 0.015(12) 0.016(11) 0.116(12)
C01Y 0.20(2) 0.154(18) 0.148(16) -0.065(15) -0.071(16) 0.116(18)
F01Z 0.308(16) 0.278(15) 0.230(12) -0.057(11) -0.026(12) 0.185(13)
C020 0.143(15) 0.152(15) 0.084(8) 0.002(9) 0.008(9) 0.090(13)
F021 0.339(17) 0.259(14) 0.236(13) -0.065(11) -0.063(13) 0.182(13)
C023 0.089(9) 0.077(8) 0.107(9) -0.016(7) -0.018(7) 0.018(7)
C024 0.22(3) 0.24(3) 0.16(2) 0.04(2) 0.02(2) 0.18(3)
F025 0.289(18) 0.283(17) 0.199(12) -0.114(12) -0.145(13) 0.202(16)
C026 0.121(15) 0.22(2) 0.129(13) 0.009(14) 0.027(12) 0.093(17)
C02Z 0.143(19) 0.26(3) 0.143(16) 0.049(17) 0.011(14) 0.11(2)
C82 0.16(2) 0.56(7) 0.25(3) -0.06(4) -0.07(2) 0.25(4)
C199 0.66(12) 0.22(4) 0.25(4) 0.00(3) -0.17(6) 0.19(6)
C46 0.43(6) 0.29(4) 0.15(2) 0.03(2) 0.01(3) 0.26(5)
C28 0.20(2) 0.19(2) 0.166(19) 0.065(17) 0.046(17) 0.12(2)
F027 0.27(2) 0.210(15) 0.45(3) -0.171(19) -0.23(2) 0.136(15)
F02A 0.39(3) 0.228(18) 0.36(3) -0.016(18) -0.02(2) 0.20(2)
C02C 0.078(8) 0.086(9) 0.098(9) 0.004(7) 0.007(7) 0.011(7)
C02D 0.115(12) 0.117(12) 0.126(12) -0.018(9) 0.001(10) 0.058(10)
F02E 0.34(2) 0.38(3) 0.29(2) 0.066(18) -0.011(17) 0.30(2)
C02F 0.23(3) 0.19(2) 0.126(13) -0.038(13) -0.068(15) 0.18(2)
C022 0.23(3) 0.22(3) 0.113(13) -0.014(15) -0.025(15) 0.17(2)
C18 0.32(4) 0.26(3) 0.170(19) -0.053(19) -0.10(2) 0.25(3)
C1 0.15(2) 0.27(4) 0.22(3) -0.04(2) -0.03(2) 0.12(3)
C2 0.21(3) 0.28(4) 0.28(4) 0.02(3) 0.06(3) 0.15(3)
C29 0.17(3) 0.28(4) 0.21(3) 0.00(3) -0.03(2) 0.14(3)
C02H 0.125(12) 0.081(9) 0.103(10) -0.015(8) -0.016(9) 0.029(9)
C02R 0.24(3) 0.085(11) 0.122(13) -0.019(10) -0.004(15) 0.025(15)
C44 0.23(3) 0.120(16) 0.18(2) -0.048(15) -0.038(18) 0.057(17)
C36 0.26(3) 0.147(18) 0.20(2) -0.113(17) -0.09(2) 0.12(2)
C47 0.24(3) 0.138(18) 0.19(2) 0.019(16) 0.06(2) 0.11(2)
C12 0.163(16) 0.121(13) 0.113(11) -0.007(9) -0.002(10) 0.089(13)
C02J 0.105(10) 0.099(10) 0.127(11) 0.007(9) -0.008(9) 0.032(9)
C02L 0.44(6) 0.21(3) 0.137(19) -0.050(19) -0.09(3) 0.25(4)
F02N 0.113(9) 0.254(18) 0.39(2) 0.038(17) -0.026(12) 0.069(10)
C02Q 0.149(16) 0.149(16) 0.127(13) 0.010(11) 0.052(11) 0.083(14)
C02T 0.284(13) 0.190(11) 0.169(9) -0.114(9) -0.071(10) 0.145(12)
C02W 0.135(15) 0.21(2) 0.126(12) -0.034(13) -0.034(11) 0.127(16)
C16 0.150(18) 0.22(2) 0.154(16) -0.010(16) -0.012(14) 0.127(18)
C52 0.23(3) 0.34(4) 0.22(3) -0.08(3) -0.14(2) 0.22(3)
C85 0.20(3) 0.37(6) 0.21(3) -0.11(3) -0.08(2) 0.17(4)
C84 0.109(19) 0.34(5) 0.27(4) 0.09(3) 0.01(2) 0.05(2)
C38 0.092(13) 0.28(3) 0.18(2) 0.01(2) -0.030(13) 0.056(17)
C02Y 0.308(12) 0.207(10) 0.186(9) -0.092(9) -0.074(10) 0.138(11)
C02M 0.323(12) 0.205(10) 0.189(9) -0.091(9) -0.066(10) 0.144(10)
C76 0.334(13) 0.210(11) 0.196(11) -0.081(10) -0.068(11) 0.130(12)
C91 0.337(14) 0.220(12) 0.202(11) -0.078(10) -0.070(12) 0.123(12)
C69 0.331(14) 0.223(12) 0.205(11) -0.079(11) -0.076(12) 0.125(13)
C32 0.318(13) 0.217(12) 0.193(10) -0.092(10) -0.075(11) 0.126(12)
C030 0.127(11) 0.287(19) 0.333(18) 0.066(16) -0.026(13) 0.064(13)
C031 0.346(19) 0.38(2) 0.36(2) 0.093(17) 0.238(17) 0.268(17)
C21 0.153(17) 0.162(18) 0.083(9) 0.017(10) 0.000(10) 0.098(15)
C23 0.18(2) 0.21(2) 0.135(15) -0.057(15) -0.061(14) 0.118(19)
C02U 0.113(13) 0.19(2) 0.22(2) -0.079(17) -0.066(14) 0.106(14)
C62 0.18(2) 0.39(5) 0.18(2) -0.09(3) -0.081(19) 0.19(3)
C123 0.15(2) 0.38(5) 0.21(3) -0.05(3) -0.09(2) 0.17(3)
C93 0.28(4) 0.32(4) 0.17(2) 0.03(2) -0.05(2) 0.21(3)
C13 0.154(17) 0.152(17) 0.145(15) 0.026(12) -0.044(12) 0.078(14)
C45 0.16(2) 0.124(17) 0.157(18) -0.057(16) -0.037(16) 0.066(17)
C71 0.12(2) 0.47(6) 0.32(3) 0.20(4) 0.08(2) 0.07(3)
C80 0.223(16) 0.227(15) 0.228(15) -0.005(10) -0.006(9) 0.116(10)
F23 0.192(13) 0.36(2) 0.355(19) 0.059(17) -0.027(14) 0.096(14)
F27 0.230(15) 0.40(2) 0.356(19) 0.077(18) -0.068(14) 0.049(16)
C43 0.17(2) 0.19(2) 0.18(2) 0.016(16) 0.048(15) 0.102(19)
C49 0.213(12) 0.312(15) 0.256(14) 0.073(13) 0.124(12) 0.136(12)
C70A 0.210(11) 0.327(15) 0.267(13) 0.066(12) 0.124(11) 0.120(12)
C112 0.223(12) 0.328(16) 0.265(14) 0.070(14) 0.129(12) 0.114(13)
C142 0.232(13) 0.325(16) 0.267(15) 0.080(14) 0.124(13) 0.114(13)
C3 0.229(13) 0.315(16) 0.259(15) 0.083(14) 0.118(12) 0.131(13)
C48A 0.223(13) 0.308(16) 0.251(14) 0.080(14) 0.123(12) 0.138(13)
C55 0.172(11) 0.361(16) 0.364(16) 0.079(14) -0.073(11) 0.060(11)
F117 0.221(15) 0.40(2) 0.45(2) 0.098(18) -0.071(15) 0.092(15)
F26 0.225(14) 0.341(19) 0.290(16) -0.004(14) 0.062(13) 0.121(14)
F28 0.26(2) 0.37(3) 0.33(2) 0.20(2) 0.107(19) 0.16(2)
F30 0.399(18) 0.247(14) 0.199(12) -0.102(10) -0.017(13) 0.148(14)
F41 0.21(2) 0.39(3) 0.239(18) 0.102(19) -0.022(14) 0.05(2)
C7 0.331(13) 0.225(11) 0.201(9) -0.086(9) -0.054(11) 0.159(10)
F50 0.199(13) 0.40(2) 0.373(19) 0.034(18) 0.066(15) 0.080(15)
C10 0.25(3) 0.28(3) 0.093(11) -0.015(14) 0.008(13) 0.20(2)
C101 0.144(10) 0.313(17) 0.353(16) 0.068(14) -0.040(11) 0.048(11)
C31 0.150(10) 0.337(16) 0.354(15) 0.073(13) -0.063(11) 0.048(11)
C65 0.153(11) 0.337(18) 0.356(17) 0.071(14) -0.066(12) 0.030(12)
C6 0.160(12) 0.336(18) 0.365(17) 0.066(15) -0.065(12) 0.023(13)
C164 0.157(12) 0.329(18) 0.371(17) 0.064(15) -0.056(13) 0.025(13)
C50 0.151(11) 0.319(18) 0.367(17) 0.064(15) -0.044(12) 0.033(12)
C26 0.37(2) 0.41(2) 0.136(12) 0.065(14) 0.143(14) 0.266(18)
C30 0.57(6) 0.38(4) 0.115(14) 0.08(2) 0.09(2) 0.42(5)
C17 0.432(17) 0.439(17) 0.231(13) 0.045(13) 0.184(13) 0.225(17)
C35 0.393(19) 0.423(18) 0.160(11) 0.054(13) 0.140(13) 0.255(17)
F3 0.45(2) 0.41(2) 0.325(18) 0.047(16) 0.170(17) 0.261(19)
C40 0.421(18) 0.447(17) 0.184(11) 0.055(13) 0.140(13) 0.233(17)
C15 0.435(18) 0.450(17) 0.199(12) 0.051(12) 0.156(13) 0.222(17)
C109 0.451(19) 0.473(18) 0.209(13) 0.053(14) 0.140(14) 0.206(18)
C169 0.45(2) 0.484(18) 0.214(14) 0.055(15) 0.131(15) 0.201(19)
C193 0.44(2) 0.480(18) 0.206(13) 0.055(15) 0.131(15) 0.208(19)
C212 0.437(19) 0.469(18) 0.195(13) 0.051(14) 0.132(14) 0.215(18)
F45 0.43(2) 0.46(2) 0.304(17) 0.041(16) 0.218(16) 0.23(2)
F15 0.247(14) 0.327(18) 0.344(18) 0.076(15) 0.003(14) 0.160(14)
C83 0.207(11) 0.338(15) 0.298(13) 0.056(12) 0.090(11) 0.118(12)
C11 0.278(15) 0.185(12) 0.168(11) -0.117(10) -0.066(11) 0.151(12)
F22 0.43(2) 0.41(2) 0.276(17) 0.054(16) 0.177(16) 0.19(2)
F61 0.133(14) 0.45(4) 0.72(6) 0.25(4) -0.01(2) -0.005(19)
Ag3 0.135(3) 0.171(3) 0.0849(16) -0.0005(17) 0.0204(16) 0.084(2)
Ag1 0.190(4) 0.232(5) 0.0795(17) -0.013(2) 0.003(2) 0.141(4)
C57 0.227(18) 0.235(18) 0.183(15) 0.102(12) -0.057(13) 0.024(14)
F7 0.40(2) 0.41(2) 0.43(2) 0.080(19) 0.182(18) 0.213(19)
C5 0.254(17) 0.267(17) 0.216(14) 0.085(12) -0.049(12) 0.008(13)
C25 0.375(17) 0.403(18) 0.388(17) 0.074(14) 0.236(14) 0.231(15)
F1 0.381(19) 0.40(2) 0.366(19) 0.058(16) 0.250(16) 0.224(17)
F16 0.39(2) 0.40(2) 0.41(2) 0.075(17) 0.258(17) 0.197(18)
C24 0.364(17) 0.406(18) 0.368(17) 0.084(14) 0.233(15) 0.243(16)
C22 0.360(17) 0.402(17) 0.373(17) 0.076(14) 0.238(14) 0.249(15)
C106 0.369(18) 0.412(19) 0.379(18) 0.081(15) 0.216(15) 0.245(16)
C310 0.376(18) 0.419(19) 0.379(19) 0.085(16) 0.208(16) 0.244(17)
C207 0.378(19) 0.426(19) 0.378(19) 0.090(16) 0.207(16) 0.237(17)
C99 0.373(18) 0.422(19) 0.373(18) 0.090(15) 0.216(16) 0.235(17)
C9 0.298(16) 0.302(16) 0.251(13) 0.072(12) -0.023(12) -0.024(12)
C14 0.321(16) 0.327(16) 0.279(13) 0.063(12) -0.024(13) -0.032(12)
C19 0.320(17) 0.328(17) 0.277(15) 0.064(14) -0.016(14) -0.037(13)
C306 0.320(18) 0.326(18) 0.271(15) 0.062(15) -0.005(15) -0.042(14)
C27 0.317(18) 0.318(18) 0.258(15) 0.062(14) 0.003(14) -0.045(14)
C54 0.311(17) 0.307(17) 0.246(15) 0.070(14) -0.001(14) -0.041(13)
C20 0.352(18) 0.388(19) 0.362(18) 0.090(15) 0.240(16) 0.257(16)
F20 0.39(2) 0.36(2) 0.345(19) 0.006(18) 0.008(19) 0.010(18)
F2 0.37(2) 0.36(2) 0.36(2) 0.059(18) -0.049(18) -0.032(18)
F32 0.38(2) 0.39(2) 0.35(2) 0.055(18) -0.103(18) -0.019(18)
C102 0.348(17) 0.348(17) 0.313(14) 0.051(13) -0.040(14) -0.026(13)
Ag6 0.1006(19) 0.105(2) 0.0983(17) 0.0159(16) 0.0091(14) 0.0480(17)
C33 0.104(12) 0.129(13) 0.127(11) 0.017(10) 0.022(9) 0.066(10)
Ag2 0.0985(19) 0.122(2) 0.1093(19) 0.0030(15) 0.0047(15) 0.0640(17)
C34 0.110(12) 0.151(14) 0.113(10) -0.025(9) -0.008(9) 0.084(11)
C39 0.42(3) 0.83(3) 0.243(18) -0.23(2) 0.000(17) 0.45(3)
Ag5 0.122(3) 0.116(3) 0.235(5) -0.003(3) -0.037(3) 0.060(2)
C4 0.25(3) 0.22(3) 0.132(16) -0.041(17) -0.003(18) -0.079(16)
C110 0.72(2) 0.72(2) 0.72(2) -0.005(8) 0.001(8) 0.365(11)
C206 0.724(19) 0.722(19) 0.725(19) -0.003(6) 0.000(6) 0.362(10)
C37 0.720(19) 0.720(19) 0.720(19) -0.003(7) 0.000(7) 0.361(10)
C105 0.720(19) 0.719(19) 0.717(19) -0.002(7) -0.001(7) 0.361(11)
C192 0.723(19) 0.724(19) 0.720(19) -0.002(7) -0.001(7) 0.361(11)
C463 0.726(19) 0.728(19) 0.726(19) 0.000(7) -0.002(7) 0.362(10)
C357 0.729(18) 0.729(18) 0.730(18) -0.001(6) -0.001(6) 0.364(10)
F104 0.72(2) 0.73(2) 0.75(2) -0.008(15) 0.011(15) 0.373(15)
C161 0.44(2) 0.84(3) 0.268(17) -0.23(2) 0.008(16) 0.44(3)
C185 0.736(19) 0.733(19) 0.736(19) -0.001(7) -0.001(7) 0.366(10)
F196 0.75(2) 0.74(2) 0.74(2) -0.011(15) -0.007(14) 0.362(15)
C41 0.270(19) 0.60(3) 0.142(13) 0.153(18) 0.077(14) 0.20(2)
F12 0.34(2) 0.70(3) 0.32(2) 0.12(2) 0.096(18) 0.14(2)
C42 0.288(18) 0.62(3) 0.174(13) 0.148(17) 0.074(13) 0.18(2)
C53 0.338(17) 0.70(3) 0.252(14) 0.134(17) 0.071(14) 0.14(2)
F43 0.36(2) 0.72(3) 0.32(2) 0.10(2) 0.043(19) 0.12(3)
C117 0.309(17) 0.65(2) 0.201(12) 0.145(16) 0.075(13) 0.17(2)
C48 0.311(18) 0.65(2) 0.208(14) 0.141(17) 0.083(14) 0.18(2)
C346 0.320(19) 0.66(3) 0.215(14) 0.132(18) 0.085(14) 0.17(2)
C51 0.326(19) 0.67(3) 0.220(14) 0.131(18) 0.089(15) 0.16(2)
C56 0.331(18) 0.68(2) 0.220(14) 0.131(17) 0.086(14) 0.16(2)
C128 0.326(17) 0.68(2) 0.217(13) 0.139(16) 0.081(13) 0.15(2)
F144 0.36(2) 0.73(3) 0.287(18) 0.14(2) 0.022(18) 0.14(2)
F372 0.75(2) 0.74(2) 0.74(2) 0.010(14) -0.003(15) 0.357(15)
C265 0.46(2) 0.85(3) 0.299(16) -0.217(19) 0.007(15) 0.42(2)
C90 0.47(2) 0.86(3) 0.306(18) -0.21(2) 0.000(16) 0.42(3)
C154 0.47(3) 0.86(3) 0.315(18) -0.21(2) 0.001(17) 0.42(3)
C475 0.48(3) 0.86(3) 0.324(18) -0.21(2) 0.004(17) 0.41(3)
C395 0.48(2) 0.86(3) 0.319(18) -0.22(2) 0.013(16) 0.41(3)
C130 0.47(2) 0.86(3) 0.309(16) -0.224(19) 0.015(15) 0.41(3)
F4 0.50(3) 0.88(4) 0.31(2) -0.16(2) -0.002(19) 0.35(3)
C8 0.48(2) 0.86(3) 0.304(16) -0.231(19) 0.019(15) 0.39(3)
F53 0.51(3) 0.85(3) 0.285(18) -0.26(2) 0.033(18) 0.38(3)
F150 0.51(3) 0.86(4) 0.35(2) -0.24(2) 0.01(2) 0.35(3)
Ag4 0.1046(19) 0.125(2) 0.0972(16) -0.0042(14) 0.0038(14) 0.0715(18)
Ag7 0.0900(18) 0.113(4) 0.0818(16) 0.020(3) 0.007(2) 0.056(4)

_geom_special_details            
;
 All esds (except the esd in the dihedral angle between two l.s. planes)
 are estimated using the full covariance matrix.  The cell esds are taken
 into account individually in the estimation of esds in distances, angles
 and torsion angles; correlations between esds in cell parameters are only
 used when they are defined by crystal symmetry.  An approximate (isotropic)
 treatment of cell esds is used for estimating esds involving l.s. planes.
;
loop_
_geom_bond_atom_site_label_1
_geom_bond_atom_site_label_2
_geom_bond_distance
_geom_bond_site_symmetry_2
_geom_bond_publ_flag
Ag01 Ag03 2.7963(12) . ?
Ag01 Ag03 2.7965(12) 3_665 ?
Ag01 Ag03 2.7965(12) 2_655 ?
Ag01 Ag05 2.8572(9) 2_655 ?
Ag01 Ag05 2.8571(9) . ?
Ag01 Ag05 2.8572(9) 3_665 ?
Ag01 Ag08 2.8628(9) 2_655 ?
Ag01 Ag08 2.8628(9) . ?
Ag01 Ag08 2.8628(9) 3_665 ?
Ag01 Ag09 2.9119(12) 3_665 ?
Ag01 Ag09 2.9122(12) . ?
Ag01 Ag09 2.9119(12) 2_655 ?
Ag02 Ag02 2.8632(14) 3_665 ?
Ag02 Ag02 2.8633(14) 2_655 ?
Ag02 Ag03 2.9704(10) 2_655 ?
Ag02 Ag03 2.8506(10) 3_665 ?
Ag02 Ag04 2.8556(12) 2_655 ?
Ag02 Ag04 2.9308(12) . ?
Ag02 Ag06 2.8687(11) 2_655 ?
Ag02 Ag06 2.8895(10) . ?
Ag02 Ag07 2.8688(11) 2_655 ?
Ag02 Ag0A 2.9200(11) . ?
Ag02 Ag0B 2.7069(12) . ?
Ag02 Ag0D 2.8881(11) 2_655 ?
Ag03 Ag03 3.0286(14) 3_665 ?
Ag03 Ag03 3.0286(14) 2_655 ?
Ag03 Ag04 2.8434(10) 3_665 ?
Ag03 Ag05 2.8660(11) 3_665 ?
Ag03 Ag05 2.7720(11) . ?
Ag03 Ag07 2.9058(11) 3_665 ?
Ag03 Ag08 3.0340(10) 3_665 ?
Ag03 Ag0B 2.9619(11) 3_665 ?
Ag03 Ag0G 3.048(10) 3_665 ?
Ag04 Ag06 2.8994(11) . ?
Ag04 Ag07 2.8361(12) . ?
Ag04 Ag0A 2.8389(12) . ?
Ag04 Ag0B 2.8287(12) . ?
Ag04 Ag0D 2.8463(11) . ?
Ag04 Ag0J 2.8266(11) . ?
Ag04 Ag0V 3.2348(19) . ?
Ag04 Cl10 2.656(3) . ?
Ag05 Ag07 3.0840(12) . ?
Ag05 Ag08 2.9037(12) 3_665 ?
Ag05 Ag08 3.3075(13) . ?
Ag05 Ag09 3.0291(11) . ?
Ag05 Ag0B 2.8026(11) 3_665 ?
Ag05 Ag0F 2.8274(13) . ?
Ag05 Ag0G 3.238(15) 3_665 ?
Ag05 C01K 2.271(11) . ?
Ag06 Ag06 2.8738(15) 2_655 ?
Ag06 Ag06 2.8739(15) 3_665 ?
Ag06 Ag0A 2.9073(12) . ?
Ag06 Ag0C 2.9185(12) . ?
Ag06 Ag0C 2.8816(12) 2_655 ?
Ag06 Ag0D 2.9260(12) . ?
Ag06 Ag0H 2.8964(13) . ?
Ag06 Ag0J 2.7760(14) . ?
Ag06 Ag0K 2.7951(11) . ?
Ag07 Ag0B 2.7826(13) 3_665 ?
Ag07 Ag0D 2.9380(10) . ?
Ag07 Ag0F 2.9409(11) . ?
Ag07 Ag0I 2.9066(13) . ?
Ag07 Ag0V 2.7931(17) . ?
Ag07 C01U 2.152(13) . ?
Ag07 Ag4 3.079(3) . ?
Ag08 Ag09 2.8126(12) . ?
Ag08 Ag09 2.9725(12) 2_655 ?
Ag08 Ag0F 2.9103(13) . ?
Ag08 Ag0G 2.793(12) . ?
Ag08 C01H 2.267(9) . ?
Ag08 C01V 2.216(11) . ?
Ag08 Ag7 2.802(3) . ?
Ag09 Ag09 3.3752(17) 2_655 ?
Ag09 Ag09 3.3752(17) 3_665 ?
Ag09 C01H 2.338(13) 3_665 ?
Ag09 C01H 2.234(12) . ?
Ag09 C01J 2.680(11) . ?
Ag09 C01K 2.524(13) . ?
Ag0A Ag0B 2.8726(11) . ?
Ag0A Ag0C 3.0105(12) 2_655 ?
Ag0A Ag0D 2.9982(13) 2_655 ?
Ag0A Ag0E 2.8069(12) 2_655 ?
Ag0A Ag0I 2.8381(13) 2_655 ?
Ag0A Ag0J 2.9631(13) . ?
Ag0A Ag0N 2.7760(12) . ?
Ag0A Ag0U 2.9981(19) . ?
Ag0A Ag6 3.004(3) . ?
Ag0B Ag0G 2.819(11) . ?
Ag0B Ag0I 2.9113(12) 2_655 ?
Ag0B Ag0T 2.9045(19) . ?
Ag0B C023 2.221(13) . ?
Ag0B Ag6 2.732(3) . ?
Ag0B Ag7 2.836(2) . ?
Ag0C Ag0D 3.0039(12) . ?
Ag0C Ag0E 2.8057(13) . ?
Ag0C Ag0H 2.8579(10) . ?
Ag0C Ag0K 2.9369(14) 3_665 ?
Ag0C Ag0K 2.9471(14) . ?
Ag0C Ag0L 2.8033(14) . ?
Ag0C Ag0N 2.8453(15) 3_665 ?
Ag0C Ag0Y 2.930(2) 3_665 ?
Ag0C Ag1 2.968(3) . ?
Ag0D Ag0E 2.8047(12) . ?
Ag0D Ag0I 2.7987(13) . ?
Ag0D Ag0J 2.9050(13) . ?
Ag0D Ag0L 2.8245(11) . ?
Ag0D Ag0P 3.0415(14) . ?
Ag0D Ag0V 2.8795(18) . ?
Ag0E Ag0I 2.8634(11) . ?
Ag0E Ag0L 2.8489(14) . ?
Ag0E Ag0M 2.8612(15) 3_665 ?
Ag0E Ag0N 2.8575(15) 3_665 ?
Ag0E Ag0O 2.9260(15) . ?
Ag0E Ag0P 2.8646(15) . ?
Ag0E Ag0Q 2.8892(14) . ?
Ag0E Ag0R 2.8642(13) . ?
Ag0E Ag0S 2.9095(14) . ?
Ag0F C01K 2.125(13) . ?
Ag0F C01U 2.231(12) . ?
Ag0F C01V 2.454(13) . ?
Ag0G Cl10 2.825(13) . ?
Ag0G C01V 2.146(15) . ?
Ag0G C023 2.296(18) . ?
Ag0H Ag0K 2.8385(10) 2_655 ?
Ag0H Ag0K 2.8385(11) 3_665 ?
Ag0H Ag0K 2.8385(10) . ?
Ag0H Cl15 2.654(6) . ?
Ag0I Ag0M 3.1489(16) 3_665 ?
Ag0I Ag0O 3.0228(14) . ?
Ag0I Ag0P 3.0559(16) . ?
Ag0I Ag0T 2.898(2) 3_665 ?
Ag0I C30 2.039(16) . ?
Ag0I Ag4 2.707(3) . ?
Ag0J Ag0K 2.7857(15) . ?
Ag0J Ag0L 2.9160(14) . ?
Ag0J Ag0N 2.8941(15) . ?
Ag0J Ag0U 2.757(2) . ?
Ag0J Ag0W 2.986(2) . ?
Ag0J C02Q 2.163(17) . ?
Ag0J Ag2 2.696(3) . ?
Ag0J Ag5 3.016(4) . ?
Ag0K Ag0L 2.9224(15) . ?
Ag0K Ag0N 2.9621(16) . ?
Ag0K Ag0X 2.969(2) . ?
Ag0K Ag0Y 2.768(3) 3_665 ?
Ag0K C26 2.170(14) . ?
Ag0K Ag3 2.996(3) . ?
Ag0K Ag1 2.724(4) 2_655 ?
Ag0L Ag0P 3.1351(16) . ?
Ag0L Ag0R 3.0509(17) . ?
Ag0L Ag0S 3.0457(17) . ?
Ag0L Ag0W 2.871(2) . ?
Ag0L C031 2.108(19) . ?
Ag0L Ag3 2.718(3) . ?
Ag0M Ag0N 3.0660(17) . ?
Ag0M Ag0O 2.8958(17) 2_655 ?
Ag0M Ag0Q 2.9440(15) 2_655 ?
Ag0M Ag0T 2.7962(18) . ?
Ag0M Ag0U 2.852(2) . ?
Ag0M C02J 2.170(14) . ?
Ag0M C57 2.17(2) . ?
Ag0M Ag6 2.813(3) . ?
Ag0M Ag5 2.688(5) . ?
Ag0N Ag0Q 3.0642(16) 2_655 ?
Ag0N Ag0R 3.2161(18) 2_655 ?
Ag0N Ag0X 2.716(2) . ?
Ag0N C11 2.134(15) 2_655 ?
Ag0N Ag5 2.673(4) . ?
Ag0O Ag0P 2.8897(18) . ?
Ag0O Ag0S 3.3541(18) . ?
Ag0O C30 2.39(2) . ?
Ag0O C57 2.21(4) 3_665 ?
Ag0O C4 2.22(3) . ?
Ag0P Ag0S 2.9070(17) . ?
Ag0P Ag0V 2.8526(19) . ?
Ag0P Ag0W 2.776(2) . ?
Ag0P Ag2 2.843(3) . ?
Ag0P C34 2.276(16) . ?
Ag0P C4 2.21(3) . ?
Ag0P Ag4 2.678(3) . ?
Ag0Q Ag0R 2.8608(19) . ?
Ag0Q Ag0S 3.290(2) . ?
Ag0Q C02T 2.60(3) . ?
Ag0Q C11 2.49(3) . ?
Ag0Q C57 2.28(3) 3_665 ?
Ag0Q C5 2.67(3) 3_665 ?
Ag0Q C39 2.11(5) . ?
Ag0R Ag0S 2.888(2) . ?
Ag0R Ag0X 2.817(3) 3_665 ?
Ag0R Ag0Y 2.789(3) 3_665 ?
Ag0R Ag3 2.739(4) . ?
Ag0R Ag1 2.806(4) . ?
Ag0R C39 2.39(3) . ?
Ag0R C41 2.224(10) 3_665 ?
Ag0S C031 2.29(4) . ?
Ag0S C39 2.31(4) . ?
Ag0S C4 2.24(3) . ?
Ag0T Ag0U 3.078(3) . ?
Ag0T C023 2.179(15) . ?
Ag0T C02C 2.559(14) . ?
Ag0T C02J 2.249(16) . ?
Ag0U Cl10 2.703(3) . ?
Ag0U C02J 2.178(16) . ?
Ag0U C02Q 2.330(17) . ?
Ag0V Ag0W 2.916(2) . ?
Ag0V Cl10 2.666(3) . ?
Ag0V C01U 2.439(13) . ?
Ag0V C34 2.148(14) . ?
Ag0W C02Q 2.15(2) . ?
Ag0W C43 2.54(2) . ?
Ag0W C34 2.281(15) . ?
Ag0X Ag0Y 3.311(4) . ?
Ag0X C26 2.19(4) . ?
Ag0X C35 2.56(4) . ?
Ag0X C11 2.288(19) 2_655 ?
Ag0X C41 2.420(18) . ?
Ag0Y Cl15 2.759(3) . ?
Ag0Y C26 2.34(4) 2_655 ?
Ag0Y C41 2.042(8) . ?
Cl10 Ag6 2.815(4) . ?
Cl10 Ag2 2.925(4) . ?
Cl10 Ag7 2.817(4) . ?
Cl15 Ag1 2.853(5) 3_665 ?
Cl15 Ag1 2.853(5) 2_655 ?
Cl15 Ag1 2.853(5) . ?
F C21 1.32(2) . ?
F018 C01Y 1.354(9) . ?
F019 C01Y 1.351(9) . ?
F01A C024 1.350(9) . ?
F01B C21 1.321(19) . ?
F01C C45 1.17(3) . ?
F01D C21 1.390(18) . ?
F01E C024 1.342(9) . ?
F01F C02L 1.36(2) . ?
C01G C01I 1.3900 . ?
C01G C01N 1.3900 . ?
C01G C01J 1.514(8) . ?
C01I C02G 1.3900 . ?
C01I C21 1.48(2) . ?
C02G H02G 0.9500 . ?
C02G C02V 1.3900 . ?
C02V H02V 0.9500 . ?
C02V C02O 1.3900 . ?
C02O H02O 0.9500 . ?
C02O C01N 1.3900 . ?
C01N H01N 0.9500 . ?
C01H C01L 1.186(8) . ?
C01J C01K 1.194(9) . ?
C01L C01R 1.503(8) . ?
F01Q C02L 1.39(3) . ?
C01R C01P 1.3900 . ?
C01R C01W 1.3900 . ?
C01P C02B 1.3900 . ?
C01P C01Y 1.525(8) . ?
C02B H02B 0.9500 . ?
C02B C02K 1.3900 . ?
C02K H02K 0.9500 . ?
C02K C02P 1.3900 . ?
C02P H02P 0.9500 . ?
C02P C01W 1.3900 . ?
C01W H01W 0.9500 . ?
F01S C80 1.342(9) . ?
F01T C02L 1.34(3) . ?
C01U C020 1.190(9) . ?
C01U Ag4 2.227(13) . ?
C01V C02D 1.203(7) . ?
C01V Ag7 2.136(11) . ?
F01X C45 1.30(3) . ?
C01Y F025 1.342(8) . ?
F01Z C7 1.351(9) . ?
C020 C02W 1.514(9) . ?
C020 Ag4 2.505(15) . ?
F021 C7 1.354(9) . ?
C023 C02C 1.091(17) . ?
C023 Ag6 2.507(15) . ?
C023 Ag7 2.299(15) . ?
C024 F02E 1.353(9) . ?
C024 C16 1.529(9) . ?
C026 C02Z 1.3900 . ?
C026 C28 1.3900 . ?
C026 C33 1.514(9) . ?
C02Z C82 1.3900 . ?
C02Z C71 1.535(9) . ?
C82 H82 0.9500 . ?
C82 C199 1.3900 . ?
C199 H199 0.9500 . ?
C199 C46 1.3900 . ?
C46 H46 0.9500 . ?
C46 C28 1.3900 . ?
C28 H28 0.9500 . ?
F027 C45 1.27(2) . ?
F02A C80 1.355(9) . ?
C02C C02H 1.485(18) . ?
C02D C23 1.5400(10) . ?
C02F C022 1.3900 . ?
C02F C29 1.3900 . ?
C02F C10 1.537(9) . ?
C022 C18 1.3900 . ?
C022 C02L 1.545(10) . ?
C18 H18 0.9500 . ?
C18 C1 1.3900 . ?
C1 H1 0.9500 . ?
C1 C2 1.3900 . ?
C2 H2 0.9500 . ?
C2 C29 1.3900 . ?
C29 H29 0.9500 . ?
C02H C02R 1.3900 . ?
C02H C12 1.3900 . ?
C02R C44 1.3900 . ?
C02R C45 1.61(3) . ?
C44 H44 0.9500 . ?
C44 C36 1.3900 . ?
C36 H36 0.9500 . ?
C36 C47 1.3900 . ?
C47 H47 0.9500 . ?
C47 C12 1.3900 . ?
C12 H12 0.9500 . ?
C02J C030 1.188(8) . ?
C02J Ag6 2.053(15) . ?
C02J Ag5 2.528(17) . ?
F02N C80 1.356(9) . ?
C02Q C43 1.185(9) . ?
C02Q Ag2 2.381(18) . ?
C02Q Ag5 2.06(2) . ?
C02T C02Y 1.533(9) . ?
C02T C11 1.181(10) . ?
C02W C16 1.3900 . ?
C02W C38 1.3900 . ?
C16 C52 1.3900 . ?
C52 H52 0.9500 . ?
C52 C85 1.3900 . ?
C85 H85 0.9500 . ?
C85 C84 1.3900 . ?
C84 H84 0.9500 . ?
C84 C38 1.3900 . ?
C38 H38 0.9500 . ?
C02Y C02M 1.3900 . ?
C02Y C32 1.3900 . ?
C02M C76 1.3900 . ?
C02M C7 1.536(9) . ?
C76 H76 0.9500 . ?
C76 C91 1.3900 . ?
C91 H91 0.9500 . ?
C91 C69 1.3900 . ?
C69 H69 0.9500 . ?
C69 C32 1.3900 . ?
C32 H32 0.9500 . ?
C030 C101 1.537(7) . ?
C031 Ag3 2.62(3) . ?
C031 C20 1.198(8) . ?
C23 C02U 1.3900 . ?
C23 C13 1.3900 . ?
C02U C62 1.3900 . ?
C02U C80 1.528(9) . ?
C62 H62 0.9500 . ?
C62 C123 1.3900 . ?
C123 H123 0.9500 . ?
C123 C93 1.3900 . ?
C93 H93 0.9500 . ?
C93 C13 1.3900 . ?
C13 H13 0.9500 . ?
C71 F28 1.343(9) . ?
C71 F41 1.343(9) . ?
C71 F61 1.346(9) . ?
F23 C55 1.345(9) . ?
F27 C55 1.356(9) . ?
C43 C49 1.534(9) . ?
C43 Ag5 2.35(2) . ?
C49 C70A 1.3900 . ?
C49 C48A 1.3900 . ?
C70A C112 1.3900 . ?
C70A C83 1.541(10) . ?
C112 H112 0.9500 . ?
C112 C142 1.3900 . ?
C142 H142 0.9500 . ?
C142 C3 1.3900 . ?
C3 H3 0.9500 . ?
C3 C48A 1.3900 . ?
C48A H48A 0.9500 . ?
C55 F117 1.351(9) . ?
C55 C31 1.532(9) . ?
F26 C83 1.357(10) . ?
F30 C7 1.340(9) . ?
F50 C83 1.351(10) . ?
C10 C30 1.208(8) . ?
C101 C31 1.3900 . ?
C101 C50 1.3900 . ?
C31 C65 1.3900 . ?
C65 H65 0.9500 . ?
C65 C6 1.3900 . ?
C6 H6 0.9500 . ?
C6 C164 1.3900 . ?
C164 H164 0.9500 . ?
C164 C50 1.3900 . ?
C50 H50 0.9500 . ?
C26 C35 1.208(10) . ?
C26 Ag3 2.10(3) . ?
C26 Ag1 2.29(3) 2_655 ?
C17 F3 1.345(9) . ?
C17 C15 1.5400(11) . ?
C17 F45 1.345(9) . ?
C17 F22 1.350(9) . ?
C35 C40 1.550(8) . ?
C35 Ag3 2.56(3) . ?
C35 Ag1 2.62(3) 2_655 ?
C40 C15 1.3900 . ?
C40 C212 1.3900 . ?
C15 C109 1.3900 . ?
C109 H109 0.9500 . ?
C109 C169 1.3900 . ?
C169 H169 0.9500 . ?
C169 C193 1.3900 . ?
C193 H193 0.9500 . ?
C193 C212 1.3900 . ?
C212 H212 0.9500 . ?
F15 C83 1.353(10) . ?
Ag3 Ag1 3.337(6) . ?
Ag3 C41 2.631(17) 3_665 ?
Ag1 C41 1.903(18) 3_665 ?
C57 C5 1.199(8) . ?
F7 C25 1.348(9) . ?
C5 C9 1.541(8) . ?
C25 F1 1.347(9) . ?
C25 F16 1.346(9) . ?
C25 C22 1.540(7) . ?
C24 C22 1.3900 . ?
C24 C99 1.3900 . ?
C24 C20 1.548(9) . ?
C22 C106 1.3900 . ?
C106 H106 0.9500 . ?
C106 C310 1.3900 . ?
C310 H310 0.9500 . ?
C310 C207 1.3900 . ?
C207 H207 0.9500 . ?
C207 C99 1.3900 . ?
C99 H99 0.9500 . ?
C9 C14 1.3900 . ?
C9 C54 1.3900 . ?
C14 C19 1.3900 . ?
C14 C102 1.5410 . ?
C19 H19 0.9500 . ?
C19 C306 1.3900 . ?
C306 H306 0.9500 . ?
C306 C27 1.3900 . ?
C27 H27 0.9500 . ?
C27 C54 1.3900 . ?
C54 H54 0.9500 . ?
F20 C102 1.357(9) . ?
F2 C102 1.338(9) . ?
F32 C102 1.350(9) . ?
Ag6 Ag5 3.335(6) . ?
C33 C34 1.188(9) . ?
Ag2 C34 2.040(14) . ?
C34 Ag4 2.631(18) . ?
C39 C161 1.220(9) . ?
C4 C110 1.205(10) . ?
C110 C206 1.550(10) . ?
C206 C37 1.3900 . ?
C206 C357 1.3900 . ?
C37 H37 0.9500 . ?
C37 C105 1.3900 . ?
C105 H105 0.9500 . ?
C105 C192 1.3900 . ?
C192 H192 0.9500 . ?
C192 C463 1.3900(12) . ?
C463 H463 0.9500 . ?
C463 C357 1.3900 . ?
C357 C185 1.5408(12) . ?
F104 C185 1.399(9) . ?
C161 C265 1.5405(10) . ?
C185 F196 1.409(9) . ?
C185 F372 1.402(9) . ?
C41 C42 1.20000(14) . ?
F12 C53 1.356(9) . ?
C42 C117 1.568(3) . ?
C53 F43 1.346(9) . ?
C53 C128 1.5400 . ?
C53 F144 1.346(9) . ?
C117 C48 1.3900 . ?
C117 C128 1.3900 . ?
C48 H48 0.9500 . ?
C48 C346 1.3900 . ?
C346 H346 0.9500 . ?
C346 C51 1.3900 . ?
C51 H51 0.9500 . ?
C51 C56 1.3900 . ?
C56 H56 0.9500 . ?
C56 C128 1.3900 . ?
C265 C90 1.3900 . ?
C265 C130 1.3900 . ?
C90 H90 0.9500 . ?
C90 C154 1.3900 . ?
C154 H154 0.9500 . ?
C154 C475 1.3900 . ?
C475 H475 0.9500 . ?
C475 C395 1.3900 . ?
C395 H395 0.9500 . ?
C395 C130 1.3900 . ?
C130 C8 1.546(8) . ?
F4 C8 1.346(9) . ?
C8 F53 1.339(9) . ?
C8 F150 1.347(9) . ?

loop_
_geom_angle_atom_site_label_1
_geom_angle_atom_site_label_2
_geom_angle_atom_site_label_3
_geom_angle
_geom_angle_site_symmetry_1
_geom_angle_site_symmetry_3
_geom_angle_publ_flag
Ag03 Ag01 Ag03 65.57(4) . 3_665 ?
Ag03 Ag01 Ag03 65.57(4) . 2_655 ?
Ag03 Ag01 Ag03 65.57(4) 3_665 2_655 ?
Ag03 Ag01 Ag05 60.91(3) 3_665 2_655 ?
Ag03 Ag01 Ag05 58.71(3) . . ?
Ag03 Ag01 Ag05 113.78(4) 3_665 . ?
Ag03 Ag01 Ag05 60.91(3) . 3_665 ?
Ag03 Ag01 Ag05 113.77(4) . 2_655 ?
Ag03 Ag01 Ag05 113.77(4) 2_655 3_665 ?
Ag03 Ag01 Ag05 60.92(3) 2_655 . ?
Ag03 Ag01 Ag05 58.71(3) 2_655 2_655 ?
Ag03 Ag01 Ag05 58.71(3) 3_665 3_665 ?
Ag03 Ag01 Ag08 116.88(3) . 2_655 ?
Ag03 Ag01 Ag08 121.20(3) . . ?
Ag03 Ag01 Ag08 64.83(2) 2_655 . ?
Ag03 Ag01 Ag08 121.20(3) 3_665 3_665 ?
Ag03 Ag01 Ag08 121.20(3) 2_655 2_655 ?
Ag03 Ag01 Ag08 116.88(3) 3_665 . ?
Ag03 Ag01 Ag08 64.83(2) . 3_665 ?
Ag03 Ag01 Ag08 64.83(2) 3_665 2_655 ?
Ag03 Ag01 Ag08 116.88(3) 2_655 3_665 ?
Ag03 Ag01 Ag09 174.70(3) 3_665 . ?
Ag03 Ag01 Ag09 109.36(2) . 3_665 ?
Ag03 Ag01 Ag09 109.36(2) 3_665 2_655 ?
Ag03 Ag01 Ag09 109.37(2) 2_655 . ?
Ag03 Ag01 Ag09 174.70(3) 2_655 3_665 ?
Ag03 Ag01 Ag09 114.36(2) 3_665 3_665 ?
Ag03 Ag01 Ag09 114.36(2) . . ?
Ag03 Ag01 Ag09 174.70(3) . 2_655 ?
Ag03 Ag01 Ag09 114.36(2) 2_655 2_655 ?
Ag05 Ag01 Ag05 113.62(2) 3_665 2_655 ?
Ag05 Ag01 Ag05 113.62(2) 2_655 . ?
Ag05 Ag01 Ag05 113.62(2) 3_665 . ?
Ag05 Ag01 Ag08 61.02(3) 2_655 . ?
Ag05 Ag01 Ag08 70.65(3) 2_655 2_655 ?
Ag05 Ag01 Ag08 174.57(3) . 2_655 ?
Ag05 Ag01 Ag08 174.56(3) 3_665 . ?
Ag05 Ag01 Ag08 61.01(3) . 3_665 ?
Ag05 Ag01 Ag08 70.65(3) . . ?
Ag05 Ag01 Ag08 70.65(3) 3_665 3_665 ?
Ag05 Ag01 Ag08 174.56(3) 2_655 3_665 ?
Ag05 Ag01 Ag08 61.02(3) 3_665 2_655 ?
Ag05 Ag01 Ag09 63.33(2) 2_655 2_655 ?
Ag05 Ag01 Ag09 126.25(3) 3_665 . ?
Ag05 Ag01 Ag09 63.33(2) . . ?
Ag05 Ag01 Ag09 63.33(2) 3_665 3_665 ?
Ag05 Ag01 Ag09 126.26(3) 2_655 3_665 ?
Ag05 Ag01 Ag09 115.54(3) 2_655 . ?
Ag05 Ag01 Ag09 115.54(3) 3_665 2_655 ?
Ag05 Ag01 Ag09 126.25(3) . 2_655 ?
Ag05 Ag01 Ag09 115.53(3) . 3_665 ?
Ag08 Ag01 Ag08 114.76(2) 3_665 . ?
Ag08 Ag01 Ag08 114.75(2) 2_655 . ?
Ag08 Ag01 Ag08 114.75(2) 2_655 3_665 ?
Ag08 Ag01 Ag09 118.50(4) . 3_665 ?
Ag08 Ag01 Ag09 58.28(3) 3_665 3_665 ?
Ag08 Ag01 Ag09 118.49(4) 3_665 2_655 ?
Ag08 Ag01 Ag09 61.95(3) . 2_655 ?
Ag08 Ag01 Ag09 58.28(3) . . ?
Ag08 Ag01 Ag09 61.95(3) 3_665 . ?
Ag08 Ag01 Ag09 61.95(3) 2_655 3_665 ?
Ag08 Ag01 Ag09 118.49(4) 2_655 . ?
Ag08 Ag01 Ag09 58.28(3) 2_655 2_655 ?
Ag09 Ag01 Ag09 70.83(4) 2_655 . ?
Ag09 Ag01 Ag09 70.84(4) 3_665 2_655 ?
Ag09 Ag01 Ag09 70.83(4) 3_665 . ?
Ag02 Ag02 Ag02 60.001(1) 3_665 2_655 ?
Ag02 Ag02 Ag03 90.35(2) 2_655 2_655 ?
Ag02 Ag02 Ag03 58.47(2) 3_665 2_655 ?
Ag02 Ag02 Ag04 119.04(4) 2_655 . ?
Ag02 Ag02 Ag04 59.04(4) 3_665 . ?
Ag02 Ag02 Ag06 59.82(3) 3_665 . ?
Ag02 Ag02 Ag06 89.90(2) 2_655 . ?
Ag02 Ag02 Ag06 60.55(3) 2_655 2_655 ?
Ag02 Ag02 Ag06 90.31(2) 3_665 2_655 ?
Ag02 Ag02 Ag07 112.42(4) 2_655 2_655 ?
Ag02 Ag02 Ag07 150.29(2) 3_665 2_655 ?
Ag02 Ag02 Ag0A 147.68(2) 2_655 . ?
Ag02 Ag02 Ag0A 107.67(4) 3_665 . ?
Ag02 Ag02 Ag0D 147.69(2) 3_665 2_655 ?
Ag02 Ag02 Ag0D 110.78(4) 2_655 2_655 ?
Ag03 Ag02 Ag02 92.81(2) 3_665 3_665 ?
Ag03 Ag02 Ag02 62.64(3) 3_665 2_655 ?
Ag03 Ag02 Ag03 62.66(3) 3_665 2_655 ?
Ag03 Ag02 Ag04 59.77(3) 3_665 2_655 ?
Ag03 Ag02 Ag04 120.17(3) 3_665 . ?
Ag03 Ag02 Ag06 149.35(4) 3_665 . ?
Ag03 Ag02 Ag06 111.11(3) 3_665 2_655 ?
Ag03 Ag02 Ag07 61.07(3) 3_665 2_655 ?
Ag03 Ag02 Ag0A 149.35(4) 3_665 . ?
Ag03 Ag02 Ag0D 110.64(3) 3_665 2_655 ?
Ag04 Ag02 Ag02 121.65(4) 2_655 3_665 ?
Ag04 Ag02 Ag02 61.65(4) 2_655 2_655 ?
Ag04 Ag02 Ag03 57.60(3) . 2_655 ?
Ag04 Ag02 Ag03 122.38(3) 2_655 2_655 ?
Ag04 Ag02 Ag04 179.25(4) 2_655 . ?
Ag04 Ag02 Ag06 120.73(3) 2_655 . ?
Ag04 Ag02 Ag06 60.86(3) 2_655 2_655 ?
Ag04 Ag02 Ag07 59.40(3) 2_655 2_655 ?
Ag04 Ag02 Ag0A 121.56(4) 2_655 . ?
Ag04 Ag02 Ag0D 59.41(3) 2_655 2_655 ?
Ag06 Ag02 Ag03 146.25(4) 2_655 2_655 ?
Ag06 Ag02 Ag03 107.19(3) . 2_655 ?
Ag06 Ag02 Ag04 119.63(3) 2_655 . ?
Ag06 Ag02 Ag04 59.75(3) . . ?
Ag06 Ag02 Ag06 59.88(3) 2_655 . ?
Ag06 Ag02 Ag0A 60.05(3) . . ?
Ag06 Ag02 Ag0A 91.79(3) 2_655 . ?
Ag06 Ag02 Ag0D 61.10(3) 2_655 2_655 ?
Ag07 Ag02 Ag03 94.73(3) 2_655 2_655 ?
Ag07 Ag02 Ag04 119.87(4) 2_655 . ?
Ag07 Ag02 Ag06 148.77(4) 2_655 . ?
Ag07 Ag02 Ag06 111.35(4) 2_655 2_655 ?
Ag07 Ag02 Ag0A 92.25(3) 2_655 . ?
Ag07 Ag02 Ag0D 61.38(3) 2_655 2_655 ?
Ag0A Ag02 Ag03 108.77(3) . 2_655 ?
Ag0A Ag02 Ag04 58.05(3) . . ?
Ag0B Ag02 Ag02 149.38(2) . 2_655 ?
Ag0B Ag02 Ag02 110.56(4) . 3_665 ?
Ag0B Ag02 Ag03 62.69(3) . 2_655 ?
Ag0B Ag02 Ag03 90.58(3) . 3_665 ?
Ag0B Ag02 Ag04 119.20(4) . 2_655 ?
Ag0B Ag02 Ag04 60.08(3) . . ?
Ag0B Ag02 Ag06 149.43(4) . 2_655 ?
Ag0B Ag02 Ag06 110.92(4) . . ?
Ag0B Ag02 Ag07 59.80(3) . 2_655 ?
Ag0B Ag02 Ag0A 61.26(3) . . ?
Ag0B Ag02 Ag0D 91.72(3) . 2_655 ?
Ag0D Ag02 Ag03 152.39(4) 2_655 2_655 ?
Ag0D Ag02 Ag04 120.21(4) 2_655 . ?
Ag0D Ag02 Ag06 90.95(3) 2_655 . ?
Ag0D Ag02 Ag0A 62.15(3) 2_655 . ?
Ag01 Ag03 Ag02 113.86(3) . 3_665 ?
Ag01 Ag03 Ag02 117.72(3) . 2_655 ?
Ag01 Ag03 Ag03 57.217(17) . 3_665 ?
Ag01 Ag03 Ag03 57.217(17) . 2_655 ?
Ag01 Ag03 Ag04 174.35(4) . 3_665 ?
Ag01 Ag03 Ag05 60.59(2) . 3_665 ?
Ag01 Ag03 Ag07 125.17(3) . 3_665 ?
Ag01 Ag03 Ag08 58.65(3) . 3_665 ?
Ag01 Ag03 Ag0B 119.03(3) . 3_665 ?
Ag01 Ag03 Ag0G 109.5(2) . 3_665 ?
Ag02 Ag03 Ag02 58.88(3) 2_655 3_665 ?
Ag02 Ag03 Ag03 60.60(3) 2_655 3_665 ?
Ag02 Ag03 Ag03 56.73(2) 3_665 2_655 ?
Ag02 Ag03 Ag03 87.22(2) 3_665 3_665 ?
Ag02 Ag03 Ag03 89.42(2) 2_655 2_655 ?
Ag02 Ag03 Ag05 87.98(3) 2_655 3_665 ?
Ag02 Ag03 Ag07 59.77(3) 2_655 3_665 ?
Ag02 Ag03 Ag08 146.53(4) 3_665 3_665 ?
Ag02 Ag03 Ag08 154.54(4) 2_655 3_665 ?
Ag02 Ag03 Ag0B 103.94(3) 2_655 3_665 ?
Ag02 Ag03 Ag0G 132.1(2) 2_655 3_665 ?
Ag02 Ag03 Ag0G 108.9(2) 3_665 3_665 ?
Ag03 Ag03 Ag03 60.001(1) 3_665 2_655 ?
Ag03 Ag03 Ag08 108.83(2) 3_665 3_665 ?
Ag03 Ag03 Ag08 105.39(3) 2_655 3_665 ?
Ag03 Ag03 Ag0G 124.2(2) 2_655 3_665 ?
Ag03 Ag03 Ag0G 163.1(2) 3_665 3_665 ?
Ag04 Ag03 Ag02 60.49(3) 3_665 3_665 ?
Ag04 Ag03 Ag02 60.20(3) 3_665 2_655 ?
Ag04 Ag03 Ag03 117.14(3) 3_665 2_655 ?
Ag04 Ag03 Ag03 120.75(3) 3_665 3_665 ?
Ag04 Ag03 Ag05 123.46(4) 3_665 3_665 ?
Ag04 Ag03 Ag07 59.11(3) 3_665 3_665 ?
Ag04 Ag03 Ag08 125.74(4) 3_665 3_665 ?
Ag04 Ag03 Ag0B 58.28(3) 3_665 3_665 ?
Ag04 Ag03 Ag0G 73.5(2) 3_665 3_665 ?
Ag05 Ag03 Ag01 61.74(2) . . ?
Ag05 Ag03 Ag02 87.43(3) . 3_665 ?
Ag05 Ag03 Ag02 143.95(4) . 2_655 ?
Ag05 Ag03 Ag02 140.56(4) 3_665 3_665 ?
Ag05 Ag03 Ag03 59.03(3) . 2_655 ?
Ag05 Ag03 Ag03 106.87(3) 3_665 2_655 ?
Ag05 Ag03 Ag03 56.02(3) 3_665 3_665 ?
Ag05 Ag03 Ag03 109.38(3) . 3_665 ?
Ag05 Ag03 Ag04 116.38(4) . 3_665 ?
Ag05 Ag03 Ag05 116.02(4) . 3_665 ?
Ag05 Ag03 Ag07 64.58(3) 3_665 3_665 ?
Ag05 Ag03 Ag07 153.68(4) . 3_665 ?
Ag05 Ag03 Ag08 68.13(3) 3_665 3_665 ?
Ag05 Ag03 Ag08 59.81(3) . 3_665 ?
Ag05 Ag03 Ag0B 58.41(3) . 3_665 ?
Ag05 Ag03 Ag0B 165.10(4) 3_665 3_665 ?
Ag05 Ag03 Ag0G 109.4(2) 3_665 3_665 ?
Ag05 Ag03 Ag0G 67.4(2) . 3_665 ?
Ag07 Ag03 Ag02 108.32(3) 3_665 3_665 ?
Ag07 Ag03 Ag03 147.29(3) 3_665 2_655 ?
Ag07 Ag03 Ag03 92.74(4) 3_665 3_665 ?
Ag07 Ag03 Ag08 100.24(3) 3_665 3_665 ?
Ag07 Ag03 Ag0B 113.58(3) 3_665 3_665 ?
Ag07 Ag03 Ag0G 87.2(2) 3_665 3_665 ?
Ag08 Ag03 Ag0G 54.7(2) 3_665 3_665 ?
Ag0B Ag03 Ag02 54.30(3) 3_665 3_665 ?
Ag0B Ag03 Ag03 137.89(4) 3_665 3_665 ?
Ag0B Ag03 Ag03 82.52(4) 3_665 2_655 ?
Ag0B Ag03 Ag08 98.52(3) 3_665 3_665 ?
Ag0B Ag03 Ag0G 55.9(2) 3_665 3_665 ?
Ag02 Ag04 Ag02 59.30(4) 3_665 . ?
Ag02 Ag04 Ag06 59.79(3) 3_665 . ?
Ag02 Ag04 Ag0V 162.58(5) . . ?
Ag02 Ag04 Ag0V 103.28(4) 3_665 . ?
Ag03 Ag04 Ag02 61.90(3) 2_655 . ?
Ag03 Ag04 Ag02 60.03(3) 2_655 3_665 ?
Ag03 Ag04 Ag06 110.43(4) 2_655 . ?
Ag03 Ag04 Ag0D 112.08(4) 2_655 . ?
Ag03 Ag04 Ag0V 111.10(4) 2_655 . ?
Ag06 Ag04 Ag02 59.42(3) . . ?
Ag06 Ag04 Ag0V 113.57(4) . . ?
Ag07 Ag04 Ag02 60.53(3) . 3_665 ?
Ag07 Ag04 Ag02 111.38(4) . . ?
Ag07 Ag04 Ag03 61.55(3) . 2_655 ?
Ag07 Ag04 Ag06 111.39(4) . . ?
Ag07 Ag04 Ag0A 170.69(4) . . ?
Ag07 Ag04 Ag0D 62.27(3) . . ?
Ag07 Ag04 Ag0V 54.30(4) . . ?
Ag0A Ag04 Ag02 110.15(4) . 3_665 ?
Ag0A Ag04 Ag02 60.78(3) . . ?
Ag0A Ag04 Ag03 114.88(4) . 2_655 ?
Ag0A Ag04 Ag06 60.87(3) . . ?
Ag0A Ag04 Ag0D 114.29(3) . . ?
Ag0A Ag04 Ag0V 132.22(4) . . ?
Ag0B Ag04 Ag02 107.33(4) . 3_665 ?
Ag0B Ag04 Ag02 56.03(3) . . ?
Ag0B Ag04 Ag03 62.96(3) . 2_655 ?
Ag0B Ag04 Ag06 107.21(4) . . ?
Ag0B Ag04 Ag07 120.14(3) . . ?
Ag0B Ag04 Ag0A 60.91(3) . . ?
Ag0B Ag04 Ag0D 166.07(4) . . ?
Ag0B Ag04 Ag0V 137.44(5) . . ?
Ag0D Ag04 Ag02 60.86(3) . 3_665 ?
Ag0D Ag04 Ag02 110.04(4) . . ?
Ag0D Ag04 Ag06 61.22(3) . . ?
Ag0D Ag04 Ag0V 56.09(4) . . ?
Ag0J Ag04 Ag02 108.99(4) . 3_665 ?
Ag0J Ag04 Ag02 109.64(4) . . ?
Ag0J Ag04 Ag03 168.19(4) . 2_655 ?
Ag0J Ag04 Ag06 57.98(3) . . ?
Ag0J Ag04 Ag07 118.44(4) . . ?
Ag0J Ag04 Ag0A 63.07(3) . . ?
Ag0J Ag04 Ag0B 120.53(4) . . ?
Ag0J Ag04 Ag0D 61.60(3) . . ?
Ag0J Ag04 Ag0V 74.45(4) . . ?
Cl10 Ag04 Ag02 147.67(7) . 3_665 ?
Cl10 Ag04 Ag02 142.70(7) . . ?
Cl10 Ag04 Ag03 104.93(6) . 2_655 ?
Cl10 Ag04 Ag06 144.56(6) . . ?
Cl10 Ag04 Ag07 87.18(6) . . ?
Cl10 Ag04 Ag0A 102.13(7) . . ?
Cl10 Ag04 Ag0B 86.70(7) . . ?
Cl10 Ag04 Ag0D 107.23(7) . . ?
Cl10 Ag04 Ag0J 86.75(6) . . ?
Cl10 Ag04 Ag0V 52.70(7) . . ?
Ag01 Ag05 Ag03 58.50(3) . 2_655 ?
Ag01 Ag05 Ag07 116.82(4) . . ?
Ag01 Ag05 Ag08 59.59(3) . 3_665 ?
Ag01 Ag05 Ag08 54.75(2) . . ?
Ag01 Ag05 Ag09 59.22(3) . . ?
Ag01 Ag05 Ag0G 102.99(17) . 3_665 ?
Ag03 Ag05 Ag01 59.55(3) . . ?
Ag03 Ag05 Ag03 64.95(4) . 2_655 ?
Ag03 Ag05 Ag07 94.24(3) . . ?
Ag03 Ag05 Ag07 58.33(3) 2_655 . ?
Ag03 Ag05 Ag08 58.35(3) 2_655 . ?
Ag03 Ag05 Ag08 108.06(3) . . ?
Ag03 Ag05 Ag08 64.58(3) . 3_665 ?
Ag03 Ag05 Ag08 113.39(4) 2_655 3_665 ?
Ag03 Ag05 Ag09 104.37(4) 2_655 . ?
Ag03 Ag05 Ag09 111.51(4) . . ?
Ag03 Ag05 Ag0B 64.19(3) . 3_665 ?
Ag03 Ag05 Ag0F 145.90(4) . . ?
Ag03 Ag05 Ag0G 60.35(13) . 3_665 ?
Ag03 Ag05 Ag0G 123.15(13) 2_655 3_665 ?
Ag07 Ag05 Ag08 90.95(3) . . ?
Ag07 Ag05 Ag0G 111.04(19) . 3_665 ?
Ag08 Ag05 Ag07 157.78(4) 3_665 . ?
Ag08 Ag05 Ag08 101.67(4) 3_665 . ?
Ag08 Ag05 Ag09 60.10(3) 3_665 . ?
Ag08 Ag05 Ag0G 53.77(19) 3_665 3_665 ?
Ag09 Ag05 Ag07 139.68(4) . . ?
Ag09 Ag05 Ag08 52.48(3) . . ?
Ag09 Ag05 Ag0G 108.63(19) . 3_665 ?
Ag0B Ag05 Ag01 122.53(4) 3_665 . ?
Ag0B Ag05 Ag03 88.35(3) 3_665 2_655 ?
Ag0B Ag05 Ag07 56.18(3) 3_665 . ?
Ag0B Ag05 Ag08 143.50(4) 3_665 . ?
Ag0B Ag05 Ag08 105.52(4) 3_665 3_665 ?
Ag0B Ag05 Ag09 163.57(4) 3_665 . ?
Ag0B Ag05 Ag0F 108.99(4) 3_665 . ?
Ag0B Ag05 Ag0G 55.06(18) 3_665 3_665 ?
Ag0F Ag05 Ag01 110.52(4) . . ?
Ag0F Ag05 Ag03 81.95(4) . 2_655 ?
Ag0F Ag05 Ag07 59.48(3) . . ?
Ag0F Ag05 Ag08 55.98(3) . . ?
Ag0F Ag05 Ag08 142.56(4) . 3_665 ?
Ag0F Ag05 Ag09 83.46(3) . . ?
Ag0F Ag05 Ag0G 145.74(16) . 3_665 ?
Ag0G Ag05 Ag08 155.08(19) 3_665 . ?
C01K Ag05 Ag01 111.3(3) . . ?
C01K Ag05 Ag03 123.8(3) . 2_655 ?
C01K Ag05 Ag03 163.7(3) . . ?
C01K Ag05 Ag07 102.0(3) . . ?
C01K Ag05 Ag08 71.5(3) . . ?
C01K Ag05 Ag08 99.3(3) . 3_665 ?
C01K Ag05 Ag09 54.6(3) . . ?
C01K Ag05 Ag0B 126.2(3) . 3_665 ?
C01K Ag05 Ag0F 47.8(3) . . ?
C01K Ag05 Ag0G 113.1(4) . 3_665 ?
Ag02 Ag06 Ag02 59.64(3) 3_665 . ?
Ag02 Ag06 Ag04 59.35(3) 3_665 . ?
Ag02 Ag06 Ag04 60.83(3) . . ?
Ag02 Ag06 Ag06 90.10(2) 3_665 2_655 ?
Ag02 Ag06 Ag06 60.42(3) 3_665 3_665 ?
Ag02 Ag06 Ag0A 107.88(3) 3_665 . ?
Ag02 Ag06 Ag0A 60.49(3) . . ?
Ag02 Ag06 Ag0C 146.38(4) . . ?
Ag02 Ag06 Ag0C 91.00(3) 3_665 . ?
Ag02 Ag06 Ag0C 147.64(4) 3_665 2_655 ?
Ag02 Ag06 Ag0D 59.78(3) 3_665 . ?
Ag02 Ag06 Ag0D 108.97(3) . . ?
Ag02 Ag06 Ag0H 120.68(4) 3_665 . ?
Ag02 Ag06 Ag0H 119.96(4) . . ?
Ag04 Ag06 Ag0A 58.54(3) . . ?
Ag04 Ag06 Ag0C 120.35(4) . . ?
Ag04 Ag06 Ag0D 58.49(3) . . ?
Ag06 Ag06 Ag02 59.70(3) 2_655 . ?
Ag06 Ag06 Ag02 89.69(2) 3_665 . ?
Ag06 Ag06 Ag04 120.53(3) 2_655 . ?
Ag06 Ag06 Ag04 119.76(3) 3_665 . ?
Ag06 Ag06 Ag06 60.0 2_655 3_665 ?
Ag06 Ag06 Ag0A 147.67(4) 3_665 . ?
Ag06 Ag06 Ag0A 91.95(4) 2_655 . ?
Ag06 Ag06 Ag0C 60.93(4) 2_655 2_655 ?
Ag06 Ag06 Ag0C 108.62(3) 2_655 . ?
Ag06 Ag06 Ag0C 109.65(3) 3_665 2_655 ?
Ag06 Ag06 Ag0C 59.66(3) 3_665 . ?
Ag06 Ag06 Ag0D 90.50(4) 3_665 . ?
Ag06 Ag06 Ag0D 146.61(4) 2_655 . ?
Ag06 Ag06 Ag0H 60.254(18) 3_665 . ?
Ag06 Ag06 Ag0H 60.255(17) 2_655 . ?
Ag0A Ag06 Ag0C 152.23(4) . . ?
Ag0A Ag06 Ag0D 109.91(4) . . ?
Ag0C Ag06 Ag02 91.32(3) 2_655 . ?
Ag0C Ag06 Ag04 121.20(4) 2_655 . ?
Ag0C Ag06 Ag0A 62.67(3) 2_655 . ?
Ag0C Ag06 Ag0C 110.84(4) 2_655 . ?
Ag0C Ag06 Ag0D 61.86(3) . . ?
Ag0C Ag06 Ag0D 151.71(4) 2_655 . ?
Ag0C Ag06 Ag0H 59.29(2) 2_655 . ?
Ag0H Ag06 Ag04 179.17(4) . . ?
Ag0H Ag06 Ag0A 121.95(3) . . ?
Ag0H Ag06 Ag0C 58.87(2) . . ?
Ag0H Ag06 Ag0D 120.73(3) . . ?
Ag0J Ag06 Ag02 112.32(4) . . ?
Ag0J Ag06 Ag02 110.05(4) . 3_665 ?
Ag0J Ag06 Ag04 59.69(3) . . ?
Ag0J Ag06 Ag06 151.14(5) . 2_655 ?
Ag0J Ag06 Ag06 148.07(5) . 3_665 ?
Ag0J Ag06 Ag0A 62.80(3) . . ?
Ag0J Ag06 Ag0C 93.31(4) . 2_655 ?
Ag0J Ag06 Ag0C 91.98(4) . . ?
Ag0J Ag06 Ag0D 61.19(3) . . ?
Ag0J Ag06 Ag0H 119.79(3) . . ?
Ag0J Ag06 Ag0K 60.00(3) . . ?
Ag0K Ag06 Ag02 149.16(4) . 3_665 ?
Ag0K Ag06 Ag02 150.33(4) . . ?
Ag0K Ag06 Ag04 119.69(4) . . ?
Ag0K Ag06 Ag06 111.69(3) . 2_655 ?
Ag0K Ag06 Ag06 110.99(3) . 3_665 ?
Ag0K Ag06 Ag0A 93.44(4) . . ?
Ag0K Ag06 Ag0C 62.06(3) . . ?
Ag0K Ag06 Ag0C 62.29(3) . 2_655 ?
Ag0K Ag06 Ag0D 92.45(4) . . ?
Ag0K Ag06 Ag0H 59.80(3) . . ?
Ag02 Ag07 Ag03 59.16(3) 3_665 2_655 ?
Ag02 Ag07 Ag05 83.60(3) 3_665 . ?
Ag02 Ag07 Ag0D 59.63(3) 3_665 . ?
Ag02 Ag07 Ag0F 134.10(4) 3_665 . ?
Ag02 Ag07 Ag0I 87.05(3) 3_665 . ?
Ag02 Ag07 Ag4 134.42(6) 3_665 . ?
Ag03 Ag07 Ag05 57.09(3) 2_655 . ?
Ag03 Ag07 Ag0D 107.70(3) 2_655 . ?
Ag03 Ag07 Ag0F 79.37(3) 2_655 . ?
Ag03 Ag07 Ag0I 144.08(4) 2_655 . ?
Ag03 Ag07 Ag4 161.77(7) 2_655 . ?
Ag04 Ag07 Ag02 60.07(3) . 3_665 ?
Ag04 Ag07 Ag03 59.34(3) . 2_655 ?
Ag04 Ag07 Ag05 116.23(4) . . ?
Ag04 Ag07 Ag0D 59.04(3) . . ?
Ag04 Ag07 Ag0F 116.16(4) . . ?
Ag04 Ag07 Ag0I 116.25(3) . . ?
Ag04 Ag07 Ag4 113.44(7) . . ?
Ag0B Ag07 Ag02 57.22(3) 3_665 3_665 ?
Ag0B Ag07 Ag03 87.95(3) 3_665 2_655 ?
Ag0B Ag07 Ag04 117.28(4) 3_665 . ?
Ag0B Ag07 Ag05 56.79(3) 3_665 . ?
Ag0B Ag07 Ag0D 89.16(3) 3_665 . ?
Ag0B Ag07 Ag0F 106.37(4) 3_665 . ?
Ag0B Ag07 Ag0I 61.51(3) 3_665 . ?
Ag0B Ag07 Ag0V 140.38(5) 3_665 . ?
Ag0B Ag07 Ag4 109.63(7) 3_665 . ?
Ag0D Ag07 Ag05 140.61(4) . . ?
Ag0D Ag07 Ag0F 163.37(4) . . ?
Ag0D Ag07 Ag4 78.20(6) . . ?
Ag0F Ag07 Ag05 55.92(3) . . ?
Ag0F Ag07 Ag4 90.71(6) . . ?
Ag0I Ag07 Ag05 111.45(4) . . ?
Ag0I Ag07 Ag0D 57.22(3) . . ?
Ag0I Ag07 Ag0F 125.03(4) . . ?
Ag0I Ag07 Ag4 53.67(6) . . ?
Ag0V Ag07 Ag02 115.23(5) . 3_665 ?
Ag0V Ag07 Ag03 123.35(5) . 2_655 ?
Ag0V Ag07 Ag04 70.15(5) . . ?
Ag0V Ag07 Ag05 159.09(5) . . ?
Ag0V Ag07 Ag0D 60.26(4) . . ?
Ag0V Ag07 Ag0F 103.18(5) . . ?
Ag0V Ag07 Ag0I 80.02(5) . . ?
C01U Ag07 Ag02 170.1(4) . 3_665 ?
C01U Ag07 Ag03 117.8(4) . 2_655 ?
C01U Ag07 Ag04 110.0(4) . . ?
C01U Ag07 Ag05 102.8(3) . . ?
C01U Ag07 Ag0B 132.7(4) . 3_665 ?
C01U Ag07 Ag0D 115.7(3) . . ?
C01U Ag07 Ag0F 49.0(3) . . ?
C01U Ag07 Ag0I 97.5(4) . . ?
C01U Ag07 Ag0V 57.4(3) . . ?
C01U Ag07 Ag4 46.3(4) . . ?
Ag4 Ag07 Ag05 128.56(6) . . ?
Ag01 Ag08 Ag03 56.53(3) . 2_655 ?
Ag01 Ag08 Ag05 59.40(3) . 2_655 ?
Ag01 Ag08 Ag05 54.59(2) . . ?
Ag01 Ag08 Ag09 59.84(3) . 2_655 ?
Ag01 Ag08 Ag0F 108.02(4) . . ?
Ag03 Ag08 Ag05 53.53(2) 2_655 . ?
Ag05 Ag08 Ag03 55.60(3) 2_655 2_655 ?
Ag05 Ag08 Ag05 100.49(4) 2_655 . ?
Ag05 Ag08 Ag09 62.04(3) 2_655 2_655 ?
Ag05 Ag08 Ag0F 131.30(4) 2_655 . ?
Ag09 Ag08 Ag01 61.74(3) . . ?
Ag09 Ag08 Ag03 106.01(3) 2_655 2_655 ?
Ag09 Ag08 Ag03 105.59(4) . 2_655 ?
Ag09 Ag08 Ag05 58.67(3) . . ?
Ag09 Ag08 Ag05 109.94(4) 2_655 . ?
Ag09 Ag08 Ag05 117.24(4) . 2_655 ?
Ag09 Ag08 Ag09 71.32(4) . 2_655 ?
Ag09 Ag08 Ag0F 85.93(4) . . ?
Ag0F Ag08 Ag03 77.78(3) . 2_655 ?
Ag0F Ag08 Ag05 53.63(3) . . ?
Ag0F Ag08 Ag09 157.18(4) . 2_655 ?
Ag0G Ag08 Ag01 115.2(2) . . ?
Ag0G Ag08 Ag03 62.90(17) . 2_655 ?
Ag0G Ag08 Ag05 104.30(15) . . ?
Ag0G Ag08 Ag05 69.2(3) . 2_655 ?
Ag0G Ag08 Ag09 161.91(19) . . ?
Ag0G Ag08 Ag09 124.0(3) . 2_655 ?
Ag0G Ag08 Ag0F 78.1(2) . . ?
C01H Ag08 Ag01 92.0(3) . . ?
C01H Ag08 Ag03 148.5(3) . 2_655 ?
C01H Ag08 Ag05 112.2(3) . 2_655 ?
C01H Ag08 Ag05 109.4(3) . . ?
C01H Ag08 Ag09 50.8(3) . . ?
C01H Ag08 Ag09 50.9(3) . 2_655 ?
C01H Ag08 Ag0F 115.3(3) . . ?
C01H Ag08 Ag0G 145.1(4) . . ?
C01H Ag08 Ag7 144.8(3) . . ?
C01V Ag08 Ag01 156.2(3) . . ?
C01V Ag08 Ag03 100.8(3) . 2_655 ?
C01V Ag08 Ag05 116.3(3) . 2_655 ?
C01V Ag08 Ag05 107.7(3) . . ?
C01V Ag08 Ag09 141.9(3) . 2_655 ?
C01V Ag08 Ag09 126.3(3) . . ?
C01V Ag08 Ag0F 55.2(3) . . ?
C01V Ag08 Ag0G 49.1(4) . . ?
C01V Ag08 C01H 110.2(4) . . ?
C01V Ag08 Ag7 48.7(3) . . ?
Ag7 Ag08 Ag01 115.62(6) . . ?
Ag7 Ag08 Ag03 63.28(6) . 2_655 ?
Ag7 Ag08 Ag05 104.47(6) . . ?
Ag7 Ag08 Ag05 69.61(5) . 2_655 ?
Ag7 Ag08 Ag09 124.21(6) . 2_655 ?
Ag7 Ag08 Ag09 161.94(7) . . ?
Ag7 Ag08 Ag0F 77.95(6) . . ?
Ag01 Ag09 Ag05 57.45(3) . . ?
Ag01 Ag09 Ag08 58.21(2) . 3_665 ?
Ag01 Ag09 Ag09 54.580(18) . 3_665 ?
Ag01 Ag09 Ag09 54.580(19) . 2_655 ?
Ag05 Ag09 Ag09 106.81(2) . 2_655 ?
Ag05 Ag09 Ag09 99.14(3) . 3_665 ?
Ag08 Ag09 Ag01 59.98(2) . . ?
Ag08 Ag09 Ag05 57.86(3) 3_665 . ?
Ag08 Ag09 Ag05 68.85(3) . . ?
Ag08 Ag09 Ag08 112.90(4) . 3_665 ?
Ag08 Ag09 Ag09 52.13(3) 3_665 3_665 ?
Ag08 Ag09 Ag09 102.67(3) 3_665 2_655 ?
Ag08 Ag09 Ag09 56.54(3) . 2_655 ?
Ag08 Ag09 Ag09 106.29(3) . 3_665 ?
Ag09 Ag09 Ag09 60.0 3_665 2_655 ?
C01H Ag09 Ag01 91.4(3) . . ?
C01H Ag09 Ag01 89.4(2) 3_665 . ?
C01H Ag09 Ag05 105.9(3) 3_665 . ?
C01H Ag09 Ag05 120.6(3) . . ?
C01H Ag09 Ag08 147.2(3) 3_665 . ?
C01H Ag09 Ag08 146.2(3) . 3_665 ?
C01H Ag09 Ag08 51.8(3) . . ?
C01H Ag09 Ag08 48.7(2) 3_665 3_665 ?
C01H Ag09 Ag09 97.4(3) 3_665 2_655 ?
C01H Ag09 Ag09 43.6(3) . 2_655 ?
C01H Ag09 Ag09 99.5(3) . 3_665 ?
C01H Ag09 Ag09 41.2(3) 3_665 3_665 ?
C01H Ag09 C01H 124.5(6) . 3_665 ?
C01H Ag09 C01J 103.0(4) 3_665 . ?
C01H Ag09 C01J 122.6(4) . . ?
C01H Ag09 C01K 110.4(5) . . ?
C01H Ag09 C01K 123.5(4) 3_665 . ?
C01J Ag09 Ag01 121.9(2) . . ?
C01J Ag09 Ag05 64.6(2) . . ?
C01J Ag09 Ag08 88.6(2) . 3_665 ?
C01J Ag09 Ag08 103.3(2) . . ?
C01J Ag09 Ag09 159.4(2) . 2_655 ?
C01J Ag09 Ag09 137.7(2) . 3_665 ?
C01K Ag09 Ag01 102.5(2) . . ?
C01K Ag09 Ag05 47.2(2) . . ?
C01K Ag09 Ag08 78.0(3) . . ?
C01K Ag09 Ag08 92.0(3) . 3_665 ?
C01K Ag09 Ag09 143.2(3) . 3_665 ?
C01K Ag09 Ag09 134.5(3) . 2_655 ?
C01K Ag09 C01J 26.3(2) . . ?
Ag02 Ag0A Ag0C 88.20(3) . 2_655 ?
Ag02 Ag0A Ag0D 58.40(3) . 2_655 ?
Ag02 Ag0A Ag0J 106.25(4) . . ?
Ag02 Ag0A Ag0U 131.62(5) . . ?
Ag02 Ag0A Ag6 109.90(6) . . ?
Ag04 Ag0A Ag02 61.16(3) . . ?
Ag04 Ag0A Ag06 60.59(3) . . ?
Ag04 Ag0A Ag0B 59.37(3) . . ?
Ag04 Ag0A Ag0C 118.84(4) . 2_655 ?
Ag04 Ag0A Ag0D 119.56(4) . 2_655 ?
Ag04 Ag0A Ag0J 58.26(3) . . ?
Ag04 Ag0A Ag0U 72.67(4) . . ?
Ag04 Ag0A Ag6 74.92(7) . . ?
Ag06 Ag0A Ag02 59.45(3) . . ?
Ag06 Ag0A Ag0C 58.25(3) . 2_655 ?
Ag06 Ag0A Ag0D 88.44(3) . 2_655 ?
Ag06 Ag0A Ag0J 56.43(3) . . ?
Ag06 Ag0A Ag0U 109.88(5) . . ?
Ag06 Ag0A Ag6 133.88(8) . . ?
Ag0B Ag0A Ag02 55.71(3) . . ?
Ag0B Ag0A Ag06 105.83(3) . . ?
Ag0B Ag0A Ag0C 141.10(4) . 2_655 ?
Ag0B Ag0A Ag0D 86.33(3) . 2_655 ?
Ag0B Ag0A Ag0J 114.59(4) . . ?
Ag0B Ag0A Ag0U 89.46(4) . . ?
Ag0B Ag0A Ag6 55.35(6) . . ?
Ag0D Ag0A Ag0C 59.99(3) 2_655 2_655 ?
Ag0D Ag0A Ag0U 161.66(5) 2_655 . ?
Ag0D Ag0A Ag6 126.23(8) 2_655 . ?
Ag0E Ag0A Ag02 115.99(4) 2_655 . ?
Ag0E Ag0A Ag04 176.01(5) 2_655 . ?
Ag0E Ag0A Ag06 115.74(4) 2_655 . ?
Ag0E Ag0A Ag0B 121.94(4) 2_655 . ?
Ag0E Ag0A Ag0C 57.54(3) 2_655 2_655 ?
Ag0E Ag0A Ag0D 57.67(3) 2_655 2_655 ?
Ag0E Ag0A Ag0I 60.96(3) 2_655 2_655 ?
Ag0E Ag0A Ag0J 121.68(4) 2_655 . ?
Ag0E Ag0A Ag0U 110.77(5) 2_655 . ?
Ag0E Ag0A Ag6 109.00(7) 2_655 . ?
Ag0I Ag0A Ag02 87.36(3) 2_655 . ?
Ag0I Ag0A Ag04 120.63(4) 2_655 . ?
Ag0I Ag0A Ag06 142.46(4) 2_655 . ?
Ag0I Ag0A Ag0B 61.30(3) 2_655 . ?
Ag0I Ag0A Ag0C 107.84(4) 2_655 2_655 ?
Ag0I Ag0A Ag0D 57.24(3) 2_655 2_655 ?
Ag0I Ag0A Ag0J 160.36(5) 2_655 . ?
Ag0I Ag0A Ag0U 105.29(5) 2_655 . ?
Ag0I Ag0A Ag6 70.76(8) 2_655 . ?
Ag0J Ag0A Ag0C 87.08(3) . 2_655 ?
Ag0J Ag0A Ag0D 142.12(4) . 2_655 ?
Ag0J Ag0A Ag0U 55.09(4) . . ?
Ag0J Ag0A Ag6 91.01(8) . . ?
Ag0N Ag0A Ag02 143.30(4) . . ?
Ag0N Ag0A Ag04 118.69(4) . . ?
Ag0N Ag0A Ag06 87.63(4) . . ?
Ag0N Ag0A Ag0B 159.97(5) . . ?
Ag0N Ag0A Ag0C 58.74(3) . 2_655 ?
Ag0N Ag0A Ag0D 109.23(4) . 2_655 ?
Ag0N Ag0A Ag0E 61.57(3) . 2_655 ?
Ag0N Ag0A Ag0I 116.02(4) . 2_655 ?
Ag0N Ag0A Ag0J 60.46(3) . . ?
Ag0N Ag0A Ag0U 71.78(4) . . ?
Ag0N Ag0A Ag6 104.63(7) . . ?
Ag0U Ag0A Ag0C 128.63(4) . 2_655 ?
Ag6 Ag0A Ag0C 161.56(6) . 2_655 ?
Ag02 Ag0B Ag03 63.01(3) . 2_655 ?
Ag02 Ag0B Ag04 63.89(3) . . ?
Ag02 Ag0B Ag05 92.21(4) . 2_655 ?
Ag02 Ag0B Ag07 62.99(3) . 2_655 ?
Ag02 Ag0B Ag0A 63.03(3) . . ?
Ag02 Ag0B Ag0G 124.73(17) . . ?
Ag02 Ag0B Ag0I 90.06(4) . 2_655 ?
Ag02 Ag0B Ag0T 137.92(5) . . ?
Ag02 Ag0B Ag6 126.19(8) . . ?
Ag02 Ag0B Ag7 124.96(7) . . ?
Ag04 Ag0B Ag03 58.76(3) . 2_655 ?
Ag04 Ag0B Ag0A 59.72(3) . . ?
Ag04 Ag0B Ag0I 118.46(4) . 2_655 ?
Ag04 Ag0B Ag0T 103.20(6) . . ?
Ag04 Ag0B Ag7 77.30(6) . . ?
Ag05 Ag0B Ag03 57.41(3) 2_655 2_655 ?
Ag05 Ag0B Ag04 115.86(4) 2_655 . ?
Ag05 Ag0B Ag0A 154.69(4) 2_655 . ?
Ag05 Ag0B Ag0G 70.3(3) 2_655 . ?
Ag05 Ag0B Ag0I 120.10(4) 2_655 2_655 ?
Ag05 Ag0B Ag0T 127.35(5) 2_655 . ?
Ag05 Ag0B Ag7 70.60(6) 2_655 . ?
Ag07 Ag0B Ag03 96.77(4) 2_655 2_655 ?
Ag07 Ag0B Ag04 126.88(4) 2_655 . ?
Ag07 Ag0B Ag05 67.02(3) 2_655 2_655 ?
Ag07 Ag0B Ag0A 95.10(4) 2_655 . ?
Ag07 Ag0B Ag0G 137.0(3) 2_655 . ?
Ag07 Ag0B Ag0I 61.34(3) 2_655 2_655 ?
Ag07 Ag0B Ag0T 115.38(6) 2_655 . ?
Ag07 Ag0B Ag7 137.24(7) 2_655 . ?
Ag0A Ag0B Ag03 110.32(3) . 2_655 ?
Ag0A Ag0B Ag0I 58.77(3) . 2_655 ?
Ag0A Ag0B Ag0T 75.79(4) . . ?
Ag0G Ag0B Ag03 63.58(19) . 2_655 ?
Ag0G Ag0B Ag04 77.3(2) . . ?
Ag0G Ag0B Ag0A 127.0(3) . . ?
Ag0G Ag0B Ag0I 144.49(19) . 2_655 ?
Ag0G Ag0B Ag0T 86.5(2) . . ?
Ag0I Ag0B Ag03 151.85(4) 2_655 2_655 ?
Ag0T Ag0B Ag03 146.96(6) . 2_655 ?
Ag0T Ag0B Ag0I 59.78(5) . 2_655 ?
C023 Ag0B Ag02 173.9(4) . . ?
C023 Ag0B Ag03 112.6(4) . 2_655 ?
C023 Ag0B Ag04 118.3(4) . . ?
C023 Ag0B Ag05 81.7(4) . 2_655 ?
C023 Ag0B Ag07 114.6(4) . 2_655 ?
C023 Ag0B Ag0A 123.1(4) . . ?
C023 Ag0B Ag0G 52.6(4) . . ?
C023 Ag0B Ag0I 93.5(4) . 2_655 ?
C023 Ag0B Ag0T 48.1(4) . . ?
C023 Ag0B Ag6 59.8(4) . . ?
C023 Ag0B Ag7 52.4(4) . . ?
Ag6 Ag0B Ag03 127.99(8) . 2_655 ?
Ag6 Ag0B Ag04 79.49(9) . . ?
Ag6 Ag0B Ag05 140.54(7) . 2_655 ?
Ag6 Ag0B Ag07 134.52(8) . 2_655 ?
Ag6 Ag0B Ag0A 64.77(7) . . ?
Ag6 Ag0B Ag7 78.75(9) . . ?
Ag7 Ag0B Ag03 63.86(6) . 2_655 ?
Ag7 Ag0B Ag0A 126.85(7) . . ?
Ag06 Ag0C Ag06 59.40(4) 3_665 . ?
Ag06 Ag0C Ag0A 59.09(3) 3_665 3_665 ?
Ag06 Ag0C Ag0A 89.02(3) . 3_665 ?
Ag06 Ag0C Ag0D 59.20(3) . . ?
Ag06 Ag0C Ag0D 88.81(3) 3_665 . ?
Ag06 Ag0C Ag0K 56.92(3) . . ?
Ag06 Ag0C Ag0K 106.55(4) 3_665 . ?
Ag06 Ag0C Ag0K 106.50(4) . 3_665 ?
Ag06 Ag0C Ag0K 57.41(3) 3_665 3_665 ?
Ag06 Ag0C Ag0Y 110.71(6) . 3_665 ?
Ag06 Ag0C Ag0Y 129.33(8) 3_665 3_665 ?
Ag06 Ag0C Ag1 110.64(9) 3_665 . ?
Ag06 Ag0C Ag1 130.88(10) . . ?
Ag0D Ag0C Ag0A 59.80(3) . 3_665 ?
Ag0E Ag0C Ag06 116.76(4) . . ?
Ag0E Ag0C Ag06 116.61(4) . 3_665 ?
Ag0E Ag0C Ag0A 57.58(3) . 3_665 ?
Ag0E Ag0C Ag0D 57.61(3) . . ?
Ag0E Ag0C Ag0H 176.46(4) . . ?
Ag0E Ag0C Ag0K 121.89(5) . . ?
Ag0E Ag0C Ag0K 122.30(5) . 3_665 ?
Ag0E Ag0C Ag0N 60.75(4) . 3_665 ?
Ag0E Ag0C Ag0Y 111.60(7) . 3_665 ?
Ag0E Ag0C Ag1 110.27(9) . . ?
Ag0H Ag0C Ag06 60.18(3) . . ?
Ag0H Ag0C Ag06 60.61(3) . 3_665 ?
Ag0H Ag0C Ag0A 119.70(4) . 3_665 ?
Ag0H Ag0C Ag0D 119.37(4) . . ?
Ag0H Ag0C Ag0K 58.52(3) . . ?
Ag0H Ag0C Ag0K 58.64(3) . 3_665 ?
Ag0H Ag0C Ag0Y 71.69(6) . 3_665 ?
Ag0H Ag0C Ag1 73.15(9) . . ?
Ag0K Ag0C Ag0A 88.56(4) 3_665 3_665 ?
Ag0K Ag0C Ag0A 142.99(4) . 3_665 ?
Ag0K Ag0C Ag0D 87.94(4) . . ?
Ag0K Ag0C Ag0D 143.49(4) 3_665 . ?
Ag0K Ag0C Ag0K 113.06(5) 3_665 . ?
Ag0K Ag0C Ag1 86.93(12) . . ?
Ag0K Ag0C Ag1 54.93(9) 3_665 . ?
Ag0L Ag0C Ag06 143.32(4) . 3_665 ?
Ag0L Ag0C Ag06 87.95(4) . . ?
Ag0L Ag0C Ag0A 108.33(4) . 3_665 ?
Ag0L Ag0C Ag0D 58.08(3) . . ?
Ag0L Ag0C Ag0E 61.05(4) . . ?
Ag0L Ag0C Ag0H 119.54(4) . . ?
Ag0L Ag0C Ag0K 61.03(4) . . ?
Ag0L Ag0C Ag0K 158.21(4) . 3_665 ?
Ag0L Ag0C Ag0N 116.02(4) . 3_665 ?
Ag0L Ag0C Ag0Y 75.13(8) . 3_665 ?
Ag0L Ag0C Ag1 103.28(9) . . ?
Ag0N Ag0C Ag06 141.96(4) 3_665 . ?
Ag0N Ag0C Ag06 86.82(4) 3_665 3_665 ?
Ag0N Ag0C Ag0A 56.51(3) 3_665 3_665 ?
Ag0N Ag0C Ag0D 107.22(4) 3_665 . ?
Ag0N Ag0C Ag0H 120.24(4) 3_665 . ?
Ag0N Ag0C Ag0K 61.61(4) 3_665 3_665 ?
Ag0N Ag0C Ag0K 160.23(4) 3_665 . ?
Ag0N Ag0C Ag0Y 104.09(6) 3_665 3_665 ?
Ag0N Ag0C Ag1 74.56(12) 3_665 . ?
Ag0Y Ag0C Ag0A 160.20(6) 3_665 3_665 ?
Ag0Y Ag0C Ag0D 131.46(9) 3_665 . ?
Ag0Y Ag0C Ag0K 84.38(8) 3_665 3_665 ?
Ag0Y Ag0C Ag0K 56.19(6) 3_665 . ?
Ag1 Ag0C Ag0A 129.51(12) . 3_665 ?
Ag1 Ag0C Ag0D 160.54(9) . . ?
Ag02 Ag0D Ag06 59.12(3) 3_665 . ?
Ag02 Ag0D Ag07 58.99(3) 3_665 . ?
Ag02 Ag0D Ag0A 59.45(3) 3_665 3_665 ?
Ag02 Ag0D Ag0C 88.92(3) 3_665 . ?
Ag02 Ag0D Ag0J 105.97(4) 3_665 . ?
Ag02 Ag0D Ag0P 150.36(4) 3_665 . ?
Ag04 Ag0D Ag02 59.73(3) . 3_665 ?
Ag04 Ag0D Ag06 60.28(3) . . ?
Ag04 Ag0D Ag07 58.70(3) . . ?
Ag04 Ag0D Ag0A 119.18(4) . 3_665 ?
Ag04 Ag0D Ag0C 119.23(4) . . ?
Ag04 Ag0D Ag0J 58.86(3) . . ?
Ag04 Ag0D Ag0P 125.31(4) . . ?
Ag04 Ag0D Ag0V 68.80(4) . . ?
Ag06 Ag0D Ag07 107.80(3) . . ?
Ag06 Ag0D Ag0A 89.11(3) . 3_665 ?
Ag06 Ag0D Ag0C 58.95(3) . . ?
Ag06 Ag0D Ag0P 150.52(4) . . ?
Ag07 Ag0D Ag0A 89.33(3) . 3_665 ?
Ag07 Ag0D Ag0C 145.02(4) . . ?
Ag07 Ag0D Ag0P 96.98(4) . . ?
Ag0A Ag0D Ag0C 60.21(3) 3_665 . ?
Ag0A Ag0D Ag0P 107.28(4) 3_665 . ?
Ag0C Ag0D Ag0P 107.74(4) . . ?
Ag0E Ag0D Ag02 117.11(4) . 3_665 ?
Ag0E Ag0D Ag04 176.18(5) . . ?
Ag0E Ag0D Ag06 116.55(4) . . ?
Ag0E Ag0D Ag07 122.20(4) . . ?
Ag0E Ag0D Ag0A 57.74(3) . 3_665 ?
Ag0E Ag0D Ag0C 57.64(3) . . ?
Ag0E Ag0D Ag0J 121.83(4) . . ?
Ag0E Ag0D Ag0L 60.81(3) . . ?
Ag0E Ag0D Ag0P 58.51(3) . . ?
Ag0E Ag0D Ag0V 114.95(5) . . ?
Ag0I Ag0D Ag02 88.75(3) . 3_665 ?
Ag0I Ag0D Ag04 119.52(4) . . ?
Ag0I Ag0D Ag06 144.01(4) . . ?
Ag0I Ag0D Ag07 60.83(3) . . ?
Ag0I Ag0D Ag0A 58.50(3) . 3_665 ?
Ag0I Ag0D Ag0C 109.07(4) . . ?
Ag0I Ag0D Ag0E 61.46(3) . . ?
Ag0I Ag0D Ag0J 158.08(5) . . ?
Ag0I Ag0D Ag0L 115.72(4) . . ?
Ag0I Ag0D Ag0P 62.94(4) . . ?
Ag0I Ag0D Ag0V 80.40(5) . . ?
Ag0J Ag0D Ag06 56.86(3) . . ?
Ag0J Ag0D Ag07 112.74(4) . . ?
Ag0J Ag0D Ag0A 143.16(4) . 3_665 ?
Ag0J Ag0D Ag0C 87.77(3) . . ?
Ag0J Ag0D Ag0P 99.18(4) . . ?
Ag0L Ag0D Ag02 142.61(4) . 3_665 ?
Ag0L Ag0D Ag04 120.03(4) . . ?
Ag0L Ag0D Ag06 87.40(3) . . ?
Ag0L Ag0D Ag07 157.31(4) . . ?
Ag0L Ag0D Ag0A 108.10(4) . 3_665 ?
Ag0L Ag0D Ag0C 57.40(3) . . ?
Ag0L Ag0D Ag0J 61.17(3) . . ?
Ag0L Ag0D Ag0P 64.49(4) . . ?
Ag0L Ag0D Ag0V 100.23(5) . . ?
Ag0V Ag0D Ag02 112.00(4) . 3_665 ?
Ag0V Ag0D Ag06 124.39(5) . . ?
Ag0V Ag0D Ag07 57.37(4) . . ?
Ag0V Ag0D Ag0A 137.04(5) . 3_665 ?
Ag0V Ag0D Ag0C 157.60(4) . . ?
Ag0V Ag0D Ag0J 79.05(5) . . ?
Ag0V Ag0D Ag0P 57.52(4) . . ?
Ag0A Ag0E Ag0I 60.06(3) 3_665 . ?
Ag0A Ag0E Ag0L 112.94(4) 3_665 . ?
Ag0A Ag0E Ag0M 65.48(3) 3_665 3_665 ?
Ag0A Ag0E Ag0N 58.68(3) 3_665 3_665 ?
Ag0A Ag0E Ag0O 111.93(4) 3_665 . ?
Ag0A Ag0E Ag0P 118.09(4) 3_665 . ?
Ag0A Ag0E Ag0Q 113.78(5) 3_665 . ?
Ag0A Ag0E Ag0R 119.73(5) 3_665 . ?
Ag0A Ag0E Ag0S 176.72(5) 3_665 . ?
Ag0C Ag0E Ag0A 64.87(3) . 3_665 ?
Ag0C Ag0E Ag0I 113.00(4) . . ?
Ag0C Ag0E Ag0L 59.43(4) . . ?
Ag0C Ag0E Ag0M 119.11(5) . 3_665 ?
Ag0C Ag0E Ag0N 60.31(4) . 3_665 ?
Ag0C Ag0E Ag0O 175.94(4) . . ?
Ag0C Ag0E Ag0P 118.89(5) . . ?
Ag0C Ag0E Ag0Q 111.94(4) . . ?
Ag0C Ag0E Ag0R 65.21(4) . . ?
Ag0C Ag0E Ag0S 112.91(5) . . ?
Ag0D Ag0E Ag0A 64.59(3) . 3_665 ?
Ag0D Ag0E Ag0C 64.74(3) . . ?
Ag0D Ag0E Ag0I 59.17(3) . . ?
Ag0D Ag0E Ag0L 59.94(3) . . ?
Ag0D Ag0E Ag0M 119.03(4) . 3_665 ?
Ag0D Ag0E Ag0N 112.55(4) . 3_665 ?
Ag0D Ag0E Ag0O 111.86(4) . . ?
Ag0D Ag0E Ag0P 64.88(4) . . ?
Ag0D Ag0E Ag0Q 176.62(5) . . ?
Ag0D Ag0E Ag0R 118.22(5) . . ?
Ag0D Ag0E Ag0S 112.43(5) . . ?
Ag0I Ag0E Ag0O 62.94(3) . . ?
Ag0I Ag0E Ag0P 64.49(4) . . ?
Ag0I Ag0E Ag0Q 123.00(5) . . ?
Ag0I Ag0E Ag0R 177.35(5) . . ?
Ag0I Ag0E Ag0S 120.02(5) . . ?
Ag0L Ag0E Ag0I 112.93(4) . . ?
Ag0L Ag0E Ag0M 178.38(5) . 3_665 ?
Ag0L Ag0E Ag0N 114.19(5) . 3_665 ?
Ag0L Ag0E Ag0O 121.35(5) . . ?
Ag0L Ag0E Ag0P 66.56(4) . . ?
Ag0L Ag0E Ag0Q 119.36(4) . . ?
Ag0L Ag0E Ag0R 64.55(4) . . ?
Ag0L Ag0E Ag0S 63.85(4) . . ?
Ag0M Ag0E Ag0I 66.74(4) 3_665 . ?
Ag0M Ag0E Ag0O 60.04(4) 3_665 . ?
Ag0M Ag0E Ag0P 114.34(5) 3_665 . ?
Ag0M Ag0E Ag0Q 61.59(4) 3_665 . ?
Ag0M Ag0E Ag0R 115.75(5) 3_665 . ?
Ag0M Ag0E Ag0S 117.73(5) 3_665 . ?
Ag0N Ag0E Ag0I 112.67(4) 3_665 . ?
Ag0N Ag0E Ag0M 64.84(4) 3_665 3_665 ?
Ag0N Ag0E Ag0O 120.69(5) 3_665 . ?
Ag0N Ag0E Ag0P 176.77(4) 3_665 . ?
Ag0N Ag0E Ag0Q 64.44(4) 3_665 . ?
Ag0N Ag0E Ag0R 68.40(4) 3_665 . ?
Ag0N Ag0E Ag0S 122.77(5) 3_665 . ?
Ag0P Ag0E Ag0O 59.86(4) . . ?
Ag0P Ag0E Ag0Q 118.18(5) . . ?
Ag0P Ag0E Ag0S 60.45(4) . . ?
Ag0Q Ag0E Ag0O 71.42(4) . . ?
Ag0Q Ag0E Ag0S 69.13(4) . . ?
Ag0R Ag0E Ag0O 118.84(4) . . ?
Ag0R Ag0E Ag0P 114.37(5) . . ?
Ag0R Ag0E Ag0Q 59.63(4) . . ?
Ag0R Ag0E Ag0S 60.02(4) . . ?
Ag0S Ag0E Ag0O 70.17(4) . . ?
Ag05 Ag0F Ag07 64.60(3) . . ?
Ag05 Ag0F Ag08 70.38(3) . . ?
Ag08 Ag0F Ag07 102.38(4) . . ?
C01K Ag0F Ag05 52.3(3) . . ?
C01K Ag0F Ag07 110.7(3) . . ?
C01K Ag0F Ag08 82.3(4) . . ?
C01K Ag0F C01U 136.4(5) . . ?
C01K Ag0F C01V 119.0(5) . . ?
C01U Ag0F Ag05 109.0(3) . . ?
C01U Ag0F Ag07 46.7(3) . . ?
C01U Ag0F Ag08 132.9(4) . . ?
C01U Ag0F C01V 104.6(5) . . ?
C01V Ag0F Ag05 116.9(2) . . ?
C01V Ag0F Ag07 112.3(3) . . ?
C01V Ag0F Ag08 47.9(3) . . ?
Ag03 Ag0G Ag05 52.2(2) 2_655 2_655 ?
Ag08 Ag0G Ag03 62.4(2) . 2_655 ?
Ag08 Ag0G Ag05 57.0(3) . 2_655 ?
Ag08 Ag0G Ag0B 108.1(4) . . ?
Ag08 Ag0G Cl10 141.3(3) . . ?
Ag0B Ag0G Ag03 60.5(2) . 2_655 ?
Ag0B Ag0G Ag05 54.6(2) . 2_655 ?
Ag0B Ag0G Cl10 83.8(3) . . ?
Cl10 Ag0G Ag03 95.9(2) . 2_655 ?
Cl10 Ag0G Ag05 135.4(3) . 2_655 ?
C01V Ag0G Ag03 102.1(5) . 2_655 ?
C01V Ag0G Ag05 106.5(6) . 2_655 ?
C01V Ag0G Ag08 51.3(4) . . ?
C01V Ag0G Ag0B 159.2(7) . . ?
C01V Ag0G Cl10 110.8(6) . . ?
C01V Ag0G C023 137.9(6) . . ?
C023 Ag0G Ag03 107.5(6) . 2_655 ?
C023 Ag0G Ag05 71.3(5) . 2_655 ?
C023 Ag0G Ag08 120.7(7) . . ?
C023 Ag0G Ag0B 50.2(4) . . ?
C023 Ag0G Cl10 95.5(5) . . ?
Ag06 Ag0H Ag06 59.49(4) 3_665 . ?
Ag06 Ag0H Ag06 59.49(4) 2_655 3_665 ?
Ag06 Ag0H Ag06 59.49(4) 2_655 . ?
Ag0C Ag0H Ag06 60.95(3) . . ?
Ag0C Ag0H Ag06 60.94(3) 2_655 2_655 ?
Ag0C Ag0H Ag06 60.10(3) 2_655 . ?
Ag0C Ag0H Ag06 60.94(3) 3_665 3_665 ?
Ag0C Ag0H Ag06 109.68(5) 3_665 . ?
Ag0C Ag0H Ag06 60.10(3) 3_665 2_655 ?
Ag0C Ag0H Ag06 109.69(4) . 2_655 ?
Ag0C Ag0H Ag06 109.69(5) 2_655 3_665 ?
Ag0C Ag0H Ag06 60.10(3) . 3_665 ?
Ag0C Ag0H Ag0C 113.33(2) 3_665 . ?
Ag0C Ag0H Ag0C 113.33(2) 2_655 . ?
Ag0C Ag0H Ag0C 113.33(2) 3_665 2_655 ?
Ag0K Ag0H Ag06 109.10(4) 2_655 . ?
Ag0K Ag0H Ag06 109.10(4) . 3_665 ?
Ag0K Ag0H Ag06 109.78(4) 3_665 . ?
Ag0K Ag0H Ag06 109.77(4) . 2_655 ?
Ag0K Ag0H Ag06 109.10(4) 3_665 2_655 ?
Ag0K Ag0H Ag06 58.33(3) 3_665 3_665 ?
Ag0K Ag0H Ag06 58.33(3) . . ?
Ag0K Ag0H Ag06 58.33(3) 2_655 2_655 ?
Ag0K Ag0H Ag06 109.78(4) 2_655 3_665 ?
Ag0K Ag0H Ag0C 168.02(6) 3_665 2_655 ?
Ag0K Ag0H Ag0C 168.01(6) . 3_665 ?
Ag0K Ag0H Ag0C 62.31(3) 3_665 3_665 ?
Ag0K Ag0H Ag0C 62.31(3) 2_655 2_655 ?
Ag0K Ag0H Ag0C 62.31(3) . . ?
Ag0K Ag0H Ag0C 62.07(3) 3_665 . ?
Ag0K Ag0H Ag0C 168.02(6) 2_655 . ?
Ag0K Ag0H Ag0C 62.07(3) . 2_655 ?
Ag0K Ag0H Ag0C 62.07(3) 2_655 3_665 ?
Ag0K Ag0H Ag0K 119.676(7) 2_655 3_665 ?
Ag0K Ag0H Ag0K 119.676(7) 2_655 . ?
Ag0K Ag0H Ag0K 119.677(7) 3_665 . ?
Cl15 Ag0H Ag06 145.05(2) . 2_655 ?
Cl15 Ag0H Ag06 145.05(2) . . ?
Cl15 Ag0H Ag06 145.05(2) . 3_665 ?
Cl15 Ag0H Ag0C 105.26(3) . 3_665 ?
Cl15 Ag0H Ag0C 105.26(3) . 2_655 ?
Cl15 Ag0H Ag0C 105.26(3) . . ?
Cl15 Ag0H Ag0K 86.73(3) . . ?
Cl15 Ag0H Ag0K 86.72(3) . 3_665 ?
Cl15 Ag0H Ag0K 86.72(3) . 2_655 ?
Ag07 Ag0I Ag0B 57.15(3) . 3_665 ?
Ag07 Ag0I Ag0M 152.39(5) . 3_665 ?
Ag07 Ag0I Ag0O 150.68(5) . . ?
Ag07 Ag0I Ag0P 97.33(4) . . ?
Ag0A Ag0I Ag07 93.17(4) 3_665 . ?
Ag0A Ag0I Ag0B 59.94(3) 3_665 3_665 ?
Ag0A Ag0I Ag0E 58.98(3) 3_665 . ?
Ag0A Ag0I Ag0M 61.34(3) 3_665 3_665 ?
Ag0A Ag0I Ag0O 108.28(4) 3_665 . ?
Ag0A Ag0I Ag0P 111.17(4) 3_665 . ?
Ag0A Ag0I Ag0T 76.42(6) 3_665 3_665 ?
Ag0B Ag0I Ag0M 98.10(4) 3_665 3_665 ?
Ag0B Ag0I Ag0O 151.63(5) 3_665 . ?
Ag0B Ag0I Ag0P 149.78(5) 3_665 . ?
Ag0D Ag0I Ag07 61.96(3) . . ?
Ag0D Ag0I Ag0A 64.26(3) . 3_665 ?
Ag0D Ag0I Ag0B 89.39(4) . 3_665 ?
Ag0D Ag0I Ag0E 59.37(3) . . ?
Ag0D Ag0I Ag0M 110.22(4) . 3_665 ?
Ag0D Ag0I Ag0O 109.22(4) . . ?
Ag0D Ag0I Ag0P 62.42(4) . . ?
Ag0D Ag0I Ag0T 139.08(6) . 3_665 ?
Ag0E Ag0I Ag07 121.25(4) . . ?
Ag0E Ag0I Ag0B 118.63(4) . 3_665 ?
Ag0E Ag0I Ag0M 56.60(3) . 3_665 ?
Ag0E Ag0I Ag0O 59.54(3) . . ?
Ag0E Ag0I Ag0P 57.78(3) . . ?
Ag0E Ag0I Ag0T 109.71(5) . 3_665 ?
Ag0O Ag0I Ag0M 55.92(4) . 3_665 ?
Ag0O Ag0I Ag0P 56.77(4) . . ?
Ag0P Ag0I Ag0M 101.67(4) . 3_665 ?
Ag0T Ag0I Ag07 111.81(5) 3_665 . ?
Ag0T Ag0I Ag0B 60.00(4) 3_665 3_665 ?
Ag0T Ag0I Ag0M 54.89(4) 3_665 3_665 ?
Ag0T Ag0I Ag0O 92.94(5) 3_665 . ?
Ag0T Ag0I Ag0P 149.70(5) 3_665 . ?
C30 Ag0I Ag07 123.0(8) . . ?
C30 Ag0I Ag0A 135.2(11) . 3_665 ?
C30 Ag0I Ag0B 115.7(7) . 3_665 ?
C30 Ag0I Ag0D 153.3(9) . . ?
C30 Ag0I Ag0E 110.7(6) . . ?
C30 Ag0I Ag0M 76.7(10) . 3_665 ?
C30 Ag0I Ag0O 52.1(6) . . ?
C30 Ag0I Ag0P 91.1(9) . . ?
C30 Ag0I Ag0T 66.5(10) . 3_665 ?
C30 Ag0I Ag4 73.7(11) . . ?
Ag4 Ag0I Ag07 66.42(7) . . ?
Ag4 Ag0I Ag0A 150.80(8) . 3_665 ?
Ag4 Ag0I Ag0D 87.18(7) . . ?
Ag4 Ag0I Ag0E 112.70(7) . . ?
Ag4 Ag0I Ag0M 141.19(7) . 3_665 ?
Ag4 Ag0I Ag0O 85.92(7) . . ?
Ag4 Ag0I Ag0P 54.99(6) . . ?
Ag4 Ag0I Ag0T 129.51(8) . 3_665 ?
Ag04 Ag0J Ag0A 58.67(3) . . ?
Ag04 Ag0J Ag0D 59.53(3) . . ?
Ag04 Ag0J Ag0L 117.59(4) . . ?
Ag04 Ag0J Ag0N 115.21(4) . . ?
Ag04 Ag0J Ag0W 108.29(5) . . ?
Ag04 Ag0J Ag5 106.92(11) . . ?
Ag06 Ag0J Ag04 62.32(3) . . ?
Ag06 Ag0J Ag0A 60.77(3) . . ?
Ag06 Ag0J Ag0D 61.95(3) . . ?
Ag06 Ag0J Ag0K 60.34(3) . . ?
Ag06 Ag0J Ag0L 88.52(4) . . ?
Ag06 Ag0J Ag0N 87.89(4) . . ?
Ag06 Ag0J Ag0W 137.89(6) . . ?
Ag06 Ag0J Ag5 133.08(9) . . ?
Ag0A Ag0J Ag0W 153.06(6) . . ?
Ag0A Ag0J Ag5 74.60(10) . . ?
Ag0D Ag0J Ag0A 108.95(4) . . ?
Ag0D Ag0J Ag0L 58.05(3) . . ?
Ag0D Ag0J Ag0W 77.77(5) . . ?
Ag0D Ag0J Ag5 155.51(10) . . ?
Ag0K Ag0J Ag04 122.66(5) . . ?
Ag0K Ag0J Ag0A 92.44(4) . . ?
Ag0K Ag0J Ag0D 93.10(4) . . ?
Ag0K Ag0J Ag0L 61.62(4) . . ?
Ag0K Ag0J Ag0N 62.84(4) . . ?
Ag0K Ag0J Ag0W 113.59(5) . . ?
Ag0K Ag0J Ag5 111.14(10) . . ?
Ag0L Ag0J Ag0A 147.78(5) . . ?
Ag0L Ag0J Ag0W 58.20(5) . . ?
Ag0L Ag0J Ag5 130.48(11) . . ?
Ag0N Ag0J Ag0A 56.57(3) . . ?
Ag0N Ag0J Ag0D 148.79(5) . . ?
Ag0N Ag0J Ag0L 117.42(4) . . ?
Ag0N Ag0J Ag0W 128.61(5) . . ?
Ag0N Ag0J Ag5 53.74(8) . . ?
Ag0U Ag0J Ag04 76.59(4) . . ?
Ag0U Ag0J Ag06 121.77(5) . . ?
Ag0U Ag0J Ag0A 63.10(4) . . ?
Ag0U Ag0J Ag0D 127.74(5) . . ?
Ag0U Ag0J Ag0K 136.49(6) . . ?
Ag0U Ag0J Ag0L 149.04(6) . . ?
Ag0U Ag0J Ag0N 73.68(5) . . ?
Ag0U Ag0J Ag0W 91.80(7) . . ?
C02Q Ag0J Ag04 117.2(5) . . ?
C02Q Ag0J Ag06 176.0(5) . . ?
C02Q Ag0J Ag0A 115.4(5) . . ?
C02Q Ag0J Ag0D 121.6(5) . . ?
C02Q Ag0J Ag0K 119.9(5) . . ?
C02Q Ag0J Ag0L 95.0(5) . . ?
C02Q Ag0J Ag0N 88.9(5) . . ?
C02Q Ag0J Ag0U 55.0(5) . . ?
C02Q Ag0J Ag0W 46.0(5) . . ?
C02Q Ag0J Ag2 57.4(5) . . ?
C02Q Ag0J Ag5 42.9(5) . . ?
Ag2 Ag0J Ag04 79.11(7) . . ?
Ag2 Ag0J Ag06 125.44(8) . . ?
Ag2 Ag0J Ag0A 128.31(7) . . ?
Ag2 Ag0J Ag0D 65.67(7) . . ?
Ag2 Ag0J Ag0K 137.68(8) . . ?
Ag2 Ag0J Ag0L 76.23(8) . . ?
Ag2 Ag0J Ag0N 145.54(8) . . ?
Ag2 Ag0J Ag5 92.73(11) . . ?
Ag06 Ag0K Ag0C 61.03(3) . . ?
Ag06 Ag0K Ag0C 60.30(3) . 2_655 ?
Ag06 Ag0K Ag0H 61.87(4) . . ?
Ag06 Ag0K Ag0L 88.03(4) . . ?
Ag06 Ag0K Ag0N 86.21(4) . . ?
Ag06 Ag0K Ag0X 134.25(6) . . ?
Ag06 Ag0K Ag3 135.86(8) . . ?
Ag0C Ag0K Ag0C 108.50(4) 2_655 . ?
Ag0C Ag0K Ag0N 145.33(4) . . ?
Ag0C Ag0K Ag0N 57.67(4) 2_655 . ?
Ag0C Ag0K Ag0X 77.63(5) 2_655 . ?
Ag0C Ag0K Ag0X 159.63(6) . . ?
Ag0C Ag0K Ag3 77.68(8) . . ?
Ag0C Ag0K Ag3 157.60(8) 2_655 . ?
Ag0H Ag0K Ag0C 59.29(3) . 2_655 ?
Ag0H Ag0K Ag0C 59.17(3) . . ?
Ag0H Ag0K Ag0L 116.22(4) . . ?
Ag0H Ag0K Ag0N 116.95(4) . . ?
Ag0H Ag0K Ag0X 112.35(6) . . ?
Ag0H Ag0K Ag3 110.66(9) . . ?
Ag0J Ag0K Ag06 59.66(3) . . ?
Ag0J Ag0K Ag0C 91.18(4) . . ?
Ag0J Ag0K Ag0C 91.92(4) . 2_655 ?
Ag0J Ag0K Ag0H 121.52(5) . . ?
Ag0J Ag0K Ag0L 61.39(4) . . ?
Ag0J Ag0K Ag0N 60.37(4) . . ?
Ag0J Ag0K Ag0X 108.26(6) . . ?
Ag0J Ag0K Ag3 109.72(8) . . ?
Ag0L Ag0K Ag0C 57.06(3) . . ?
Ag0L Ag0K Ag0C 146.89(4) . 2_655 ?
Ag0L Ag0K Ag0N 115.07(5) . . ?
Ag0L Ag0K Ag0X 127.12(6) . . ?
Ag0L Ag0K Ag3 54.66(7) . . ?
Ag0N Ag0K Ag0X 54.51(5) . . ?
Ag0N Ag0K Ag3 128.20(9) . . ?
Ag0Y Ag0K Ag06 119.75(8) 3_665 . ?
Ag0Y Ag0K Ag0C 126.64(9) 3_665 2_655 ?
Ag0Y Ag0K Ag0C 61.59(6) 3_665 . ?
Ag0Y Ag0K Ag0H 74.39(9) 3_665 . ?
Ag0Y Ag0K Ag0J 137.10(7) 3_665 . ?
Ag0Y Ag0K Ag0L 75.78(7) 3_665 . ?
Ag0Y Ag0K Ag0N 153.05(7) 3_665 . ?
Ag0Y Ag0K Ag0X 98.88(7) 3_665 . ?
C26 Ag0K Ag06 172.2(9) . . ?
C26 Ag0K Ag0C 117.0(8) . 2_655 ?
C26 Ag0K Ag0C 115.5(11) . . ?
C26 Ag0K Ag0H 110.3(9) . . ?
C26 Ag0K Ag0J 128.1(9) . . ?
C26 Ag0K Ag0L 95.7(8) . . ?
C26 Ag0K Ag0N 98.4(11) . . ?
C26 Ag0K Ag0X 47.3(10) . . ?
C26 Ag0K Ag0Y 55.0(11) . 3_665 ?
C26 Ag0K Ag3 44.5(9) . . ?
C26 Ag0K Ag1 54.4(8) . 2_655 ?
Ag1 Ag0K Ag06 121.33(11) 2_655 . ?
Ag1 Ag0K Ag0C 128.87(12) 2_655 . ?
Ag1 Ag0K Ag0C 63.13(9) 2_655 2_655 ?
Ag1 Ag0K Ag0H 77.24(12) 2_655 . ?
Ag1 Ag0K Ag0J 136.80(11) 2_655 . ?
Ag1 Ag0K Ag0L 149.93(10) 2_655 . ?
Ag1 Ag0K Ag0N 76.44(10) 2_655 . ?
Ag1 Ag0K Ag0Y 83.11(10) 2_655 3_665 ?
Ag1 Ag0K Ag3 95.91(11) 2_655 . ?
Ag0C Ag0L Ag0D 64.52(3) . . ?
Ag0C Ag0L Ag0E 59.52(3) . . ?
Ag0C Ag0L Ag0J 91.48(4) . . ?
Ag0C Ag0L Ag0K 61.92(4) . . ?
Ag0C Ag0L Ag0P 110.50(4) . . ?
Ag0C Ag0L Ag0R 62.76(4) . . ?
Ag0C Ag0L Ag0S 108.99(5) . . ?
Ag0C Ag0L Ag0W 144.27(6) . . ?
Ag0D Ag0L Ag0E 59.25(3) . . ?
Ag0D Ag0L Ag0J 60.78(3) . . ?
Ag0D Ag0L Ag0K 91.93(4) . . ?
Ag0D Ag0L Ag0P 61.11(3) . . ?
Ag0D Ag0L Ag0R 111.73(5) . . ?
Ag0D Ag0L Ag0S 107.96(4) . . ?
Ag0D Ag0L Ag0W 80.99(5) . . ?
Ag0E Ag0L Ag0J 119.89(4) . . ?
Ag0E Ag0L Ag0K 121.25(5) . . ?
Ag0E Ag0L Ag0P 56.96(3) . . ?
Ag0E Ag0L Ag0R 57.97(4) . . ?
Ag0E Ag0L Ag0S 59.04(4) . . ?
Ag0E Ag0L Ag0W 111.17(6) . . ?
Ag0J Ag0L Ag0K 57.00(3) . . ?
Ag0J Ag0L Ag0P 96.83(4) . . ?
Ag0J Ag0L Ag0R 152.03(5) . . ?
Ag0J Ag0L Ag0S 150.07(5) . . ?
Ag0K Ag0L Ag0P 150.58(4) . . ?
Ag0K Ag0L Ag0R 98.63(5) . . ?
Ag0K Ag0L Ag0S 152.31(5) . . ?
Ag0R Ag0L Ag0P 102.20(5) . . ?
Ag0S Ag0L Ag0P 56.09(4) . . ?
Ag0S Ag0L Ag0R 56.55(4) . . ?
Ag0W Ag0L Ag0J 62.12(5) . . ?
Ag0W Ag0L Ag0K 112.98(6) . . ?
Ag0W Ag0L Ag0P 54.84(5) . . ?
Ag0W Ag0L Ag0R 145.79(7) . . ?
Ag0W Ag0L Ag0S 89.57(6) . . ?
C031 Ag0L Ag0C 138.9(9) . . ?
C031 Ag0L Ag0D 146.6(9) . . ?
C031 Ag0L Ag0E 107.4(10) . . ?
C031 Ag0L Ag0J 124.9(10) . . ?
C031 Ag0L Ag0K 119.2(10) . . ?
C031 Ag0L Ag0P 85.7(10) . . ?
C031 Ag0L Ag0R 77.2(10) . . ?
C031 Ag0L Ag0S 48.6(10) . . ?
C031 Ag0L Ag0W 76.1(9) . . ?
C031 Ag0L Ag3 64.3(9) . . ?
Ag3 Ag0L Ag0C 84.90(8) . . ?
Ag3 Ag0L Ag0D 148.06(9) . . ?
Ag3 Ag0L Ag0E 113.91(10) . . ?
Ag3 Ag0L Ag0J 114.10(9) . . ?
Ag3 Ag0L Ag0K 64.04(8) . . ?
Ag3 Ag0L Ag0P 145.38(9) . . ?
Ag3 Ag0L Ag0R 56.34(9) . . ?
Ag3 Ag0L Ag0S 89.92(9) . . ?
Ag0A Ag0M Ag0I 54.32(3) . 2_655 ?
Ag0A Ag0M Ag0N 53.84(3) . . ?
Ag0E Ag0M Ag0A 56.41(3) 2_655 . ?
Ag0E Ag0M Ag0I 56.66(3) 2_655 2_655 ?
Ag0E Ag0M Ag0N 57.52(4) 2_655 . ?
Ag0E Ag0M Ag0O 61.09(4) 2_655 2_655 ?
Ag0E Ag0M Ag0Q 59.67(4) 2_655 2_655 ?
Ag0N Ag0M Ag0I 100.01(4) . 2_655 ?
Ag0O Ag0M Ag0A 105.65(5) 2_655 . ?
Ag0O Ag0M Ag0I 59.84(4) 2_655 2_655 ?
Ag0O Ag0M Ag0N 114.91(5) 2_655 . ?
Ag0O Ag0M Ag0Q 71.08(4) 2_655 2_655 ?
Ag0Q Ag0M Ag0A 105.08(4) 2_655 . ?
Ag0Q Ag0M Ag0I 112.09(5) 2_655 2_655 ?
Ag0Q Ag0M Ag0N 61.27(4) 2_655 . ?
Ag0T Ag0M Ag0A 74.35(5) . . ?
Ag0T Ag0M Ag0E 112.77(5) . 2_655 ?
Ag0T Ag0M Ag0I 57.99(5) . 2_655 ?
Ag0T Ag0M Ag0N 123.54(6) . . ?
Ag0T Ag0M Ag0O 97.93(6) . 2_655 ?
Ag0T Ag0M Ag0Q 168.58(7) . 2_655 ?
Ag0T Ag0M Ag0U 66.04(6) . . ?
Ag0U Ag0M Ag0A 60.75(4) . . ?
Ag0U Ag0M Ag0E 113.53(5) . 2_655 ?
Ag0U Ag0M Ag0I 101.17(5) . 2_655 ?
Ag0U Ag0M Ag0N 69.79(5) . . ?
Ag0U Ag0M Ag0O 160.60(6) . 2_655 ?
Ag0U Ag0M Ag0Q 124.03(6) . 2_655 ?
C02J Ag0M Ag0A 102.5(4) . . ?
C02J Ag0M Ag0E 158.7(4) . 2_655 ?
C02J Ag0M Ag0I 110.0(4) . 2_655 ?
C02J Ag0M Ag0N 115.1(5) . . ?
C02J Ag0M Ag0O 130.0(5) . 2_655 ?
C02J Ag0M Ag0Q 137.7(4) . 2_655 ?
C02J Ag0M Ag0T 52.0(4) . . ?
C02J Ag0M Ag0U 49.1(4) . . ?
C02J Ag0M C57 110.9(8) . . ?
C02J Ag0M Ag6 46.5(4) . . ?
C02J Ag0M Ag5 61.6(5) . . ?
C57 Ag0M Ag0A 146.4(7) . . ?
C57 Ag0M Ag0E 90.0(7) . 2_655 ?
C57 Ag0M Ag0I 109.0(10) . 2_655 ?
C57 Ag0M Ag0N 111.2(8) . . ?
C57 Ag0M Ag0O 49.3(10) . 2_655 ?
C57 Ag0M Ag0Q 50.1(8) . 2_655 ?
C57 Ag0M Ag0T 124.9(9) . . ?
C57 Ag0M Ag0U 148.8(9) . . ?
C57 Ag0M Ag6 146.3(8) . . ?
C57 Ag0M Ag5 120.7(10) . . ?
Ag6 Ag0M Ag0A 61.28(7) . . ?
Ag6 Ag0M Ag0E 113.01(7) . 2_655 ?
Ag6 Ag0M Ag0N 102.14(9) . . ?
Ag5 Ag0M Ag0A 77.76(10) . . ?
Ag5 Ag0M Ag0E 111.87(10) . 2_655 ?
Ag5 Ag0M Ag0N 54.90(9) . . ?
Ag5 Ag0M Ag6 74.60(14) . . ?
Ag0A Ag0N Ag0C 64.75(3) . 2_655 ?
Ag0A Ag0N Ag0E 59.75(3) . 2_655 ?
Ag0A Ag0N Ag0J 62.97(3) . . ?
Ag0A Ag0N Ag0K 92.65(4) . . ?
Ag0A Ag0N Ag0M 63.08(4) . . ?
Ag0A Ag0N Ag0Q 109.46(5) . 2_655 ?
Ag0A Ag0N Ag0R 109.67(5) . 2_655 ?
Ag0C Ag0N Ag0E 58.94(3) 2_655 2_655 ?
Ag0C Ag0N Ag0J 91.61(4) 2_655 . ?
Ag0C Ag0N Ag0K 60.72(4) 2_655 . ?
Ag0C Ag0N Ag0M 111.43(4) 2_655 . ?
Ag0C Ag0N Ag0Q 105.95(5) 2_655 2_655 ?
Ag0C Ag0N Ag0R 60.18(4) 2_655 2_655 ?
Ag0E Ag0N Ag0J 122.36(4) 2_655 . ?
Ag0E Ag0N Ag0K 119.61(5) 2_655 . ?
Ag0E Ag0N Ag0M 57.64(4) 2_655 . ?
Ag0E Ag0N Ag0Q 58.27(4) 2_655 2_655 ?
Ag0E Ag0N Ag0R 55.91(4) 2_655 2_655 ?
Ag0J Ag0N Ag0K 56.79(4) . . ?
Ag0J Ag0N Ag0M 101.15(4) . . ?
Ag0J Ag0N Ag0Q 155.91(6) . 2_655 ?
Ag0J Ag0N Ag0R 149.09(5) . 2_655 ?
Ag0K Ag0N Ag0M 154.06(5) . . ?
Ag0K Ag0N Ag0Q 146.71(5) . 2_655 ?
Ag0K Ag0N Ag0R 95.61(5) . 2_655 ?
Ag0M Ag0N Ag0R 101.02(5) . 2_655 ?
Ag0Q Ag0N Ag0M 57.40(4) 2_655 . ?
Ag0Q Ag0N Ag0R 54.13(4) 2_655 2_655 ?
Ag0X Ag0N Ag0A 147.08(7) . . ?
Ag0X Ag0N Ag0C 83.43(6) . 2_655 ?
Ag0X Ag0N Ag0E 111.60(7) . 2_655 ?
Ag0X Ag0N Ag0J 112.45(7) . . ?
Ag0X Ag0N Ag0K 62.87(6) . . ?
Ag0X Ag0N Ag0M 143.02(6) . . ?
Ag0X Ag0N Ag0Q 86.34(6) . 2_655 ?
Ag0X Ag0N Ag0R 55.93(6) . 2_655 ?
C11 Ag0N Ag0A 156.8(6) 2_655 . ?
C11 Ag0N Ag0C 131.4(6) 2_655 2_655 ?
C11 Ag0N Ag0E 110.8(8) 2_655 2_655 ?
C11 Ag0N Ag0J 124.5(8) 2_655 . ?
C11 Ag0N Ag0K 109.8(6) 2_655 . ?
C11 Ag0N Ag0M 93.8(6) 2_655 . ?
C11 Ag0N Ag0Q 53.8(7) 2_655 2_655 ?
C11 Ag0N Ag0R 75.0(7) 2_655 2_655 ?
C11 Ag0N Ag0X 54.7(5) 2_655 . ?
C11 Ag0N Ag5 81.5(6) 2_655 . ?
Ag5 Ag0N Ag0A 83.33(13) . . ?
Ag5 Ag0N Ag0C 147.10(13) . 2_655 ?
Ag5 Ag0N Ag0E 112.43(11) . 2_655 ?
Ag5 Ag0N Ag0J 65.46(10) . . ?
Ag5 Ag0N Ag0K 116.20(10) . . ?
Ag5 Ag0N Ag0M 55.35(10) . . ?
Ag5 Ag0N Ag0R 145.44(10) . 2_655 ?
Ag0E Ag0O Ag0I 57.52(3) . . ?
Ag0E Ag0O Ag0S 54.69(3) . . ?
Ag0I Ag0O Ag0S 103.15(4) . . ?
Ag0M Ag0O Ag0E 58.87(4) 3_665 . ?
Ag0M Ag0O Ag0I 64.24(4) 3_665 . ?
Ag0M Ag0O Ag0S 104.19(5) 3_665 . ?
Ag0P Ag0O Ag0E 59.01(4) . . ?
Ag0P Ag0O Ag0I 62.19(4) . . ?
Ag0P Ag0O Ag0M 112.53(5) . 3_665 ?
Ag0P Ag0O Ag0S 54.89(4) . . ?
C30 Ag0O Ag0E 99.1(5) . . ?
C30 Ag0O Ag0I 42.3(4) . . ?
C30 Ag0O Ag0M 77.5(9) . 3_665 ?
C30 Ag0O Ag0P 88.6(7) . . ?
C30 Ag0O Ag0S 141.7(5) . . ?
C57 Ag0O Ag0E 87.4(8) 3_665 . ?
C57 Ag0O Ag0I 112.0(7) 3_665 . ?
C57 Ag0O Ag0M 47.9(7) 3_665 3_665 ?
C57 Ag0O Ag0P 144.2(8) 3_665 . ?
C57 Ag0O Ag0S 96.9(6) 3_665 . ?
C57 Ag0O C30 110.3(11) 3_665 . ?
C4 Ag0O Ag0E 88.9(9) . . ?
C4 Ag0O Ag0I 111.1(8) . . ?
C4 Ag0O Ag0M 145.3(9) . 3_665 ?
C4 Ag0O Ag0P 49.2(8) . . ?
C4 Ag0O Ag0S 41.5(8) . . ?
C4 Ag0O C30 123.9(11) . . ?
C4 Ag0O C57 125.5(8) . 3_665 ?
Ag0D Ag0P Ag0I 54.64(3) . . ?
Ag0D Ag0P Ag0L 54.40(3) . . ?
Ag0E Ag0P Ag0D 56.61(3) . . ?
Ag0E Ag0P Ag0I 57.74(3) . . ?
Ag0E Ag0P Ag0L 56.48(3) . . ?
Ag0E Ag0P Ag0O 61.12(4) . . ?
Ag0E Ag0P Ag0S 60.54(4) . . ?
Ag0I Ag0P Ag0L 100.53(4) . . ?
Ag0O Ag0P Ag0D 106.32(5) . . ?
Ag0O Ag0P Ag0I 61.04(4) . . ?
Ag0O Ag0P Ag0L 113.32(5) . . ?
Ag0O Ag0P Ag0S 70.71(5) . . ?
Ag0S Ag0P Ag0D 105.94(5) . . ?
Ag0S Ag0P Ag0I 113.94(5) . . ?
Ag0S Ag0P Ag0L 60.40(4) . . ?
Ag0V Ag0P Ag0D 58.38(4) . . ?
Ag0V Ag0P Ag0E 113.93(5) . . ?
Ag0V Ag0P Ag0I 76.60(5) . . ?
Ag0V Ag0P Ag0L 93.82(5) . . ?
Ag0V Ag0P Ag0O 132.44(6) . . ?
Ag0V Ag0P Ag0S 152.93(7) . . ?
Ag0W Ag0P Ag0D 78.81(5) . . ?
Ag0W Ag0P Ag0E 113.54(6) . . ?
Ag0W Ag0P Ag0I 129.85(6) . . ?
Ag0W Ag0P Ag0L 57.73(5) . . ?
Ag0W Ag0P Ag0O 164.99(7) . . ?
Ag0W Ag0P Ag0S 94.37(6) . . ?
Ag0W Ag0P Ag0V 62.38(6) . . ?
Ag2 Ag0P Ag0D 62.15(6) . . ?
Ag2 Ag0P Ag0E 114.47(7) . . ?
Ag2 Ag0P Ag0I 102.81(7) . . ?
Ag2 Ag0P Ag0L 70.74(7) . . ?
Ag2 Ag0P Ag0O 163.55(8) . . ?
Ag2 Ag0P Ag0S 122.38(8) . . ?
C34 Ag0P Ag0D 103.3(3) . . ?
C34 Ag0P Ag0E 159.4(4) . . ?
C34 Ag0P Ag0I 116.6(4) . . ?
C34 Ag0P Ag0L 109.8(4) . . ?
C34 Ag0P Ag0O 136.4(4) . . ?
C34 Ag0P Ag0S 129.4(4) . . ?
C34 Ag0P Ag0V 47.9(3) . . ?
C34 Ag0P Ag0W 52.5(4) . . ?
C34 Ag0P Ag2 45.3(4) . . ?
C34 Ag0P Ag4 63.6(4) . . ?
C4 Ag0P Ag0D 147.2(7) . . ?
C4 Ag0P Ag0E 90.5(7) . . ?
C4 Ag0P Ag0I 110.1(7) . . ?
C4 Ag0P Ag0L 109.9(7) . . ?
C4 Ag0P Ag0O 49.3(7) . . ?
C4 Ag0P Ag0S 49.7(7) . . ?
C4 Ag0P Ag0V 153.0(7) . . ?
C4 Ag0P Ag0W 119.6(7) . . ?
C4 Ag0P Ag2 146.1(7) . . ?
C4 Ag0P C34 109.5(8) . . ?
C4 Ag0P Ag4 113.9(7) . . ?
Ag4 Ag0P Ag0D 82.91(7) . . ?
Ag4 Ag0P Ag0E 113.53(8) . . ?
Ag4 Ag0P Ag0I 55.86(7) . . ?
Ag4 Ag0P Ag0L 135.22(7) . . ?
Ag4 Ag0P Ag0O 89.17(8) . . ?
Ag4 Ag0P Ag0S 159.51(9) . . ?
Ag4 Ag0P Ag2 78.11(9) . . ?
Ag0E Ag0Q Ag0M 58.74(3) . 3_665 ?
Ag0E Ag0Q Ag0N 57.28(3) . 3_665 ?
Ag0E Ag0Q Ag0S 55.73(4) . . ?
Ag0M Ag0Q Ag0N 61.32(4) 3_665 3_665 ?
Ag0M Ag0Q Ag0S 104.68(5) 3_665 . ?
Ag0N Ag0Q Ag0S 105.59(5) 3_665 . ?
Ag0R Ag0Q Ag0E 59.75(4) . . ?
Ag0R Ag0Q Ag0M 113.28(5) . 3_665 ?
Ag0R Ag0Q Ag0N 65.64(4) . 3_665 ?
Ag0R Ag0Q Ag0S 55.48(5) . . ?
C02T Ag0Q Ag0E 122.4(5) . . ?
C02T Ag0Q Ag0M 90.4(5) . 3_665 ?
C02T Ag0Q Ag0N 65.4(4) . 3_665 ?
C02T Ag0Q Ag0R 101.8(4) . . ?
C02T Ag0Q Ag0S 156.2(4) . . ?
C02T Ag0Q C5 97.4(12) . 3_665 ?
C11 Ag0Q Ag0E 100.0(3) . . ?
C11 Ag0Q Ag0M 89.8(5) . 3_665 ?
C11 Ag0Q Ag0N 43.7(3) . 3_665 ?
C11 Ag0Q Ag0R 77.6(5) . . ?
C11 Ag0Q Ag0S 132.9(4) . . ?
C11 Ag0Q C02T 26.7(3) . . ?
C11 Ag0Q C5 122.1(12) . 3_665 ?
C57 Ag0Q Ag0E 87.2(5) 3_665 . ?
C57 Ag0Q Ag0M 46.9(6) 3_665 3_665 ?
C57 Ag0Q Ag0N 108.0(6) 3_665 3_665 ?
C57 Ag0Q Ag0R 144.8(7) 3_665 . ?
C57 Ag0Q Ag0S 97.4(10) 3_665 . ?
C57 Ag0Q C02T 106.3(11) 3_665 . ?
C57 Ag0Q C11 123.2(11) 3_665 . ?
C57 Ag0Q C5 26.6(5) 3_665 3_665 ?
C5 Ag0Q Ag0E 112.6(7) 3_665 . ?
C5 Ag0Q Ag0M 70.5(5) 3_665 3_665 ?
C5 Ag0Q Ag0N 127.8(7) 3_665 3_665 ?
C5 Ag0Q Ag0R 160.3(11) 3_665 . ?
C5 Ag0Q Ag0S 104.9(11) 3_665 . ?
C39 Ag0Q Ag0E 94.8(11) . . ?
C39 Ag0Q Ag0M 149.0(10) . 3_665 ?
C39 Ag0Q Ag0N 120.4(11) . 3_665 ?
C39 Ag0Q Ag0R 55.1(11) . . ?
C39 Ag0Q Ag0S 44.4(11) . . ?
C39 Ag0Q C02T 119.1(11) . . ?
C39 Ag0Q C11 112.2(11) . . ?
C39 Ag0Q C57 123.3(13) . 3_665 ?
C39 Ag0Q C5 111.1(14) . 3_665 ?
Ag0C Ag0R Ag0N 53.89(3) . 3_665 ?
Ag0E Ag0R Ag0C 56.47(3) . . ?
Ag0E Ag0R Ag0L 57.48(3) . . ?
Ag0E Ag0R Ag0N 55.70(3) . 3_665 ?
Ag0E Ag0R Ag0S 60.77(4) . . ?
Ag0L Ag0R Ag0C 54.65(3) . . ?
Ag0L Ag0R Ag0N 99.69(4) . 3_665 ?
Ag0Q Ag0R Ag0C 105.78(4) . . ?
Ag0Q Ag0R Ag0E 60.62(4) . . ?
Ag0Q Ag0R Ag0L 113.79(5) . . ?
Ag0Q Ag0R Ag0N 60.23(4) . 3_665 ?
Ag0Q Ag0R Ag0S 69.81(5) . . ?
Ag0S Ag0R Ag0C 106.51(5) . . ?
Ag0S Ag0R Ag0L 61.63(4) . . ?
Ag0S Ag0R Ag0N 111.97(5) . 3_665 ?
Ag0X Ag0R Ag0C 78.04(5) 3_665 . ?
Ag0X Ag0R Ag0E 108.50(6) 3_665 . ?
Ag0X Ag0R Ag0L 131.05(6) 3_665 . ?
Ag0X Ag0R Ag0N 53.02(5) 3_665 3_665 ?
Ag0X Ag0R Ag0Q 88.52(7) 3_665 . ?
Ag0X Ag0R Ag0S 158.33(8) 3_665 . ?
Ag0Y Ag0R Ag0C 59.96(5) 3_665 . ?
Ag0Y Ag0R Ag0E 114.09(6) 3_665 . ?
Ag0Y Ag0R Ag0L 73.40(7) 3_665 . ?
Ag0Y Ag0R Ag0N 98.38(8) 3_665 3_665 ?
Ag0Y Ag0R Ag0Q 157.78(10) 3_665 . ?
Ag0Y Ag0R Ag0S 128.59(10) 3_665 . ?
Ag0Y Ag0R Ag0X 72.39(10) 3_665 3_665 ?
Ag3 Ag0R Ag0C 79.86(7) . . ?
Ag3 Ag0R Ag0E 112.77(8) . . ?
Ag3 Ag0R Ag0L 55.68(7) . . ?
Ag3 Ag0R Ag0Q 162.64(10) . . ?
Ag3 Ag0R Ag0S 92.88(10) . . ?
Ag3 Ag0R Ag0Y 38.52(11) . 3_665 ?
Ag3 Ag0R Ag1 73.97(15) . . ?
Ag1 Ag0R Ag0C 60.67(7) . . ?
Ag1 Ag0R Ag0E 113.36(8) . . ?
Ag1 Ag0R Ag0L 101.14(11) . . ?
Ag1 Ag0R Ag0Q 123.24(13) . . ?
Ag1 Ag0R Ag0S 162.63(13) . . ?
C39 Ag0R Ag0C 145.8(9) . . ?
C39 Ag0R Ag0E 89.5(9) . . ?
C39 Ag0R Ag0L 112.5(9) . . ?
C39 Ag0R Ag0N 106.2(13) . 3_665 ?
C39 Ag0R Ag0Q 46.2(12) . . ?
C39 Ag0R Ag0S 50.9(9) . . ?
C39 Ag0R Ag0X 114.0(11) . 3_665 ?
C39 Ag0R Ag0Y 152.9(11) . 3_665 ?
C39 Ag0R Ag3 121.5(13) . . ?
C39 Ag0R Ag1 146.0(9) . . ?
C41 Ag0R Ag0C 99.8(4) 3_665 . ?
C41 Ag0R Ag0E 155.6(4) 3_665 . ?
C41 Ag0R Ag0L 116.0(3) 3_665 . ?
C41 Ag0R Ag0N 107.4(5) 3_665 3_665 ?
C41 Ag0R Ag0Q 130.1(3) 3_665 . ?
C41 Ag0R Ag0S 140.4(5) 3_665 . ?
C41 Ag0R Ag0X 55.9(5) 3_665 3_665 ?
C41 Ag0R Ag0Y 46.4(2) 3_665 3_665 ?
C41 Ag0R Ag3 63.0(4) 3_665 . ?
C41 Ag0R Ag1 42.5(5) 3_665 . ?
C41 Ag0R C39 113.5(9) 3_665 . ?
Ag0E Ag0S Ag0L 57.11(3) . . ?
Ag0E Ag0S Ag0O 55.15(3) . . ?
Ag0E Ag0S Ag0Q 55.14(4) . . ?
Ag0L Ag0S Ag0O 103.66(4) . . ?
Ag0L Ag0S Ag0Q 102.79(5) . . ?
Ag0P Ag0S Ag0E 59.01(4) . . ?
Ag0P Ag0S Ag0L 63.51(4) . . ?
Ag0P Ag0S Ag0O 54.41(4) . . ?
Ag0P Ag0S Ag0Q 105.45(5) . . ?
Ag0Q Ag0S Ag0O 61.44(4) . . ?
Ag0R Ag0S Ag0E 59.21(4) . . ?
Ag0R Ag0S Ag0L 61.82(4) . . ?
Ag0R Ag0S Ag0O 105.75(5) . . ?
Ag0R Ag0S Ag0P 112.37(5) . . ?
Ag0R Ag0S Ag0Q 54.71(4) . . ?
C031 Ag0S Ag0E 100.6(4) . . ?
C031 Ag0S Ag0L 43.8(5) . . ?
C031 Ag0S Ag0O 141.7(8) . . ?
C031 Ag0S Ag0P 88.3(8) . . ?
C031 Ag0S Ag0Q 133.0(6) . . ?
C031 Ag0S Ag0R 78.4(6) . . ?
C031 Ag0S C39 115.1(16) . . ?
C39 Ag0S Ag0E 89.9(6) . . ?
C39 Ag0S Ag0L 115.1(8) . . ?
C39 Ag0S Ag0O 95.8(14) . . ?
C39 Ag0S Ag0P 145.0(11) . . ?
C39 Ag0S Ag0Q 39.5(11) . . ?
C39 Ag0S Ag0R 53.4(8) . . ?
C4 Ag0S Ag0E 88.8(7) . . ?
C4 Ag0S Ag0L 112.1(7) . . ?
C4 Ag0S Ag0O 40.9(7) . . ?
C4 Ag0S Ag0P 48.8(7) . . ?
C4 Ag0S Ag0Q 99.1(6) . . ?
C4 Ag0S Ag0R 146.1(7) . . ?
C4 Ag0S C031 122.0(10) . . ?
C4 Ag0S C39 122.1(15) . . ?
Ag0B Ag0T Ag0U 87.33(7) . . ?
Ag0I Ag0T Ag0B 60.23(4) 2_655 . ?
Ag0I Ag0T Ag0U 101.82(6) 2_655 . ?
Ag0M Ag0T Ag0B 106.89(6) . . ?
Ag0M Ag0T Ag0I 67.12(5) . 2_655 ?
Ag0M Ag0T Ag0U 57.85(5) . . ?
C023 Ag0T Ag0B 49.3(4) . . ?
C023 Ag0T Ag0I 94.8(4) . 2_655 ?
C023 Ag0T Ag0M 156.1(4) . . ?
C023 Ag0T Ag0U 114.9(4) . . ?
C023 Ag0T C02C 25.0(4) . . ?
C023 Ag0T C02J 144.1(6) . . ?
C02C Ag0T Ag0B 71.6(3) . . ?
C02C Ag0T Ag0I 101.1(3) . 2_655 ?
C02C Ag0T Ag0M 165.8(4) . . ?
C02C Ag0T Ag0U 135.1(4) . . ?
C02J Ag0T Ag0B 132.1(4) . . ?
C02J Ag0T Ag0I 116.6(4) . 2_655 ?
C02J Ag0T Ag0M 49.5(4) . . ?
C02J Ag0T Ag0U 45.0(4) . . ?
C02J Ag0T C02C 141.8(5) . . ?
Ag0A Ag0U Ag0T 71.45(5) . . ?
Ag0J Ag0U Ag0A 61.81(4) . . ?
Ag0J Ag0U Ag0M 110.36(6) . . ?
Ag0J Ag0U Ag0T 130.69(7) . . ?
Ag0M Ag0U Ag0A 63.15(5) . . ?
Ag0M Ag0U Ag0T 56.11(5) . . ?
Cl10 Ag0U Ag0A 97.06(8) . . ?
Cl10 Ag0U Ag0J 87.26(8) . . ?
Cl10 Ag0U Ag0M 138.37(9) . . ?
Cl10 Ag0U Ag0T 83.51(8) . . ?
C02J Ag0U Ag0A 104.5(4) . . ?
C02J Ag0U Ag0J 158.7(4) . . ?
C02J Ag0U Ag0M 48.9(4) . . ?
C02J Ag0U Ag0T 46.9(4) . . ?
C02J Ag0U Cl10 111.6(4) . . ?
C02J Ag0U C02Q 133.4(6) . . ?
C02Q Ag0U Ag0A 109.0(5) . . ?
C02Q Ag0U Ag0J 49.5(5) . . ?
C02Q Ag0U Ag0M 124.8(5) . . ?
C02Q Ag0U Ag0T 179.1(5) . . ?
C02Q Ag0U Cl10 95.6(5) . . ?
Ag07 Ag0V Ag04 55.55(4) . . ?
Ag07 Ag0V Ag0D 62.37(4) . . ?
Ag07 Ag0V Ag0P 104.97(6) . . ?
Ag07 Ag0V Ag0W 141.46(7) . . ?
Ag0D Ag0V Ag04 55.12(4) . . ?
Ag0D Ag0V Ag0W 79.31(6) . . ?
Ag0P Ag0V Ag04 118.33(6) . . ?
Ag0P Ag0V Ag0D 64.09(4) . . ?
Ag0P Ag0V Ag0W 57.52(6) . . ?
Ag0W Ag0V Ag04 99.87(6) . . ?
Cl10 Ag0V Ag04 52.43(7) . . ?
Cl10 Ag0V Ag07 87.88(7) . . ?
Cl10 Ag0V Ag0D 106.02(8) . . ?
Cl10 Ag0V Ag0P 155.41(9) . . ?
Cl10 Ag0V Ag0W 99.47(9) . . ?
C01U Ag0V Ag04 91.6(3) . . ?
C01U Ag0V Ag07 48.0(3) . . ?
C01U Ag0V Ag0D 108.7(3) . . ?
C01U Ag0V Ag0P 117.8(4) . . ?
C01U Ag0V Ag0W 168.5(3) . . ?
C01U Ag0V Cl10 86.5(4) . . ?
C34 Ag0V Ag04 150.6(4) . . ?
C34 Ag0V Ag07 147.9(5) . . ?
C34 Ag0V Ag0D 112.4(4) . . ?
C34 Ag0V Ag0P 51.8(4) . . ?
C34 Ag0V Ag0W 50.8(4) . . ?
C34 Ag0V Cl10 122.5(5) . . ?
C34 Ag0V C01U 117.7(5) . . ?
Ag0L Ag0W Ag0J 59.69(5) . . ?
Ag0L Ag0W Ag0V 98.30(7) . . ?
Ag0P Ag0W Ag0J 103.57(7) . . ?
Ag0P Ag0W Ag0L 67.43(6) . . ?
Ag0P Ag0W Ag0V 60.10(6) . . ?
Ag0V Ag0W Ag0J 77.18(6) . . ?
C02Q Ag0W Ag0J 46.4(5) . . ?
C02Q Ag0W Ag0L 96.6(6) . . ?
C02Q Ag0W Ag0P 148.5(4) . . ?
C02Q Ag0W Ag0V 98.0(4) . . ?
C02Q Ag0W C43 27.7(4) . . ?
C02Q Ag0W C34 130.1(7) . . ?
C43 Ag0W Ag0J 70.4(5) . . ?
C43 Ag0W Ag0L 104.7(6) . . ?
C43 Ag0W Ag0P 172.0(6) . . ?
C43 Ag0W Ag0V 121.8(4) . . ?
C34 Ag0W Ag0J 124.1(4) . . ?
C34 Ag0W Ag0L 119.3(5) . . ?
C34 Ag0W Ag0P 52.4(4) . . ?
C34 Ag0W Ag0V 46.9(4) . . ?
C34 Ag0W C43 135.2(8) . . ?
Ag0K Ag0X Ag0Y 77.52(7) . . ?
Ag0N Ag0X Ag0K 62.62(5) . . ?
Ag0N Ag0X Ag0R 71.05(6) . 2_655 ?
Ag0N Ag0X Ag0Y 97.67(7) . . ?
Ag0R Ag0X Ag0K 104.66(7) 2_655 . ?
Ag0R Ag0X Ag0Y 53.43(7) 2_655 . ?
C26 Ag0X Ag0K 46.8(4) . . ?
C26 Ag0X Ag0N 105.6(4) . . ?
C26 Ag0X Ag0R 139.5(8) . 2_655 ?
C26 Ag0X Ag0Y 88.6(8) . . ?
C26 Ag0X C35 28.1(6) . . ?
C26 Ag0X C11 127.9(11) . 2_655 ?
C26 Ag0X C41 110.0(9) . . ?
C35 Ag0X Ag0K 73.9(6) . . ?
C35 Ag0X Ag0N 133.6(6) . . ?
C35 Ag0X Ag0R 139.4(8) . 2_655 ?
C35 Ag0X Ag0Y 87.9(8) . . ?
C11 Ag0X Ag0K 105.2(5) 2_655 . ?
C11 Ag0X Ag0N 49.6(4) 2_655 . ?
C11 Ag0X Ag0R 81.8(7) 2_655 2_655 ?
C11 Ag0X Ag0Y 133.2(6) 2_655 . ?
C11 Ag0X C35 138.4(11) 2_655 . ?
C11 Ag0X C41 122.0(8) 2_655 . ?
C41 Ag0X Ag0K 115.0(2) . . ?
C41 Ag0X Ag0N 118.8(3) . . ?
C41 Ag0X Ag0R 49.5(3) . 2_655 ?
C41 Ag0X Ag0Y 37.9(2) . . ?
C41 Ag0X C35 93.3(8) . . ?
Ag0C Ag0Y Ag0X 72.47(7) 2_655 . ?
Ag0K Ag0Y Ag0C 62.22(5) 2_655 2_655 ?
Ag0K Ag0Y Ag0R 109.23(9) 2_655 2_655 ?
Ag0K Ag0Y Ag0X 133.75(9) 2_655 . ?
Ag0R Ag0Y Ag0C 64.54(5) 2_655 2_655 ?
Ag0R Ag0Y Ag0X 54.18(7) 2_655 . ?
Cl15 Ag0Y Ag0C 100.72(15) . 2_655 ?
Cl15 Ag0Y Ag0K 86.13(11) . 2_655 ?
Cl15 Ag0Y Ag0R 146.91(15) . 2_655 ?
Cl15 Ag0Y Ag0X 93.82(12) . . ?
C26 Ag0Y Ag0C 110.6(4) 2_655 2_655 ?
C26 Ag0Y Ag0K 49.4(4) 2_655 2_655 ?
C26 Ag0Y Ag0R 126.3(7) 2_655 2_655 ?
C26 Ag0Y Ag0X 176.8(4) 2_655 . ?
C26 Ag0Y Cl15 86.1(7) 2_655 . ?
C41 Ag0Y Ag0C 108.8(2) . 2_655 ?
C41 Ag0Y Ag0K 159.4(5) . 2_655 ?
C41 Ag0Y Ag0R 52.0(3) . 2_655 ?
C41 Ag0Y Ag0X 46.7(5) . . ?
C41 Ag0Y Cl15 114.3(6) . . ?
C41 Ag0Y C26 130.6(7) . 2_655 ?
Ag04 Cl10 Ag0G 80.0(2) . . ?
Ag04 Cl10 Ag0U 80.45(8) . . ?
Ag04 Cl10 Ag0V 74.86(8) . . ?
Ag04 Cl10 Ag6 81.03(10) . . ?
Ag04 Cl10 Ag2 77.99(9) . . ?
Ag04 Cl10 Ag7 80.47(9) . . ?
Ag0U Cl10 Ag0G 120.1(2) . . ?
Ag0V Cl10 Ag0G 119.9(2) . . ?
Ag0V Cl10 Ag0U 108.33(10) . . ?
Ag6 Cl10 Ag2 119.56(12) . . ?
Ag6 Cl10 Ag7 77.70(10) . . ?
Ag7 Cl10 Ag2 149.39(14) . . ?
Ag0H Cl15 Ag0Y 77.52(13) . 2_655 ?
Ag0H Cl15 Ag0Y 77.53(12) . . ?
Ag0H Cl15 Ag0Y 77.52(12) . 3_665 ?
Ag0H Cl15 Ag1 78.10(13) . 2_655 ?
Ag0H Cl15 Ag1 78.10(13) . . ?
Ag0H Cl15 Ag1 78.10(13) . 3_665 ?
Ag0Y Cl15 Ag0Y 115.47(9) . 3_665 ?
Ag0Y Cl15 Ag0Y 115.47(9) 2_655 3_665 ?
Ag0Y Cl15 Ag0Y 115.47(9) . 2_655 ?
Ag0Y Cl15 Ag1 80.94(12) . 3_665 ?
Ag0Y Cl15 Ag1 35.94(12) 2_655 3_665 ?
Ag0Y Cl15 Ag1 146.5(2) 2_655 2_655 ?
Ag0Y Cl15 Ag1 146.5(2) 3_665 3_665 ?
Ag0Y Cl15 Ag1 80.93(12) 3_665 2_655 ?
Ag0Y Cl15 Ag1 35.94(12) . 2_655 ?
Ag1 Cl15 Ag1 115.87(9) 3_665 2_655 ?
Ag1 Cl15 Ag1 115.86(9) 2_655 . ?
Ag1 Cl15 Ag1 115.86(9) 3_665 . ?
C01I C01G C01N 120.0 . . ?
C01I C01G C01J 119.7(8) . . ?
C01N C01G C01J 120.3(8) . . ?
C01G C01I C21 119.0(9) . . ?
C02G C01I C01G 120.0 . . ?
C02G C01I C21 120.9(9) . . ?
C01I C02G H02G 120.0 . . ?
C01I C02G C02V 120.0 . . ?
C02V C02G H02G 120.0 . . ?
C02G C02V H02V 120.0 . . ?
C02O C02V C02G 120.0 . . ?
C02O C02V H02V 120.0 . . ?
C02V C02O H02O 120.0 . . ?
C02V C02O C01N 120.0 . . ?
C01N C02O H02O 120.0 . . ?
C01G C01N H01N 120.0 . . ?
C02O C01N C01G 120.0 . . ?
C02O C01N H01N 120.0 . . ?
Ag08 C01H Ag09 80.4(3) . 2_655 ?
Ag09 C01H Ag08 77.4(3) . . ?
Ag09 C01H Ag09 95.1(5) . 2_655 ?
C01L C01H Ag08 147.0(11) . . ?
C01L C01H Ag09 135.6(11) . . ?
C01L C01H Ag09 95.3(10) . 2_655 ?
C01G C01J Ag09 111.7(7) . . ?
C01K C01J Ag09 69.6(8) . . ?
C01K C01J C01G 176.7(13) . . ?
Ag05 C01K Ag09 78.2(4) . . ?
Ag0F C01K Ag05 80.0(3) . . ?
Ag0F C01K Ag09 113.8(5) . . ?
C01J C01K Ag05 121.3(10) . . ?
C01J C01K Ag09 84.1(9) . . ?
C01J C01K Ag0F 155.7(11) . . ?
C01H C01L C01R 175.5(14) . . ?
C01P C01R C01L 120.2(8) . . ?
C01P C01R C01W 120.0 . . ?
C01W C01R C01L 119.8(8) . . ?
C01R C01P C01Y 120.5(7) . . ?
C02B C01P C01R 120.0 . . ?
C02B C01P C01Y 119.5(7) . . ?
C01P C02B H02B 120.0 . . ?
C01P C02B C02K 120.0 . . ?
C02K C02B H02B 120.0 . . ?
C02B C02K H02K 120.0 . . ?
C02B C02K C02P 120.0 . . ?
C02P C02K H02K 120.0 . . ?
C02K C02P H02P 120.0 . . ?
C01W C02P C02K 120.0 . . ?
C01W C02P H02P 120.0 . . ?
C01R C01W H01W 120.0 . . ?
C02P C01W C01R 120.0 . . ?
C02P C01W H01W 120.0 . . ?
Ag07 C01U Ag0F 84.3(4) . . ?
Ag07 C01U Ag0V 74.6(4) . . ?
Ag07 C01U Ag4 89.3(5) . . ?
Ag0F C01U Ag0V 148.4(7) . . ?
C020 C01U Ag07 166.9(15) . . ?
C020 C01U Ag0F 103.9(11) . . ?
C020 C01U Ag0V 93.7(10) . . ?
C020 C01U Ag4 88.9(10) . . ?
Ag4 C01U Ag0F 147.9(8) . . ?
Ag08 C01V Ag0F 76.9(4) . . ?
Ag0G C01V Ag08 79.6(5) . . ?
Ag0G C01V Ag0F 102.6(5) . . ?
C02D C01V Ag08 140.6(11) . . ?
C02D C01V Ag0F 100.7(11) . . ?
C02D C01V Ag0G 137.5(12) . . ?
C02D C01V Ag7 136.9(12) . . ?
Ag7 C01V Ag08 80.2(3) . . ?
Ag7 C01V Ag0F 102.9(4) . . ?
F018 C01Y C01P 110.4(8) . . ?
F019 C01Y F018 108.2(8) . . ?
F019 C01Y C01P 110.8(8) . . ?
F025 C01Y F018 107.2(8) . . ?
F025 C01Y F019 108.8(8) . . ?
F025 C01Y C01P 111.3(8) . . ?
C01U C020 C02W 179(2) . . ?
C01U C020 Ag4 62.7(9) . . ?
C02W C020 Ag4 117.1(9) . . ?
Ag0B C023 Ag0G 77.2(5) . . ?
Ag0B C023 Ag6 70.3(4) . . ?
Ag0B C023 Ag7 77.7(4) . . ?
Ag0T C023 Ag0B 82.6(5) . . ?
Ag0T C023 Ag0G 122.3(8) . . ?
C02C C023 Ag0B 149.7(15) . . ?
C02C C023 Ag0G 125.5(14) . . ?
C02C C023 Ag0T 97.3(12) . . ?
C02C C023 Ag6 120.8(12) . . ?
C02C C023 Ag7 125.2(13) . . ?
Ag7 C023 Ag6 94.5(6) . . ?
F01A C024 F02E 107.4(8) . . ?
F01A C024 C16 110.7(8) . . ?
F01E C024 F01A 109.0(8) . . ?
F01E C024 F02E 110.2(9) . . ?
F01E C024 C16 110.7(8) . . ?
F02E C024 C16 108.8(8) . . ?
C02Z C026 C28 120.0 . . ?
C02Z C026 C33 121.6(14) . . ?
C28 C026 C33 118.4(14) . . ?
C026 C02Z C71 120.3(12) . . ?
C82 C02Z C026 120.0 . . ?
C82 C02Z C71 119.7(12) . . ?
C02Z C82 H82 120.0 . . ?
C199 C82 C02Z 120.0 . . ?
C199 C82 H82 120.0 . . ?
C82 C199 H199 120.0 . . ?
C82 C199 C46 120.0 . . ?
C46 C199 H199 120.0 . . ?
C199 C46 H46 120.0 . . ?
C199 C46 C28 120.0 . . ?
C28 C46 H46 120.0 . . ?
C026 C28 H28 120.0 . . ?
C46 C28 C026 120.0 . . ?
C46 C28 H28 120.0 . . ?
C023 C02C Ag0T 57.6(10) . . ?
C023 C02C C02H 168.0(18) . . ?
C02H C02C Ag0T 122.4(9) . . ?
C01V C02D C23 162.2(15) . . ?
C022 C02F C29 120.0 . . ?
C022 C02F C10 115.6(16) . . ?
C29 C02F C10 124.4(16) . . ?
C02F C022 C18 120.0 . . ?
C02F C022 C02L 123.4(16) . . ?
C18 C022 C02L 116.4(16) . . ?
C022 C18 H18 120.0 . . ?
C1 C18 C022 120.0 . . ?
C1 C18 H18 120.0 . . ?
C18 C1 H1 120.0 . . ?
C18 C1 C2 120.0 . . ?
C2 C1 H1 120.0 . . ?
C1 C2 H2 120.0 . . ?
C1 C2 C29 120.0 . . ?
C29 C2 H2 120.0 . . ?
C02F C29 H29 120.0 . . ?
C2 C29 C02F 120.0 . . ?
C2 C29 H29 120.0 . . ?
C02R C02H C02C 119.6(11) . . ?
C02R C02H C12 120.0 . . ?
C12 C02H C02C 120.4(11) . . ?
C02H C02R C44 120.0 . . ?
C02H C02R C45 120.9(12) . . ?
C44 C02R C45 119.1(12) . . ?
C02R C44 H44 120.0 . . ?
C36 C44 C02R 120.0 . . ?
C36 C44 H44 120.0 . . ?
C44 C36 H36 120.0 . . ?
C44 C36 C47 120.0 . . ?
C47 C36 H36 120.0 . . ?
C36 C47 H47 120.0 . . ?
C36 C47 C12 120.0 . . ?
C12 C47 H47 120.0 . . ?
C02H C12 H12 120.0 . . ?
C47 C12 C02H 120.0 . . ?
C47 C12 H12 120.0 . . ?
Ag0M C02J Ag0T 78.5(5) . . ?
Ag0M C02J Ag0U 82.0(4) . . ?
Ag0M C02J Ag5 69.3(4) . . ?
Ag0U C02J Ag0T 88.1(5) . . ?
C030 C02J Ag0M 148(2) . . ?
C030 C02J Ag0T 121(2) . . ?
C030 C02J Ag0U 120(2) . . ?
C030 C02J Ag6 127(2) . . ?
C030 C02J Ag5 113(2) . . ?
Ag6 C02J Ag0M 83.5(5) . . ?
Ag6 C02J Ag5 92.9(5) . . ?
F01F C02L F01Q 106.0(17) . . ?
F01F C02L C022 117.2(19) . . ?
F01Q C02L C022 103.4(18) . . ?
F01T C02L F01F 104.7(19) . . ?
F01T C02L F01Q 107(2) . . ?
F01T C02L C022 117.4(18) . . ?
Ag0J C02Q Ag0U 75.6(5) . . ?
Ag0J C02Q Ag2 72.6(5) . . ?
Ag0W C02Q Ag0J 87.6(7) . . ?
Ag0W C02Q Ag0U 134.1(8) . . ?
C43 C02Q Ag0J 145(2) . . ?
C43 C02Q Ag0U 123.3(19) . . ?
C43 C02Q Ag0W 94.7(17) . . ?
C43 C02Q Ag2 126.6(18) . . ?
C43 C02Q Ag5 88.8(17) . . ?
Ag5 C02Q Ag0J 91.2(7) . . ?
Ag5 C02Q Ag2 137.8(7) . . ?
C02Y C02T Ag0Q 116.2(15) . . ?
C11 C02T Ag0Q 71.5(18) . . ?
C11 C02T C02Y 167(3) . . ?
C16 C02W C020 121.7(12) . . ?
C16 C02W C38 120.0 . . ?
C38 C02W C020 118.1(12) . . ?
C02W C16 C024 119.5(10) . . ?
C02W C16 C52 120.0 . . ?
C52 C16 C024 120.4(10) . . ?
C16 C52 H52 120.0 . . ?
C85 C52 C16 120.0 . . ?
C85 C52 H52 120.0 . . ?
C52 C85 H85 120.0 . . ?
C52 C85 C84 120.0 . . ?
C84 C85 H85 120.0 . . ?
C85 C84 H84 120.0 . . ?
C38 C84 C85 120.0 . . ?
C38 C84 H84 120.0 . . ?
C02W C38 H38 120.0 . . ?
C84 C38 C02W 120.0 . . ?
C84 C38 H38 120.0 . . ?
C02M C02Y C02T 117.6(13) . . ?
C02M C02Y C32 120.0 . . ?
C32 C02Y C02T 122.1(13) . . ?
C02Y C02M C7 120.4(11) . . ?
C76 C02M C02Y 120.0 . . ?
C76 C02M C7 119.6(11) . . ?
C02M C76 H76 120.0 . . ?
C02M C76 C91 120.0 . . ?
C91 C76 H76 120.0 . . ?
C76 C91 H91 120.0 . . ?
C76 C91 C69 120.0 . . ?
C69 C91 H91 120.0 . . ?
C91 C69 H69 120.0 . . ?
C32 C69 C91 120.0 . . ?
C32 C69 H69 120.0 . . ?
C02Y C32 H32 120.0 . . ?
C69 C32 C02Y 120.0 . . ?
C69 C32 H32 120.0 . . ?
C02J C030 C101 176(4) . . ?
Ag0L C031 Ag0S 87.6(10) . . ?
Ag0L C031 Ag3 69.2(6) . . ?
Ag0S C031 Ag3 112.3(11) . . ?
C20 C031 Ag0L 151(3) . . ?
C20 C031 Ag0S 100(3) . . ?
C20 C031 Ag3 131(3) . . ?
F C21 F01B 105.4(17) . . ?
F C21 F01D 104.8(16) . . ?
F C21 C01I 116.1(15) . . ?
F01B C21 F01D 102.9(15) . . ?
F01B C21 C01I 115.0(16) . . ?
F01D C21 C01I 111.3(15) . . ?
C02U C23 C02D 118.1(10) . . ?
C02U C23 C13 120.0 . . ?
C13 C23 C02D 121.6(10) . . ?
C23 C02U C62 120.0 . . ?
C23 C02U C80 123.3(9) . . ?
C62 C02U C80 116.4(9) . . ?
C02U C62 H62 120.0 . . ?
C02U C62 C123 120.0 . . ?
C123 C62 H62 120.0 . . ?
C62 C123 H123 120.0 . . ?
C93 C123 C62 120.0 . . ?
C93 C123 H123 120.0 . . ?
C123 C93 H93 120.0 . . ?
C123 C93 C13 120.0 . . ?
C13 C93 H93 120.0 . . ?
C23 C13 H13 120.0 . . ?
C93 C13 C23 120.0 . . ?
C93 C13 H13 120.0 . . ?
F01C C45 F01X 108(2) . . ?
F01C C45 F027 110(3) . . ?
F01C C45 C02R 111(2) . . ?
F01X C45 C02R 108(2) . . ?
F027 C45 F01X 116(3) . . ?
F027 C45 C02R 105.1(17) . . ?
F28 C71 C02Z 108.8(8) . . ?
F28 C71 F41 109.5(9) . . ?
F28 C71 F61 110.0(9) . . ?
F41 C71 C02Z 110.7(9) . . ?
F41 C71 F61 108.8(9) . . ?
F61 C71 C02Z 109.0(8) . . ?
F01S C80 F02A 108.4(9) . . ?
F01S C80 F02N 108.4(9) . . ?
F01S C80 C02U 111.3(8) . . ?
F02A C80 F02N 109.7(9) . . ?
F02A C80 C02U 109.4(8) . . ?
F02N C80 C02U 109.6(8) . . ?
C02Q C43 Ag0W 57.6(14) . . ?
C02Q C43 C49 162(3) . . ?
C02Q C43 Ag5 60.9(14) . . ?
C49 C43 Ag0W 122.8(17) . . ?
C49 C43 Ag5 116.4(16) . . ?
C70A C49 C43 112.3(17) . . ?
C70A C49 C48A 120.0 . . ?
C48A C49 C43 127.1(18) . . ?
C49 C70A C112 120.0 . . ?
C49 C70A C83 123.5(16) . . ?
C112 C70A C83 116.3(16) . . ?
C70A C112 H112 120.0 . . ?
C142 C112 C70A 120.0 . . ?
C142 C112 H112 120.0 . . ?
C112 C142 H142 120.0 . . ?
C112 C142 C3 120.0 . . ?
C3 C142 H142 120.0 . . ?
C142 C3 H3 120.0 . . ?
C142 C3 C48A 120.0 . . ?
C48A C3 H3 120.0 . . ?
C49 C48A C3 120.0 . . ?
C49 C48A H48A 120.0 . . ?
C3 C48A H48A 120.0 . . ?
F23 C55 F27 109.3(9) . . ?
F23 C55 F117 109.0(9) . . ?
F23 C55 C31 111.2(9) . . ?
F27 C55 C31 108.9(8) . . ?
F117 C55 F27 108.7(9) . . ?
F117 C55 C31 109.7(8) . . ?
F01Z C7 F021 108.6(9) . . ?
F01Z C7 C02M 109.5(8) . . ?
F021 C7 C02M 110.3(8) . . ?
F30 C7 F01Z 109.2(9) . . ?
F30 C7 F021 108.2(9) . . ?
F30 C7 C02M 111.0(8) . . ?
C30 C10 C02F 169(3) . . ?
C31 C101 C030 127(2) . . ?
C31 C101 C50 120.0 . . ?
C50 C101 C030 113(2) . . ?
C101 C31 C55 117.0(14) . . ?
C65 C31 C55 122.8(14) . . ?
C65 C31 C101 120.0 . . ?
C31 C65 H65 120.0 . . ?
C6 C65 C31 120.0 . . ?
C6 C65 H65 120.0 . . ?
C65 C6 H6 120.0 . . ?
C65 C6 C164 120.0 . . ?
C164 C6 H6 120.0 . . ?
C6 C164 H164 120.0 . . ?
C50 C164 C6 120.0 . . ?
C50 C164 H164 120.0 . . ?
C101 C50 H50 120.0 . . ?
C164 C50 C101 120.0 . . ?
C164 C50 H50 120.0 . . ?
Ag0K C26 Ag0X 85.9(10) . . ?
Ag0K C26 Ag0Y 75.6(9) . 3_665 ?
Ag0K C26 Ag1 75.2(7) . 2_655 ?
Ag0X C26 Ag0Y 148.8(13) . 3_665 ?
Ag0X C26 Ag1 46.4(7) . 2_655 ?
C35 C26 Ag0K 162(3) . . ?
C35 C26 Ag0X 93(3) . . ?
C35 C26 Ag0Y 97(3) . 3_665 ?
C35 C26 Ag3 98(3) . . ?
C35 C26 Ag1 92(2) . 2_655 ?
Ag3 C26 Ag0K 89.1(10) . . ?
Ag3 C26 Ag0Y 48.1(8) . 3_665 ?
Ag3 C26 Ag1 151.2(17) . 2_655 ?
Ag1 C26 Ag0Y 103.8(13) 2_655 3_665 ?
Ag0I C30 Ag0O 85.7(6) . . ?
C10 C30 Ag0I 166(3) . . ?
C10 C30 Ag0O 99.6(15) . . ?
F3 C17 C15 110.0(8) . . ?
F3 C17 F45 109.6(8) . . ?
F3 C17 F22 108.9(8) . . ?
F45 C17 C15 109.7(8) . . ?
F45 C17 F22 109.5(8) . . ?
F22 C17 C15 109.1(8) . . ?
Ag0X C35 Ag1 39.8(5) . 2_655 ?
C26 C35 Ag0X 58(2) . . ?
C26 C35 C40 176(3) . . ?
C26 C35 Ag3 54(2) . . ?
C26 C35 Ag1 60.9(19) . 2_655 ?
C40 C35 Ag0X 121(2) . . ?
C40 C35 Ag3 127(2) . . ?
C40 C35 Ag1 116.2(19) . 2_655 ?
Ag3 C35 Ag1 110.4(7) . 2_655 ?
C15 C40 C35 115.3(18) . . ?
C15 C40 C212 120.0 . . ?
C212 C40 C35 124.2(18) . . ?
C40 C15 C17 119.6(14) . . ?
C109 C15 C17 119.7(13) . . ?
C109 C15 C40 120.0 . . ?
C15 C109 H109 120.0 . . ?
C169 C109 C15 120.0 . . ?
C169 C109 H109 120.0 . . ?
C109 C169 H169 120.0 . . ?
C109 C169 C193 120.0 . . ?
C193 C169 H169 120.0 . . ?
C169 C193 H193 120.0 . . ?
C212 C193 C169 120.0 . . ?
C212 C193 H193 120.0 . . ?
C40 C212 H212 120.0 . . ?
C193 C212 C40 120.0 . . ?
C193 C212 H212 120.0 . . ?
F26 C83 C70A 111.9(18) . . ?
F50 C83 C70A 104.9(19) . . ?
F50 C83 F26 109.1(10) . . ?
F50 C83 F15 109.1(10) . . ?
F15 C83 C70A 114.5(18) . . ?
F15 C83 F26 107.2(10) . . ?
Ag0N C11 Ag0Q 82.5(7) 3_665 . ?
Ag0N C11 Ag0X 75.7(5) 3_665 3_665 ?
Ag0X C11 Ag0Q 111.9(10) 3_665 . ?
C02T C11 Ag0N 135.1(17) . 3_665 ?
C02T C11 Ag0Q 81.8(19) . . ?
C02T C11 Ag0X 148.9(16) . 3_665 ?
Ag0K Ag3 Ag1 79.78(10) . . ?
Ag0L Ag3 Ag0K 61.29(7) . . ?
Ag0L Ag3 Ag0R 67.98(9) . . ?
Ag0L Ag3 Ag1 96.24(11) . . ?
Ag0R Ag3 Ag0K 104.27(10) . . ?
Ag0R Ag3 Ag1 53.94(11) . . ?
C031 Ag3 Ag0K 101.6(7) . . ?
C031 Ag3 Ag0L 46.5(5) . . ?
C031 Ag3 Ag0R 76.1(8) . . ?
C031 Ag3 Ag1 127.9(7) . . ?
C031 Ag3 C41 118.8(9) . 3_665 ?
C26 Ag3 Ag0K 46.4(4) . . ?
C26 Ag3 Ag0L 103.7(5) . . ?
C26 Ag3 Ag0R 142.1(8) . . ?
C26 Ag3 C031 126.3(12) . . ?
C26 Ag3 C35 27.9(6) . . ?
C26 Ag3 Ag1 92.5(10) . . ?
C26 Ag3 C41 114.3(10) . 3_665 ?
C35 Ag3 Ag0K 73.5(5) . . ?
C35 Ag3 Ag0L 131.3(6) . . ?
C35 Ag3 Ag0R 145.4(9) . . ?
C35 Ag3 C031 138.6(12) . . ?
C35 Ag3 Ag1 92.4(9) . . ?
C35 Ag3 C41 99.5(9) . 3_665 ?
C41 Ag3 Ag0K 114.4(4) 3_665 . ?
C41 Ag3 Ag0L 114.32(19) 3_665 . ?
C41 Ag3 Ag0R 48.9(2) 3_665 . ?
C41 Ag3 Ag1 34.7(4) 3_665 . ?
Ag0C Ag1 Ag3 72.21(11) . . ?
Ag0K Ag1 Ag0C 61.95(7) 3_665 . ?
Ag0K Ag1 Ag0R 111.82(13) 3_665 . ?
Ag0K Ag1 Cl15 85.13(14) 3_665 . ?
Ag0K Ag1 Ag3 132.50(15) 3_665 . ?
Ag0R Ag1 Ag0C 63.82(8) . . ?
Ag0R Ag1 Cl15 140.0(2) . . ?
Ag0R Ag1 Ag3 52.10(11) . . ?
Cl15 Ag1 Ag0C 97.64(18) . . ?
Cl15 Ag1 Ag3 89.34(17) . . ?
C26 Ag1 Ag0C 111.8(4) 3_665 . ?
C26 Ag1 Ag0K 50.4(4) 3_665 3_665 ?
C26 Ag1 Ag0R 134.2(10) 3_665 . ?
C26 Ag1 Cl15 84.9(10) 3_665 . ?
C26 Ag1 C35 27.5(5) 3_665 3_665 ?
C26 Ag1 Ag3 173.3(9) 3_665 . ?
C35 Ag1 Ag0C 139.2(5) 3_665 . ?
C35 Ag1 Ag0K 77.4(5) 3_665 3_665 ?
C35 Ag1 Ag0R 136.8(10) 3_665 . ?
C35 Ag1 Cl15 81.0(9) 3_665 . ?
C35 Ag1 Ag3 147.9(5) 3_665 . ?
C41 Ag1 Ag0C 111.7(5) 3_665 . ?
C41 Ag1 Ag0K 159.5(4) 3_665 3_665 ?
C41 Ag1 Ag0R 52.2(4) 3_665 . ?
C41 Ag1 Cl15 115.4(4) 3_665 . ?
C41 Ag1 C26 128.2(8) 3_665 3_665 ?
C41 Ag1 C35 105.3(8) 3_665 3_665 ?
C41 Ag1 Ag3 51.9(5) 3_665 . ?
Ag0M C57 Ag0O 82.8(6) . 2_655 ?
Ag0M C57 Ag0Q 83.0(11) . 2_655 ?
Ag0O C57 Ag0Q 98.2(9) 2_655 2_655 ?
C5 C57 Ag0M 148(4) . . ?
C5 C57 Ag0O 129(4) . 2_655 ?
C5 C57 Ag0Q 95(3) . 2_655 ?
C57 C5 Ag0Q 58(2) . 2_655 ?
C57 C5 C9 173(3) . . ?
C9 C5 Ag0Q 115.0(19) . 2_655 ?
F7 C25 F1 109.6(9) . . ?
F7 C25 C22 110.1(8) . . ?
F1 C25 C22 109.3(8) . . ?
F16 C25 F7 109.0(9) . . ?
F16 C25 F1 109.6(9) . . ?
F16 C25 C22 109.2(8) . . ?
C22 C24 C99 120.0 . . ?
C22 C24 C20 111.4(19) . . ?
C99 C24 C20 128.4(19) . . ?
C24 C22 C25 121.2(15) . . ?
C106 C22 C25 118.6(15) . . ?
C106 C22 C24 120.0 . . ?
C22 C106 H106 120.0 . . ?
C22 C106 C310 120.0 . . ?
C310 C106 H106 120.0 . . ?
C106 C310 H310 120.0 . . ?
C207 C310 C106 120.0 . . ?
C207 C310 H310 120.0 . . ?
C310 C207 H207 120.0 . . ?
C310 C207 C99 120.0 . . ?
C99 C207 H207 120.0 . . ?
C24 C99 H99 120.0 . . ?
C207 C99 C24 120.0 . . ?
C207 C99 H99 120.0 . . ?
C14 C9 C5 117.6(18) . . ?
C14 C9 C54 120.0 . . ?
C54 C9 C5 121(2) . . ?
C9 C14 C102 117.9(13) . . ?
C19 C14 C9 120.0 . . ?
C19 C14 C102 122.0(13) . . ?
C14 C19 H19 120.0 . . ?
C14 C19 C306 120.0 . . ?
C306 C19 H19 120.0 . . ?
C19 C306 H306 120.0 . . ?
C27 C306 C19 120.0 . . ?
C27 C306 H306 120.0 . . ?
C306 C27 H27 120.0 . . ?
C54 C27 C306 120.0 . . ?
C54 C27 H27 120.0 . . ?
C9 C54 H54 120.0 . . ?
C27 C54 C9 120.0 . . ?
C27 C54 H54 120.0 . . ?
C031 C20 C24 166(3) . . ?
F20 C102 C14 109.4(8) . . ?
F2 C102 C14 110.0(8) . . ?
F2 C102 F20 110.1(8) . . ?
F2 C102 F32 110.3(8) . . ?
F32 C102 C14 108.9(8) . . ?
F32 C102 F20 108.1(8) . . ?
Ag0A Ag6 Ag5 69.49(10) . . ?
Ag0B Ag6 Ag0A 59.88(7) . . ?
Ag0B Ag6 Ag0M 111.35(11) . . ?
Ag0B Ag6 Cl10 85.55(11) . . ?
Ag0B Ag6 Ag5 127.34(14) . . ?
Ag0M Ag6 Ag0A 63.50(7) . . ?
Ag0M Ag6 Cl10 134.63(14) . . ?
Ag0M Ag6 Ag5 50.99(8) . . ?
Cl10 Ag6 Ag0A 94.54(12) . . ?
Cl10 Ag6 Ag5 84.85(13) . . ?
C023 Ag6 Ag0A 108.8(3) . . ?
C023 Ag6 Ag0B 49.9(3) . . ?
C023 Ag6 Ag0M 132.4(4) . . ?
C023 Ag6 Cl10 91.2(4) . . ?
C023 Ag6 Ag5 175.5(4) . . ?
C02J Ag6 Ag0A 107.7(4) . . ?
C02J Ag6 Ag0B 160.5(5) . . ?
C02J Ag6 Ag0M 50.0(4) . . ?
C02J Ag6 Cl10 111.5(5) . . ?
C02J Ag6 C023 134.8(6) . . ?
C02J Ag6 Ag5 49.2(5) . . ?
C34 C33 C026 171.7(19) . . ?
Ag0J Ag2 Ag0D 60.48(7) . . ?
Ag0J Ag2 Ag0P 109.67(11) . . ?
Ag0J Ag2 Cl10 84.07(10) . . ?
Ag0P Ag2 Ag0D 62.14(7) . . ?
Ag0P Ag2 Cl10 138.43(13) . . ?
Cl10 Ag2 Ag0D 95.89(10) . . ?
C02Q Ag2 Ag0D 109.3(5) . . ?
C02Q Ag2 Ag0J 50.0(5) . . ?
C02Q Ag2 Ag0P 130.4(5) . . ?
C02Q Ag2 Cl10 89.0(4) . . ?
C34 Ag2 Ag0D 109.8(5) . . ?
C34 Ag2 Ag0J 159.6(4) . . ?
C34 Ag2 Ag0P 52.5(5) . . ?
C34 Ag2 Cl10 115.6(4) . . ?
C34 Ag2 C02Q 130.6(6) . . ?
Ag0P C34 Ag0W 75.1(4) . . ?
Ag0P C34 Ag4 65.7(5) . . ?
Ag0V C34 Ag0P 80.2(5) . . ?
Ag0V C34 Ag0W 82.3(5) . . ?
C33 C34 Ag0P 123.7(15) . . ?
C33 C34 Ag0V 130.5(13) . . ?
C33 C34 Ag0W 141.6(14) . . ?
C33 C34 Ag2 154.1(16) . . ?
C33 C34 Ag4 93.9(12) . . ?
Ag2 C34 Ag0P 82.2(5) . . ?
Ag2 C34 Ag4 95.5(5) . . ?
Ag0Q C39 Ag0R 78.7(5) . . ?
Ag0Q C39 Ag0S 96.1(11) . . ?
Ag0S C39 Ag0R 75.7(12) . . ?
C161 C39 Ag0Q 126(4) . . ?
C161 C39 Ag0R 155(4) . . ?
C161 C39 Ag0S 98(2) . . ?
Ag0J Ag5 Ag6 84.00(14) . . ?
Ag0M Ag5 Ag0J 107.53(15) . . ?
Ag0M Ag5 Ag6 54.41(12) . . ?
Ag0N Ag5 Ag0J 60.80(9) . . ?
Ag0N Ag5 Ag0M 69.76(10) . . ?
Ag0N Ag5 Ag6 98.61(15) . . ?
C02J Ag5 Ag0J 121.9(4) . . ?
C02J Ag5 Ag0M 49.1(4) . . ?
C02J Ag5 Ag0N 117.4(4) . . ?
C02J Ag5 Ag6 37.9(3) . . ?
C02Q Ag5 Ag0J 45.8(5) . . ?
C02Q Ag5 Ag0M 151.4(5) . . ?
C02Q Ag5 Ag0N 97.5(6) . . ?
C02Q Ag5 C02J 129.0(7) . . ?
C02Q Ag5 C43 30.3(4) . . ?
C02Q Ag5 Ag6 105.1(5) . . ?
C43 Ag5 Ag0J 72.1(5) . . ?
C43 Ag5 Ag0M 175.0(6) . . ?
C43 Ag5 Ag0N 106.2(7) . . ?
C43 Ag5 C02J 135.6(7) . . ?
C43 Ag5 Ag6 130.1(5) . . ?
Ag0O C4 Ag0P 81.5(10) . . ?
Ag0O C4 Ag0S 97.6(11) . . ?
Ag0P C4 Ag0S 81.5(12) . . ?
C110 C4 Ag0O 116(7) . . ?
C110 C4 Ag0P 140(4) . . ?
C110 C4 Ag0S 127(4) . . ?
C4 C110 C206 162(4) . . ?
C37 C206 C110 99(4) . . ?
C37 C206 C357 120.0 . . ?
C357 C206 C110 131(5) . . ?
C206 C37 H37 120.0 . . ?
C206 C37 C105 120.00(6) . . ?
C105 C37 H37 120.0 . . ?
C37 C105 H105 120.0 . . ?
C37 C105 C192 120.00(7) . . ?
C192 C105 H105 120.0 . . ?
C105 C192 H192 120.0 . . ?
C463 C192 C105 120.0 . . ?
C463 C192 H192 120.0 . . ?
C192 C463 H463 120.0 . . ?
C192 C463 C357 120.00(5) . . ?
C357 C463 H463 120.0 . . ?
C206 C357 C185 118(3) . . ?
C463 C357 C206 120.00(6) . . ?
C463 C357 C185 120(3) . . ?
C39 C161 C265 163(3) . . ?
F104 C185 C357 106.6(8) . . ?
F104 C185 F196 112.6(8) . . ?
F104 C185 F372 112.6(8) . . ?
F196 C185 C357 105.3(8) . . ?
F372 C185 C357 106.4(8) . . ?
F372 C185 F196 112.8(8) . . ?
Ag0R C41 Ag0X 74.5(3) 2_655 . ?
Ag0R C41 Ag3 68.1(4) 2_655 2_655 ?
Ag0X C41 Ag3 126.83(18) . 2_655 ?
Ag0Y C41 Ag0R 81.6(2) . 2_655 ?
Ag0Y C41 Ag0X 95.4(6) . . ?
Ag0Y C41 Ag3 43.7(3) . 2_655 ?
Ag1 C41 Ag0R 85.3(2) 2_655 2_655 ?
C42 C41 Ag0R 129.7(11) . 2_655 ?
C42 C41 Ag0X 106.6(14) . . ?
C42 C41 Ag0Y 145.2(7) . . ?
C42 C41 Ag3 126.2(15) . 2_655 ?
C42 C41 Ag1 132.8(19) . 2_655 ?
C41 C42 C117 163.5(9) . . ?
F12 C53 C128 109.2(7) . . ?
F43 C53 F12 109.6(8) . . ?
F43 C53 C128 109.2(7) . . ?
F144 C53 F12 109.1(8) . . ?
F144 C53 F43 110.0(8) . . ?
F144 C53 C128 109.8(8) . . ?
C48 C117 C42 119.6(7) . . ?
C48 C117 C128 120.0 . . ?
C128 C117 C42 117.8(6) . . ?
C117 C48 H48 120.0 . . ?
C117 C48 C346 120.0 . . ?
C346 C48 H48 120.0 . . ?
C48 C346 H346 120.0 . . ?
C51 C346 C48 120.0 . . ?
C51 C346 H346 120.0 . . ?
C346 C51 H51 120.0 . . ?
C346 C51 C56 120.0 . . ?
C56 C51 H51 120.0 . . ?
C51 C56 H56 120.0 . . ?
C51 C56 C128 120.0 . . ?
C128 C56 H56 120.0 . . ?
C117 C128 C53 119.1(7) . . ?
C56 C128 C53 120.8(7) . . ?
C56 C128 C117 120.0 . . ?
C90 C265 C161 129.0(18) . . ?
C90 C265 C130 120.0 . . ?
C130 C265 C161 110.5(18) . . ?
C265 C90 H90 120.0 . . ?
C265 C90 C154 120.0 . . ?
C154 C90 H90 120.0 . . ?
C90 C154 H154 120.0 . . ?
C475 C154 C90 120.00(6) . . ?
C475 C154 H154 120.0 . . ?
C154 C475 H475 120.0 . . ?
C154 C475 C395 120.0 . . ?
C395 C475 H475 120.0 . . ?
C475 C395 H395 120.0 . . ?
C130 C395 C475 120.0 . . ?
C130 C395 H395 120.0 . . ?
C265 C130 C8 125.7(17) . . ?
C395 C130 C265 120.0 . . ?
C395 C130 C8 113.5(16) . . ?
F4 C8 C130 109.1(8) . . ?
F4 C8 F150 109.4(9) . . ?
F53 C8 C130 109.6(8) . . ?
F53 C8 F4 110.4(9) . . ?
F53 C8 F150 109.4(9) . . ?
F150 C8 C130 108.9(9) . . ?
Ag0I Ag4 Ag07 59.91(6) . . ?
Ag0P Ag4 Ag07 101.90(9) . . ?
Ag0P Ag4 Ag0I 69.15(7) . . ?
C01U Ag4 Ag07 44.3(3) . . ?
C01U Ag4 Ag0I 101.6(3) . . ?
C01U Ag4 Ag0P 135.0(4) . . ?
C01U Ag4 C020 28.4(3) . . ?
C01U Ag4 C34 107.6(5) . . ?
C020 Ag4 Ag07 72.2(3) . . ?
C020 Ag4 Ag0I 129.8(3) . . ?
C020 Ag4 Ag0P 139.5(4) . . ?
C020 Ag4 C34 93.4(5) . . ?
C34 Ag4 Ag07 112.4(3) . . ?
C34 Ag4 Ag0I 117.2(3) . . ?
C34 Ag4 Ag0P 50.8(3) . . ?
Ag03 Ag7 Ag05 51.87(5) 2_655 2_655 ?
Ag08 Ag7 Ag03 62.05(6) . 2_655 ?
Ag08 Ag7 Ag05 56.66(6) . 2_655 ?
Ag08 Ag7 Ag0B 107.38(10) . . ?
Ag08 Ag7 Cl10 141.25(12) . . ?
Ag0B Ag7 Ag03 60.07(6) . 2_655 ?
Ag0B Ag7 Ag05 54.22(5) . 2_655 ?
Cl10 Ag7 Ag03 95.58(10) . 2_655 ?
Cl10 Ag7 Ag05 134.76(10) . 2_655 ?
Cl10 Ag7 Ag0B 83.58(8) . . ?
C01V Ag7 Ag03 101.7(3) . 2_655 ?
C01V Ag7 Ag05 106.1(3) . 2_655 ?
C01V Ag7 Ag08 51.2(3) . . ?
C01V Ag7 Ag0B 158.4(3) . . ?
C01V Ag7 Cl10 111.4(3) . . ?
C01V Ag7 C023 138.3(5) . . ?
C023 Ag7 Ag03 106.8(4) . 2_655 ?
C023 Ag7 Ag05 70.8(4) . 2_655 ?
C023 Ag7 Ag08 120.2(4) . . ?
C023 Ag7 Ag0B 49.9(3) . . ?
C023 Ag7 Cl10 95.6(4) . . ?

loop_
_geom_torsion_atom_site_label_1
_geom_torsion_atom_site_label_2
_geom_torsion_atom_site_label_3
_geom_torsion_atom_site_label_4
_geom_torsion
_geom_torsion_site_symmetry_1
_geom_torsion_site_symmetry_2
_geom_torsion_site_symmetry_3
_geom_torsion_site_symmetry_4
_geom_torsion_publ_flag
Ag07 C01U C020 Ag4 82(6) . . . . ?
Ag08 C01V C02D C23 -38(6) . . . . ?
Ag09 C01J C01K Ag05 72.3(9) . . . . ?
Ag09 C01J C01K Ag0F -139(3) . . . . ?
Ag0B C023 C02C Ag0T 88(3) . . . . ?
Ag0B C023 C02C C02H -6(10) . . . . ?
Ag0F C01U C020 Ag4 -150.2(10) . . . . ?
Ag0F C01V C02D C23 44(5) . . . . ?
Ag0G C01V C02D C23 167(4) . . . . ?
Ag0G C023 C02C Ag0T -139.0(17) . . . . ?
Ag0G C023 C02C C02H 127(7) . . . . ?
Ag0J C02Q C43 Ag0W 92(3) . . . . ?
Ag0J C02Q C43 C49 -4(11) . . . . ?
Ag0J C02Q C43 Ag5 -91(3) . . . . ?
Ag0K C26 C35 Ag0X -87(11) . . . . ?
Ag0K C26 C35 Ag3 112(12) . . . . ?
Ag0K C26 C35 Ag1 -41(11) . . . 2_655 ?
Ag0L C031 C20 C24 -41(22) . . . . ?
Ag0M C57 C5 Ag0Q -85(6) . . . 2_655 ?
Ag0O C57 C5 Ag0Q 105(2) 2_655 . . 2_655 ?
Ag0O C4 C110 C206 -98(34) . . . . ?
Ag0P C4 C110 C206 153(27) . . . . ?
Ag0Q C02T C02Y C02M 105.1(13) . . . . ?
Ag0Q C02T C02Y C32 -69(2) . . . . ?
Ag0Q C02T C11 Ag0N 71(3) . . . 3_665 ?
Ag0Q C02T C11 Ag0X -119(5) . . . 3_665 ?
Ag0Q C5 C9 C14 173.0(17) 2_655 . . . ?
Ag0Q C5 C9 C54 5(4) 2_655 . . . ?
Ag0Q C39 C161 C265 117(13) . . . . ?
Ag0R C39 C161 C265 -60(16) . . . . ?
Ag0R C41 C42 C117 -44(9) 2_655 . . . ?
Ag0S C031 C20 C24 62(17) . . . . ?
Ag0S C39 C161 C265 14(15) . . . . ?
Ag0S C4 C110 C206 25(39) . . . . ?
Ag0T C023 C02C C02H -94(7) . . . . ?
Ag0T C02C C02H C02R 99.2(11) . . . . ?
Ag0T C02C C02H C12 -84.2(11) . . . . ?
Ag0U C02Q C43 Ag0W -153(2) . . . . ?
Ag0U C02Q C43 C49 110(8) . . . . ?
Ag0W C02Q C43 C49 -97(9) . . . . ?
Ag0W C43 C49 C70A 103.6(18) . . . . ?
Ag0W C43 C49 C48A -68(3) . . . . ?
Ag0X C35 C40 C15 -104(2) . . . . ?
Ag0X C35 C40 C212 85(3) . . . . ?
Ag0X C41 C42 C117 40(8) . . . . ?
Ag0Y C26 C35 Ag0X -150.4(17) 3_665 . . . ?
Ag0Y C41 C42 C117 167(5) . . . . ?
F01A C024 C16 C02W 61.2(12) . . . . ?
F01A C024 C16 C52 -115.8(10) . . . . ?
F01E C024 C16 C02W -59.8(12) . . . . ?
F01E C024 C16 C52 123.2(10) . . . . ?
C01G C01I C02G C02V 0.0 . . . . ?
C01G C01I C21 F -62.5(16) . . . . ?
C01G C01I C21 F01B 61.2(18) . . . . ?
C01G C01I C21 F01D 177.7(12) . . . . ?
C01I C01G C01N C02O 0.0 . . . . ?
C01I C01G C01J Ag09 104.6(7) . . . . ?
C01I C02G C02V C02O 0.0 . . . . ?
C02G C01I C21 F 117.0(12) . . . . ?
C02G C01I C21 F01B -119.3(13) . . . . ?
C02G C01I C21 F01D -3(2) . . . . ?
C02G C02V C02O C01N 0.0 . . . . ?
C02V C02O C01N C01G 0.0 . . . . ?
C01N C01G C01I C02G 0.0 . . . . ?
C01N C01G C01I C21 179.5(13) . . . . ?
C01N C01G C01J Ag09 -74.7(9) . . . . ?
C01J C01G C01I C02G -179.3(10) . . . . ?
C01J C01G C01I C21 0.2(14) . . . . ?
C01J C01G C01N C02O 179.3(10) . . . . ?
C01L C01R C01P C02B 178.8(11) . . . . ?
C01L C01R C01P C01Y -0.7(12) . . . . ?
C01L C01R C01W C02P -178.8(11) . . . . ?
C01R C01P C02B C02K 0.0 . . . . ?
C01R C01P C01Y F018 62.9(11) . . . . ?
C01R C01P C01Y F019 -56.9(11) . . . . ?
C01R C01P C01Y F025 -178.2(9) . . . . ?
C01P C01R C01W C02P 0.0 . . . . ?
C01P C02B C02K C02P 0.0 . . . . ?
C02B C01P C01Y F018 -116.7(9) . . . . ?
C02B C01P C01Y F019 123.5(9) . . . . ?
C02B C01P C01Y F025 2.3(12) . . . . ?
C02B C02K C02P C01W 0.0 . . . . ?
C02K C02P C01W C01R 0.0 . . . . ?
C01W C01R C01P C02B 0.0 . . . . ?
C01W C01R C01P C01Y -179.6(10) . . . . ?
C01V C02D C23 C02U 176(100) . . . . ?
C01V C02D C23 C13 2(6) . . . . ?
C01Y C01P C02B C02K 179.6(10) . . . . ?
C020 C02W C16 C024 -2.5(15) . . . . ?
C020 C02W C16 C52 174.5(13) . . . . ?
C020 C02W C38 C84 -174.7(12) . . . . ?
C023 C02C C02H C02R -174(100) . . . . ?
C023 C02C C02H C12 2(8) . . . . ?
C024 C16 C52 C85 177.0(12) . . . . ?
C026 C02Z C82 C199 0.0 . . . . ?
C026 C02Z C71 F28 70.1(14) . . . . ?
C026 C02Z C71 F41 -50.2(15) . . . . ?
C026 C02Z C71 F61 -169.9(13) . . . . ?
C02Z C026 C28 C46 0.0 . . . . ?
C02Z C82 C199 C46 0.0 . . . . ?
C82 C02Z C71 F28 -108.5(12) . . . . ?
C82 C02Z C71 F41 131.1(12) . . . . ?
C82 C02Z C71 F61 11.5(14) . . . . ?
C82 C199 C46 C28 0.0 . . . . ?
C199 C46 C28 C026 0.0 . . . . ?
C28 C026 C02Z C82 0.0 . . . . ?
C28 C026 C02Z C71 -178.6(12) . . . . ?
C02C C02H C02R C44 176.6(12) . . . . ?
C02C C02H C02R C45 -5.6(18) . . . . ?
C02C C02H C12 C47 -176.6(12) . . . . ?
C02D C23 C02U C62 -174.4(13) . . . . ?
C02D C23 C02U C80 -0.7(14) . . . . ?
C02D C23 C13 C93 174.2(13) . . . . ?
F02E C024 C16 C02W 179(100) . . . . ?
F02E C024 C16 C52 1.9(12) . . . . ?
C02F C022 C18 C1 0.0 . . . . ?
C02F C022 C02L F01F 50(3) . . . . ?
C02F C022 C02L F01Q -66(2) . . . . ?
C02F C022 C02L F01T 176.3(17) . . . . ?
C02F C10 C30 Ag0I -10(19) . . . . ?
C02F C10 C30 Ag0O 102(10) . . . . ?
C022 C02F C29 C2 0.0 . . . . ?
C022 C02F C10 C30 -173(100) . . . . ?
C022 C18 C1 C2 0.0 . . . . ?
C18 C022 C02L F01F -124.3(17) . . . . ?
C18 C022 C02L F01Q 119.5(14) . . . . ?
C18 C022 C02L F01T 2(3) . . . . ?
C18 C1 C2 C29 0.0 . . . . ?
C1 C2 C29 C02F 0.0 . . . . ?
C29 C02F C022 C18 0.0 . . . . ?
C29 C02F C022 C02L -174.4(19) . . . . ?
C29 C02F C10 C30 6(11) . . . . ?
C02H C02R C44 C36 0.0 . . . . ?
C02H C02R C45 F01C 51(3) . . . . ?
C02H C02R C45 F01X -66(2) . . . . ?
C02H C02R C45 F027 169.8(19) . . . . ?
C02R C02H C12 C47 0.0 . . . . ?
C02R C44 C36 C47 0.0 . . . . ?
C44 C02R C45 F01C -130.9(15) . . . . ?
C44 C02R C45 F01X 111.7(16) . . . . ?
C44 C02R C45 F027 -12(3) . . . . ?
C44 C36 C47 C12 0.0 . . . . ?
C36 C47 C12 C02H 0.0 . . . . ?
C12 C02H C02R C44 0.0 . . . . ?
C12 C02H C02R C45 177.8(17) . . . . ?
C02L C022 C18 C1 174.7(18) . . . . ?
C02Q C43 C49 C70A -171(8) . . . . ?
C02Q C43 C49 C48A 18(10) . . . . ?
C02T C02Y C02M C76 -175(2) . . . . ?
C02T C02Y C02M C7 8(2) . . . . ?
C02T C02Y C32 C69 174(2) . . . . ?
C02W C16 C52 C85 0.0 . . . . ?
C16 C02W C38 C84 0.0 . . . . ?
C16 C52 C85 C84 0.0 . . . . ?
C52 C85 C84 C38 0.0 . . . . ?
C85 C84 C38 C02W 0.0 . . . . ?
C38 C02W C16 C024 -177.0(12) . . . . ?
C38 C02W C16 C52 0.0 . . . . ?
C02Y C02T C11 Ag0N -56(12) . . . 3_665 ?
C02Y C02T C11 Ag0Q -127(10) . . . . ?
C02Y C02T C11 Ag0X 114(9) . . . 3_665 ?
C02Y C02M C76 C91 0.0 . . . . ?
C02Y C02M C7 F01Z -64.8(14) . . . . ?
C02Y C02M C7 F021 54.6(14) . . . . ?
C02Y C02M C7 F30 174.5(12) . . . . ?
C02M C02Y C32 C69 0.0 . . . . ?
C02M C76 C91 C69 0.0 . . . . ?
C76 C02M C7 F01Z 117.5(14) . . . . ?
C76 C02M C7 F021 -123.0(14) . . . . ?
C76 C02M C7 F30 -3.2(15) . . . . ?
C76 C91 C69 C32 0.0 . . . . ?
C91 C69 C32 C02Y 0.0 . . . . ?
C32 C02Y C02M C76 0.0 . . . . ?
C32 C02Y C02M C7 -177.7(15) . . . . ?
C030 C101 C31 C55 -14(3) . . . . ?
C030 C101 C31 C65 172(3) . . . . ?
C030 C101 C50 C164 -173(3) . . . . ?
C21 C01I C02G C02V -179.5(13) . . . . ?
C23 C02U C62 C123 0.0 . . . . ?
C23 C02U C80 F01S 38.6(13) . . . . ?
C23 C02U C80 F02A -81.2(13) . . . . ?
C23 C02U C80 F02N 158.5(11) . . . . ?
C02U C23 C13 C93 0.0 . . . . ?
C02U C62 C123 C93 0.0 . . . . ?
C62 C02U C80 F01S -147.5(10) . . . . ?
C62 C02U C80 F02A 92.7(11) . . . . ?
C62 C02U C80 F02N -27.5(13) . . . . ?
C62 C123 C93 C13 0.0 . . . . ?
C123 C93 C13 C23 0.0 . . . . ?
C13 C23 C02U C62 0.0 . . . . ?
C13 C23 C02U C80 173.7(12) . . . . ?
C45 C02R C44 C36 -177.8(17) . . . . ?
C71 C02Z C82 C199 178.6(12) . . . . ?
C80 C02U C62 C123 -174.1(11) . . . . ?
F23 C55 C31 C101 -52.6(18) . . . . ?
F23 C55 C31 C65 122.0(16) . . . . ?
F27 C55 C31 C101 67.9(17) . . . . ?
F27 C55 C31 C65 -117.5(16) . . . . ?
C43 C49 C70A C112 -172(2) . . . . ?
C43 C49 C70A C83 3(2) . . . . ?
C43 C49 C48A C3 170(2) . . . . ?
C49 C70A C112 C142 0.0 . . . . ?
C49 C70A C83 F26 59(2) . . . . ?
C49 C70A C83 F50 177.6(16) . . . . ?
C49 C70A C83 F15 -63(2) . . . . ?
C70A C49 C48A C3 0.0 . . . . ?
C70A C112 C142 C3 0.0 . . . . ?
C112 C70A C83 F26 -125.4(15) . . . . ?
C112 C70A C83 F50 -7.2(18) . . . . ?
C112 C70A C83 F15 112.3(16) . . . . ?
C112 C142 C3 C48A 0.0 . . . . ?
C142 C3 C48A C49 0.0 . . . . ?
C48A C49 C70A C112 0.0 . . . . ?
C48A C49 C70A C83 175(2) . . . . ?
C55 C31 C65 C6 -174.4(19) . . . . ?
F117 C55 C31 C101 -173.3(16) . . . . ?
F117 C55 C31 C65 1.3(18) . . . . ?
C7 C02M C76 C91 177.7(15) . . . . ?
C10 C02F C022 C18 178.7(13) . . . . ?
C10 C02F C022 C02L 4.3(19) . . . . ?
C10 C02F C29 C2 -178.6(14) . . . . ?
C101 C31 C65 C6 0.0 . . . . ?
C31 C101 C50 C164 0.0 . . . . ?
C31 C65 C6 C164 0.0 . . . . ?
C65 C6 C164 C50 0.0 . . . . ?
C6 C164 C50 C101 0.0 . . . . ?
C50 C101 C31 C55 174.8(18) . . . . ?
C50 C101 C31 C65 0.0 . . . . ?
C17 C15 C109 C169 170(2) . . . . ?
C35 C40 C15 C17 18(3) . . . . ?
C35 C40 C15 C109 -172(3) . . . . ?
C35 C40 C212 C193 171(3) . . . . ?
F3 C17 C15 C40 -70.8(17) . . . . ?
F3 C17 C15 C109 119.0(16) . . . . ?
C40 C15 C109 C169 0.0 . . . . ?
C15 C40 C212 C193 0.0 . . . . ?
C15 C109 C169 C193 0.0 . . . . ?
C109 C169 C193 C212 0.0 . . . . ?
C169 C193 C212 C40 0.0 . . . . ?
C212 C40 C15 C17 -170(2) . . . . ?
C212 C40 C15 C109 0.0 . . . . ?
F45 C17 C15 C40 168.6(16) . . . . ?
F45 C17 C15 C109 -1.7(18) . . . . ?
C83 C70A C112 C142 -175(2) . . . . ?
C11 C02T C02Y C02M -132(10) . . . . ?
C11 C02T C02Y C32 53(11) . . . . ?
F22 C17 C15 C40 48.6(17) . . . . ?
F22 C17 C15 C109 -121.7(16) . . . . ?
Ag3 C031 C20 C24 -167(14) . . . . ?
Ag3 C26 C35 Ag1 -153(2) . . . 2_655 ?
Ag3 C35 C40 C15 62(3) . . . . ?
Ag3 C35 C40 C212 -109(2) . . . . ?
Ag3 C41 C42 C117 -134(7) 2_655 . . . ?
Ag1 C26 C35 Ag3 153(2) 2_655 . . . ?
Ag1 C35 C40 C15 -149.0(17) 2_655 . . . ?
Ag1 C35 C40 C212 40(3) 2_655 . . . ?
Ag1 C41 C42 C117 85(7) 2_655 . . . ?
F7 C25 C22 C24 -60.2(18) . . . . ?
F7 C25 C22 C106 114.9(18) . . . . ?
C5 C9 C14 C19 -168(3) . . . . ?
C5 C9 C14 C102 16(3) . . . . ?
C5 C9 C54 C27 167(3) . . . . ?
C25 C22 C106 C310 -175(2) . . . . ?
F1 C25 C22 C24 179.4(16) . . . . ?
F1 C25 C22 C106 -5.6(19) . . . . ?
F16 C25 C22 C24 59.4(17) . . . . ?
F16 C25 C22 C106 -125.5(17) . . . . ?
C24 C22 C106 C310 0.0 . . . . ?
C22 C24 C99 C207 0.0 . . . . ?
C22 C24 C20 C031 -144(16) . . . . ?
C22 C106 C310 C207 0.0 . . . . ?
C106 C310 C207 C99 0.0 . . . . ?
C310 C207 C99 C24 0.0 . . . . ?
C99 C24 C22 C25 175(2) . . . . ?
C99 C24 C22 C106 0.0 . . . . ?
C99 C24 C20 C031 41(18) . . . . ?
C9 C14 C19 C306 0.0 . . . . ?
C9 C14 C102 F20 50.0(19) . . . . ?
C9 C14 C102 F2 171.0(18) . . . . ?
C9 C14 C102 F32 -68.0(18) . . . . ?
C14 C9 C54 C27 0.0 . . . . ?
C14 C19 C306 C27 0.0 . . . . ?
C19 C14 C102 F20 -126.5(19) . . . . ?
C19 C14 C102 F2 -5(2) . . . . ?
C19 C14 C102 F32 115.5(19) . . . . ?
C19 C306 C27 C54 0.0 . . . . ?
C306 C27 C54 C9 0.0 . . . . ?
C54 C9 C14 C19 0.0 . . . . ?
C54 C9 C14 C102 -176.6(14) . . . . ?
C20 C24 C22 C25 0(3) . . . . ?
C20 C24 C22 C106 -175(3) . . . . ?
C20 C24 C99 C207 175(3) . . . . ?
C102 C14 C19 C306 176.4(15) . . . . ?
Ag6 C023 C02C C02H -110(7) . . . . ?
C33 C026 C02Z C82 177.5(15) . . . . ?
C33 C026 C02Z C71 -1.2(17) . . . . ?
C33 C026 C28 C46 -177.5(14) . . . . ?
Ag2 C02Q C43 C49 -119(8) . . . . ?
Ag2 C02Q C43 Ag5 155(2) . . . . ?
C39 C161 C265 C90 -34(15) . . . . ?
C39 C161 C265 C130 138(13) . . . . ?
Ag5 C02Q C43 C49 86(9) . . . . ?
Ag5 C43 C49 C70A -94.2(17) . . . . ?
Ag5 C43 C49 C48A 95(2) . . . . ?
C4 C110 C206 C37 -129(34) . . . . ?
C4 C110 C206 C357 88(35) . . . . ?
C110 C206 C37 C105 -148(4) . . . . ?
C110 C206 C357 C463 137(4) . . . . ?
C110 C206 C357 C185 -59(4) . . . . ?
C206 C37 C105 C192 0.0 . . . . ?
C206 C357 C185 F104 37(3) . . . . ?
C206 C357 C185 F196 -83(3) . . . . ?
C206 C357 C185 F372 157(3) . . . . ?
C37 C206 C357 C463 0.0 . . . . ?
C37 C206 C357 C185 165(2) . . . . ?
C37 C105 C192 C463 0.0 . . . . ?
C105 C192 C463 C357 0.0 . . . . ?
C192 C463 C357 C206 0.0 . . . . ?
C192 C463 C357 C185 -164(2) . . . . ?
C463 C357 C185 F104 -159(3) . . . . ?
C463 C357 C185 F196 81(3) . . . . ?
C463 C357 C185 F372 -38(3) . . . . ?
C357 C206 C37 C105 0.0 . . . . ?
C161 C265 C90 C154 171(3) . . . . ?
C161 C265 C130 C395 -173(3) . . . . ?
C161 C265 C130 C8 -4(3) . . . . ?
C41 C42 C117 C48 -23(8) . . . . ?
C41 C42 C117 C128 176(7) . . . . ?
F12 C53 C128 C117 -46.3(16) . . . . ?
F12 C53 C128 C56 129.8(14) . . . . ?
C42 C117 C48 C346 -161.1(12) . . . . ?
C42 C117 C128 C53 -22.4(14) . . . . ?
C42 C117 C128 C56 161.4(12) . . . . ?
F43 C53 C128 C117 73.5(16) . . . . ?
F43 C53 C128 C56 -110.4(15) . . . . ?
C117 C48 C346 C51 0.0 . . . . ?
C48 C117 C128 C53 176.1(10) . . . . ?
C48 C117 C128 C56 0.0 . . . . ?
C48 C346 C51 C56 0.0 . . . . ?
C346 C51 C56 C128 0.0 . . . . ?
C51 C56 C128 C53 -176.1(10) . . . . ?
C51 C56 C128 C117 0.0 . . . . ?
C128 C117 C48 C346 0.0 . . . . ?
F144 C53 C128 C117 -165.9(16) . . . . ?
F144 C53 C128 C56 10.2(15) . . . . ?
C265 C90 C154 C475 0.0 . . . . ?
C265 C130 C8 F4 -68(3) . . . . ?
C265 C130 C8 F53 171(2) . . . . ?
C265 C130 C8 F150 51(3) . . . . ?
C90 C265 C130 C395 0.0 . . . . ?
C90 C265 C130 C8 169(3) . . . . ?
C90 C154 C475 C395 0.0 . . . . ?
C154 C475 C395 C130 0.0 . . . . ?
C475 C395 C130 C265 0.0 . . . . ?
C475 C395 C130 C8 -170(3) . . . . ?
C395 C130 C8 F4 101(2) . . . . ?
C395 C130 C8 F53 -19(2) . . . . ?
C395 C130 C8 F150 -139(2) . . . . ?
C130 C265 C90 C154 0.0 . . . . ?
Ag4 C020 C02W C16 82.0(12) . . . . ?
Ag4 C020 C02W C38 -103.3(11) . . . . ?
Ag7 C01V C02D C23 167(4) . . . . ?
Ag7 C023 C02C C02H 128(7) . . . . ?

_smtbx_masks_special_details     ?
loop_
_smtbx_masks_void_nr
_smtbx_masks_void_average_x
_smtbx_masks_void_average_y
_smtbx_masks_void_average_z
_smtbx_masks_void_volume
_smtbx_masks_void_count_electrons
_smtbx_masks_void_content
1 -0.203 -0.895 -0.126 27657.0 2367.9 ?

_smtbx_masks_void_probe_radius   1.2
_smtbx_masks_void_truncation_radius 1.2
_shelx_res_file                  
;
TITL lt-2_auto_a.res in R-3
    ag98.res
    created by SHELXL-2018/3 at 11:06:09 on 13-Jun-2024
REM Old TITL lt-2_auto_a.res in R-3
REM SHELXT solution in R-3: R1 0.251, Rweak 0.025, Alpha 0.048
REM <I/s> 0.000 for 0 systematic absences, Orientation as input
REM Formula found by SHELXT: Ag98 C168 Cl22 F36
CELL 1.54184 32.4731 32.4731 96.4532 90 90 120
ZERR 6 0.0004 0.0004 0.0011 0 0 0
LATT 3
SYMM -Y,+X-Y,+Z
SYMM +Y-X,-X,+Z
SFAC C H Ag Cl F
UNIT 2592 1152 588 24 864
DFIX 1.54 0.01 C40 C35
DFIX 1.54 0.01 C9 C5
DFIX 1.2 0.01 C02D C01V
DFIX 1.35 0.01 F196 C185
DFIX 1.35 0.01 F104 C185
DANG 2.36 0.01 F02A C02U
DFIX 1.35 0.01 F372 C185
DANG 2.36 0.01 F20 C14
DANG 2.36 0.01 F196 C357
DANG 2.36 0.01 F01S C02U
DANG 2.36 0.01 F104 C357
DANG 2.36 0.01 F2 C14
DANG 2.36 0.01 C357 F372
SADI Ag0G C01V Ag7 C01V
DFIX 1.54 0.01 C206 C110
DANG 2.36 0.01 F02N C02U
DANG 2.36 0.01 F32 C14
DFIX 1.54 0.001 C357 C185
DANG 4.32 0.01 C105 C185
DANG 2.36 0.01 F45 C15
DFIX 1.54 0.01 C80 C02U
DANG 2.74 0.01 C4 C206
DFIX 1.35 0.01 F20 C102
DFIX 1.54 0.001 C23 C02D
DFIX 1.54 0.01 C42 C117
DFIX 1.35 0.01 F2 C102
DFIX 1.35 0.01 F32 C102
DANG 2.36 0.01 F144 C128
DANG 2.74 0.01 C57 C9
DANG 4.32 0.001 C102 C27
DFIX 1.54 0.001 C14 C102
DANG 2.36 0.01 F22 C15
DANG 2.36 0.01 F3 C15
DANG 2.36 0.01 F43 C128
DANG 4.32 0.01 C17 C193
DANG 2.36 0.01 F12 C128
DFIX 1.35 0.01 F45 C17 F3 C17 F22 C17
DFIX 1.2 0.0001 C42 C41
DANG 4.32 0.01 C35 C169
DFIX 1.54 0.0001 C53 C128
DFIX 1.54 0.001 C17 C15
DANG 2.74 0.001 C41 C117
DANG 4.32 0.001 C346 C53
DFIX 1.35 0.01 F144 C53
DFIX 1.35 0.01 F12 C53
DFIX 1.35 0.01 F43 C53
DANG 2.2 0.01 F45 F3
DANG 2.2 0.01 F45 F22
DANG 2.2 0.01 F22 F3
DFIX 1.2 0.01 C43 C02Q
DFIX 1.54 0.01 C49 C43
DFIX 1.35 0.01 F50 C83
DFIX 1.35 0.01 F15 C83
DFIX 1.35 0.01 F26 C83
DANG 2.2 0.01 F50 F15
DANG 2.2 0.01 F15 F26
DANG 2.2 0.01 F26 F50
DANG 2.36 0.01 F117 C31
DANG 2.36 0.01 F27 C31
DANG 2.36 0.01 F23 C31
DANG 2.2 0.01 F117 F23
DANG 2.2 0.01 F27 F117
DANG 2.2 0.01 F27 F23
DFIX 1.35 0.01 F117 C55
DFIX 1.35 0.01 F27 C55
DFIX 1.35 0.01 F23 C55
DFIX 1.54 0.01 C55 C31
DFIX 1.2 0.01 C030 C02J
DFIX 1.54 0.01 C7 C02M
DFIX 1.54 0.01 C02Y C02T
DFIX 1.2 0.01 C11 C02T
DFIX 1.35 0.01 F30 C7
DFIX 1.35 0.01 F021 C7
DFIX 1.35 0.01 F01Z C7
DFIX 2.2 0.01 F021 F30
DFIX 2.2 0.01 F021 F01Z
DFIX 2.2 0.01 F30 F01Z
DANG 2.36 0.01 F021 C02M
DANG 2.36 0.01 F30 C02M
DANG 2.36 0.01 F01Z C02M
DANG 2.36 0.01 F41 C02Z
DANG 2.36 0.01 C02Z F61
DANG 2.36 0.01 F28 C02Z
DANG 2.2 0.01 F41 F61
DANG 2.2 0.01 F28 F61
DANG 2.2 0.01 F41 F28
DFIX 1.35 0.01 F41 C71
DFIX 1.35 0.01 F61 C71
DFIX 1.35 0.01 F28 C71
DFIX 1.2 0.01 C020 C01U
DFIX 1.35 0.01 F01A C024
DFIX 1.35 0.01 F02E C024
DFIX 1.35 0.01 F01E C024
DANG 2.2 0.01 F01A F02E
DANG 2.2 0.01 F02E F01E
DANG 2.2 0.01 F01E F01A
DANG 2.36 0.01 F01A C16
DANG 2.36 0.01 F02E C16
DANG 2.36 0.01 F01E C16
DFIX 1.54 0.01 C16 C024
DFIX 1.54 0.01 C02W C020
DANG 2.2 0.01 F019 F018
DANG 2.2 0.01 F018 F025
DANG 2.2 0.01 F025 F019
DFIX 1.54 0.01 C01Y C01P
DFIX 1.54 0.01 C01R C01L
DANG 2.36 0.01 F018 C01P
DANG 2.36 0.01 F019 C01P
DANG 2.36 0.01 C01P F025
DFIX 1.35 0.01 F018 C01Y
DFIX 1.35 0.01 F019 C01Y
DFIX 1.35 0.01 F025 C01Y
DFIX 1.2 0.01 C01L C01H
DFIX 1.35 0.01 F02A C80
DFIX 1.35 0.01 F02N C80
DFIX 1.35 0.01 F01S C80
DANG 2.2 0.01 F02A F01S
DANG 2.2 0.01 F02A F02N
DANG 2.2 0.01 F02N F01S
DANG 2.2 0.01 F20 F32
DANG 2.2 0.01 F20 F2
DANG 2.2 0.01 F32 F2
DFIX 1.2 0.01 C57 C5
DFIX 1.2 0.01 C20 C031
DFIX 1.54 0.01 C24 C20
DFIX 1.54 0.01 C25 C22
DFIX 1.35 0.01 F7 C25
DFIX 1.35 0.01 F16 C25
DFIX 1.35 0.01 F1 C25
DANG 2.2 0.01 F16 F7
DANG 2.2 0.01 F16 F1
DANG 2.2 0.01 F1 F7
DANG 2.36 0.01 F16 C22
DANG 2.36 0.01 F1 C22
DANG 2.36 0.01 F7 C22
DFIX 1.2 0.01 C30 C10
DFIX 1.54 0.01 C10 C02F
DANG 2.74 0.01 C02F C30
DFIX 1.2 0.01 C01K C01J
DFIX 1.54 0.01 C01J C01G
DANG 4.32 C20 C310
DFIX 1.2 0.01 C34 C33
DFIX 1.54 0.01 C33 C026
DFIX 1.54 0.01 C71 C02Z
DFIX 1.2 0.01 C35 C26
DANG 2.74 0.01 C031 C24
DANG 4.32 0.01 C25 C207
DANG 2.2 0.01 F43 F144
DANG 2.2 0.01 F43 F12
DANG 2.2 0.01 F12 F144
DFIX 1.54 0.001 C265 C161
DFIX 1.2 0.01 C39 C161
DFIX 1.54 0.01 C8 C130
DFIX 1.35 0.01 F53 C8 F4 C8
DFIX 1.35 0.01 F150 C8
DANG 2.2 0.01 F150 F53
DANG 2.2 0.01 F53 F4
DANG 2.2 0.01 F4 F150
DANG 2.36 0.01 F4 C130
DANG 2.36 0.01 F150 C130
DANG 2.36 0.01 F53 C130
DANG 2.36 0.01 F104 F196
DANG 2.36 0.01 F196 F372
DANG 2.36 0.01 F372 F104
DANG 4.32 0.01 C161 C475
DFIX 1.2 0.01 C4 C110
DANG 4.32 0.01 C8 C154
DANG 2.74 0.01 C02J C101
DFIX 1.54 0.01 C02L C022
DFIX 1.54 0.01 C83 C70A
DFIX 1.54 0.01 C101 C030
DANG 4.32 0.01 C6 C030
DANG 2.74 0.01 C39 C265
DFIX 2.74 0.01 C01V C23
SIMU 0.01 0.02 2 C57 C5 C9 C14 C19 C306 C27 C54 F20 F2 F32 C102 C41 F12 C42 =
 C53 F43 C117 C48 C346 C51 C56 C128 F144 C142 C112 F50 F26 C83 C70A C49 C48A =
 C3 C17 C35 F3 C40 C15 C109 C169 C193 C212 F45 F22 C26 F01Z F021 C02M C76 =
 C91 F30 C7 F7 C25 F1 F16 C24 C22 C106 C310 C207 C39 C206 C105 C192 C463 =
 C357 F104 C161 C185 F196 F372 C265 C90 C154 C475 C395 C130 F4 C8 F53 F150 =
 C69 C32 C02Y C02T C11 C20 C031 C99 C37 C110 F01X C030 C55 F117 C101 C31 C65 =
 C6 C164 C50 F27 F23 F15
RIGU 0.01 0.02 C41 F12 C42 C53 F43 C117 C48 C346 C51 C56 C128 F144 C57 C5 =
 C9 C14 C19 C306 C27 C54 F20 F2 F32 C102 F01Z F021 C02M C76 C91 F30 C7 F7 =
 C25 F1 F16 C24 C22 C106 C310 C207 C20 C39 C192 C463 C161 C185 F196 C265 C90 =
 C154 C475 C395 C130 F4 C8 F53 F150 AG0Q C02T C02Y C69 C32 C4 C110 C206 C37 =
 C105 C357 F104 F372 C99 C11 AG0X C02Q C43 C49 C70A C112 C142 C3 C48A F26 =
 F50 C26 C17 C35 F3 C40 C15 C109 C169 C193 C212 F45 F15 C83 F22 F01X C02J =
 C030 C71 F23 F27 C55 F117 F41 C101 C31 C65 C6 C164 C50 F61 F28
ISOR 0.01 0.02 C110 C206 C37 C105 C192 C463 C357 F372 F104 F196 C185
ISOR 0.01 0.02 C80

L.S. 50
PLAN  99
TEMP -123
CONF
FREE C161 C130
FREE F372 F196
BIND C53 C128
FREE C90 C475
FREE C475 C265
FREE F4 F150
FREE F43 F144
FREE F53 C395
BIND C8 C130
FREE C8 C395
BIND C02Z C71
FREE C46 C026
FREE Ag0W C99
FREE Ag0U C030
FREE Ag0L C20
FREE F23 F117
FREE C50 C030
FREE C17 C109
FREE C169 C15
FREE C40 C17
BIND C65 C31
FREE F45 C15
FREE F45 F22
FREE F45 C109
FREE F3 F16
FREE F22 C35
BIND C357 C185
FREE C357 C192
FREE F20 F2
FREE F16 C24
FREE F16 C20
FREE F16 C031
FREE F16 C90
FREE C24 C106
FREE C25 C24
FREE C91 C02M
FREE C91 C32
FREE C85 C38
FREE C47 C44
FREE C32 C02M
FREE C52 C024
FREE C2 C02F
list 4
MORE -1
BOND $H
fmap 2
acta
ABIN
OMIT -16 32 21
OMIT -7 5 3
OMIT -7 6 5
OMIT -6 4 11
OMIT -5 4 3
OMIT -5 6 16
OMIT -5 7 3
OMIT -4 4 22
OMIT -4 6 2
OMIT -3 2 13
OMIT -3 2 37
OMIT -2 2 11
OMIT -2 5 5
OMIT -2 5 14
OMIT -2 8 35
OMIT -1 1 22
OMIT -1 3 5
OMIT -1 6 2
OMIT -1 6 14
OMIT 0 0 15
OMIT 0 0 27
OMIT 0 2 4
OMIT 0 6 12
OMIT 0 8 19
OMIT 1 7 6
OMIT 1 7 15
OMIT 1 7 21
OMIT 3 3 30
OMIT 4 5 23
OMIT 4 9 10
OMIT 14 15 47
REM <olex2.extras>
REM <HklSrc "%.\\Ag98.hkl">
REM </olex2.extras>

WGHT    0.167200
FVAR       0.01446   0.62002   0.20040
AG01  3    0.666667    0.333333    0.524708    10.33333    0.08076    0.08076 =
         0.05826    0.00000    0.00000    0.04038
AG02  3    0.632802    0.274789    0.571799    11.00000    0.07941    0.07562 =
         0.06090    0.00227    0.00311    0.03877
AG03  3    0.705937    0.394715    0.547332    11.00000    0.07948    0.07833 =
         0.05846    0.00068   -0.00079    0.03991
AG04  3    0.548636    0.285927    0.571727    11.00000    0.08012    0.08283 =
         0.06526    0.00149    0.00323    0.04057
AG05  3    0.634686    0.397730    0.532328    11.00000    0.08959    0.09041 =
         0.06531    0.00232   -0.00273    0.05062
AG06  3    0.607980    0.309244    0.596215    11.00000    0.08542    0.08457 =
         0.06267    0.00122    0.00504    0.04196
AG07  3    0.565976    0.368990    0.557176    11.00000    0.09561    0.09448 =
         0.06660    0.00304    0.00032    0.05647
AG08  3    0.568136    0.292411    0.517801    11.00000    0.08384    0.09324 =
         0.06778   -0.00263   -0.00056    0.04306
AG09  3    0.634951    0.370829    0.502271    11.00000    0.09207    0.09466 =
         0.06520    0.00286   -0.00209    0.04561
AG0A  3    0.547176    0.211288    0.587442    11.00000    0.08437    0.08199 =
         0.07247    0.00819    0.00541    0.03822
AG0B  3    0.553929    0.212151    0.557737    11.00000    0.09291    0.07677 =
         0.06987    0.00050    0.00243    0.03785
AG0C  3    0.627847    0.391889    0.613029    11.00000    0.09739    0.09767 =
         0.06576   -0.00502    0.00213    0.05253
AG0D  3    0.566417    0.367031    0.587628    11.00000    0.08918    0.08896 =
         0.06605   -0.00086    0.00465    0.04898
AG0E  3    0.590023    0.447929    0.603661    11.00000    0.10190    0.09845 =
         0.07461   -0.00609    0.00679    0.05633
AG0F  3    0.535620    0.355654    0.528005    11.00000    0.09371    0.10762 =
         0.07560   -0.00144   -0.00247    0.05587
PART 1
AG0G  3    0.504639    0.237518    0.538660    31.00000    0.09686    0.07376 =
         0.09315   -0.03991   -0.01537   -0.00468
PART 0
AG0H  3    0.666667    0.333333    0.620829    10.33333    0.09613    0.09613 =
         0.06156    0.00000    0.00000    0.04807
AG0I  3    0.585334    0.450890    0.574060    11.00000    0.11291    0.10682 =
         0.07694    0.00327    0.00771    0.07085
AG0J  3    0.510498    0.271564    0.598794    11.00000    0.10816    0.09974 =
         0.07817    0.00819    0.02272    0.05175
AG0K  3    0.566553    0.293226    0.622509    11.00000    0.09909    0.10343 =
         0.08681    0.00589    0.02154    0.04895
AG0L  3    0.529450    0.355519    0.614754    11.00000    0.10545    0.11113 =
         0.08695    0.00713    0.02353    0.05882
AG0M  3    0.460091    0.112820    0.592301    11.00000    0.09953    0.10075 =
         0.09952    0.01969    0.00481    0.03861
AG0N  3    0.507315    0.192791    0.613768    11.00000    0.10700    0.09905 =
         0.11025    0.01748    0.03433    0.04589
AG0O  3    0.551308    0.504542    0.591885    11.00000    0.14129    0.12872 =
         0.10554   -0.00776    0.00349    0.09164
AG0P  3    0.496183    0.401884    0.592113    11.00000    0.10609    0.11977 =
         0.12062   -0.01958   -0.00358    0.06521
AG0Q  3    0.618399    0.530322    0.621025    11.00000    0.14412    0.12303 =
         0.10967   -0.02819    0.00392    0.07688
AG0R  3    0.592790    0.440291    0.633189    11.00000    0.15744    0.14603 =
         0.08130   -0.00475    0.01165    0.08596
AG0S  3    0.510702    0.436960    0.620446    11.00000    0.13775    0.14539 =
         0.12428   -0.00563    0.03548    0.08418
PART 1
AG0T  3    0.462580    0.128752    0.563745    21.00000    0.09472    0.09993 =
         0.08703    0.00739    0.00768    0.03571
AG0U  3    0.446447    0.190215    0.584919    21.00000    0.09404    0.09888 =
         0.09089    0.00214    0.00214    0.04448
AG0V  3    0.480304    0.331895    0.571697    21.00000    0.08832    0.12003 =
         0.08101   -0.00564    0.00557    0.05347
AG0W  3    0.441593    0.307008    0.599679    21.00000    0.10139    0.13194 =
         0.11506    0.02288    0.01093    0.05541
AG0X  3    0.521751    0.209991    0.641408    21.00000    0.12882    0.13420 =
         0.08021    0.01036    0.01372    0.05048
AG0Y  3    0.635106    0.239238    0.642168    21.00000    0.14384    0.18123 =
         0.07265    0.00882    0.01002    0.01241
PART 0
CL10  4    0.459612    0.246064    0.562662    11.00000    0.07632    0.08046 =
         0.06907    0.00565    0.00643    0.03803
CL15  4    0.666667    0.333333    0.648343    10.33333    0.15377    0.15377 =
         0.07836    0.00000    0.00000    0.07688
F     5    0.548880    0.401933    0.481700    11.00000    0.11455    0.16286 =
         0.13403    0.00095   -0.00873    0.06880
F018  5    0.525628    0.318123    0.467002    11.00000    0.18571    0.14600 =
         0.18216   -0.02981   -0.04630    0.09636
F019  5    0.476725    0.254266    0.478690    11.00000    0.20340    0.21462 =
         0.15762   -0.04196   -0.02057    0.13221
F01A  5    0.469987    0.401210    0.519454    11.00000    0.24428    0.22542 =
         0.11582    0.02655    0.01221    0.16811
F01B  5    0.530143    0.442329    0.494426    11.00000    0.13297    0.22701 =
         0.13037    0.01925    0.01070    0.11261
F01C  5    0.404470    0.131167    0.521479    11.00000    0.15735    0.11985 =
         0.19972   -0.02070   -0.03367    0.05304
F01D  5    0.537873    0.456191    0.472812    11.00000    0.15945    0.27589 =
         0.14498    0.06272   -0.02313    0.11078
F01E  5    0.459234    0.433632    0.538007    11.00000    0.26047    0.22442 =
         0.16958    0.01301    0.02683    0.16674
F01F  5    0.483361    0.534102    0.574381    11.00000    0.28840    0.30611 =
         0.14471    0.00969   -0.01609    0.23256
AFIX  66
C01G  1    0.633958    0.477850    0.496728    11.00000    0.11024    0.12313 =
         0.09560    0.01404    0.01246    0.06945
C01I  1    0.608618    0.481906    0.485711    11.00000    0.11379    0.12003 =
         0.08353    0.00948   -0.00885    0.07738
C02G  1    0.631054    0.519514    0.476440    11.00000    0.20861    0.20640 =
         0.12162    0.04423   -0.00945    0.14115
AFIX  43
H02G  2    0.613735    0.522285    0.468910    11.00000   -1.20000
AFIX  65
C02V  1    0.678829    0.553067    0.478187    11.00000    0.17853    0.16234 =
         0.14264    0.06304    0.02839    0.11167
AFIX  43
H02V  2    0.694163    0.578771    0.471851    11.00000   -1.20000
AFIX  65
C02O  1    0.704170    0.549012    0.489204    11.00000    0.12920    0.11435 =
         0.15356    0.04559    0.01480    0.05779
AFIX  43
H02O  2    0.736823    0.571944    0.490398    11.00000   -1.20000
AFIX  65
C01N  1    0.681735    0.511404    0.498475    11.00000    0.12310    0.14360 =
         0.09977    0.03301    0.00431    0.07405
AFIX  43
H01N  2    0.699054    0.508633    0.506005    11.00000   -1.20000
AFIX   0
C01H  1    0.583856    0.297563    0.494771    11.00000    0.10935    0.09171 =
         0.06220   -0.00179    0.00133    0.05432
C01J  1    0.609413    0.436472    0.506693    11.00000    0.09484    0.09803 =
         0.07788   -0.00228   -0.02573    0.06529
C01K  1    0.591378    0.405365    0.515074    11.00000    0.14435    0.14388 =
         0.06903   -0.02113   -0.03658    0.10367
C01L  1    0.573913    0.278059    0.483873    11.00000    0.10213    0.09916 =
         0.06989   -0.00928   -0.01278    0.04954
F01Q  5    0.478002    0.515581    0.552276    11.00000    0.28219    0.17755 =
         0.19715    0.01244   -0.07003    0.10684
AFIX  66
C01R  1    0.562553    0.250729    0.470499    11.00000    0.11575    0.12050 =
         0.07431   -0.00896   -0.02462    0.05784
C01P  1    0.526342    0.247152    0.461997    11.00000    0.21306    0.13030 =
         0.09194   -0.03494   -0.05012    0.09359
C02B  1    0.516543    0.222580    0.449521    11.00000    0.23563    0.17961 =
         0.10813   -0.05129   -0.05772    0.11404
AFIX  43
H02B  2    0.491794    0.220135    0.443710    11.00000   -1.20000
AFIX  65
C02K  1    0.542954    0.201584    0.445547    11.00000    0.26060    0.17854 =
         0.10270   -0.03399   -0.03002    0.14228
AFIX  43
H02K  2    0.536256    0.184790    0.437020    11.00000   -1.20000
AFIX  65
C02P  1    0.579165    0.205161    0.454049    11.00000    0.21032    0.13791 =
         0.12897   -0.04074   -0.02008    0.10298
AFIX  43
H02P  2    0.597217    0.190812    0.451332    11.00000   -1.20000
AFIX  65
C01W  1    0.588965    0.229733    0.466525    11.00000    0.19189    0.17607 =
         0.07530   -0.02284   -0.01867    0.13343
AFIX  43
H01W  2    0.613714    0.232178    0.472335    11.00000   -1.20000
AFIX   0
F01S  5    0.374258    0.206901    0.525573    11.00000    0.13190    0.22185 =
         0.22344    0.01713   -0.03262    0.06368
F01T  5    0.454778    0.564039    0.560284    11.00000    0.20392    0.24647 =
         0.37754    0.06863   -0.08370    0.14190
C01U  1    0.501284    0.358341    0.547756    11.00000    0.11631    0.14127 =
         0.08547    0.00319    0.02241    0.08709
C01V  1    0.492716    0.271501    0.521279    11.00000    0.07913    0.09961 =
         0.08583   -0.01334   -0.00618    0.04058
F01X  5    0.367619    0.081105    0.535581    11.00000    0.17951    0.24335 =
         0.21064    0.01465    0.01648    0.11602
C01Y  1    0.497339    0.270314    0.466188    11.00000    0.20089    0.15362 =
         0.14838   -0.06490   -0.07085    0.11597
F01Z  5    0.674080    0.606732    0.655014    11.00000    0.30751    0.27770 =
         0.22971   -0.05707   -0.02597    0.18512
C020  1    0.461335    0.345555    0.544491    11.00000    0.14299    0.15184 =
         0.08399    0.00199    0.00816    0.09035
F021  5    0.746973    0.619252    0.656419    11.00000    0.33865    0.25877 =
         0.23617   -0.06467   -0.06308    0.18242
C023  1    0.493758    0.163928    0.544139    11.00000    0.08908    0.07655 =
         0.10688   -0.01564   -0.01834    0.01798
C024  1    0.437383    0.405081    0.527154    11.00000    0.21910    0.23699 =
         0.16454    0.04287    0.02120    0.17697
F025  5    0.463349    0.261618    0.456827    11.00000    0.28908    0.28271 =
         0.19941   -0.11397   -0.14459    0.20194
AFIX  66
C026  1    0.367409    0.368078    0.570233    11.00000    0.12081    0.21603 =
         0.12938    0.00881    0.02730    0.09285
C02Z  1    0.318219    0.339316    0.570127    11.00000    0.14291    0.26442 =
         0.14322    0.04899    0.01099    0.11217
C82   1    0.290061    0.355975    0.564366    11.00000    0.15982    0.56048 =
         0.25470   -0.05527   -0.06786    0.24769
AFIX  43
H82   2    0.256442    0.336317    0.564294    11.00000   -1.20000
AFIX  65
C199  1    0.311094    0.401396    0.558712    11.00000    0.65907    0.22354 =
         0.24824   -0.00203   -0.17102    0.18508
AFIX  43
H199  2    0.291850    0.412782    0.554775    11.00000   -1.20000
AFIX  65
C46   1    0.360284    0.430158    0.558818    11.00000    0.42716    0.28867 =
         0.14576    0.02910    0.00982    0.26176
AFIX  43
H46   2    0.374659    0.461202    0.554953    11.00000   -1.20000
AFIX  65
C28   1    0.388442    0.413500    0.564579    11.00000    0.20241    0.19492 =
         0.16610    0.06529    0.04570    0.12208
AFIX  43
H28   2    0.422062    0.433158    0.564651    11.00000   -1.20000
AFIX   0
F027  5    0.353806    0.069753    0.513384    11.00000    0.27240    0.20953 =
         0.44999   -0.17116   -0.23150    0.13616
F02A  5    0.362853    0.168895    0.505946    11.00000    0.39171    0.22826 =
         0.35694   -0.01643   -0.02283    0.20174
C02C  1    0.476497    0.132455    0.537553    11.00000    0.07823    0.08636 =
         0.09837    0.00407    0.00657    0.01051
C02D  1    0.459237    0.269350    0.515263    11.00000    0.11520    0.11689 =
         0.12586   -0.01824    0.00064    0.05806
F02E  5    0.417536    0.424321    0.518970    11.00000    0.33960    0.38298 =
         0.29340    0.06581   -0.01115    0.29681
AFIX  66
C02F  1    0.579159    0.584962    0.558532    11.00000    0.23465    0.19181 =
         0.12637   -0.03768   -0.06776    0.17699
C022  1    0.539846    0.590910    0.557125    11.00000    0.22631    0.22258 =
         0.11279   -0.01420   -0.02508    0.17134
C18   1    0.545747    0.634304    0.552730    11.00000    0.32442    0.25521 =
         0.16996   -0.05258   -0.09624    0.25187
AFIX  43
H18   2    0.518878    0.638369    0.551767    11.00000   -1.20000
AFIX  65
C1    1    0.590962    0.671751    0.549742    11.00000    0.15385    0.26825 =
         0.22160   -0.03671   -0.02530    0.11557
AFIX  43
H1    2    0.594995    0.701409    0.546738    11.00000   -1.20000
AFIX  65
C2    1    0.630276    0.665803    0.551149    11.00000    0.20772    0.27822 =
         0.27733    0.01718    0.06473    0.14708
AFIX  43
H2    2    0.661178    0.691395    0.549107    11.00000   -1.20000
AFIX  65
C29   1    0.624374    0.622409    0.555545    11.00000    0.16970    0.27727 =
         0.20895    0.00244   -0.02748    0.13988
AFIX  43
H29   2    0.651243    0.618344    0.556507    11.00000   -1.20000
AFIX  66
C02H  1    0.462229    0.089242    0.529060    11.00000    0.12490    0.08105 =
         0.10319   -0.01547   -0.01573    0.02887
C02R  1    0.420040    0.069462    0.521566    11.00000    0.23649    0.08503 =
         0.12213   -0.01885   -0.00428    0.02533
C44   1    0.407591    0.030506    0.513017    11.00000    0.22591    0.11961 =
         0.17740   -0.04792   -0.03752    0.05737
AFIX  43
H44   2    0.378757    0.016987    0.507895    11.00000   -1.20000
AFIX  65
C36   1    0.437331    0.011331    0.511964    11.00000    0.26296    0.14660 =
         0.20183   -0.11337   -0.09006    0.12149
AFIX  43
H36   2    0.428822   -0.015294    0.506122    11.00000   -1.20000
AFIX  65
C47   1    0.479520    0.031111    0.519459    11.00000    0.23811    0.13816 =
         0.18909    0.01863    0.05603    0.11465
AFIX  43
H47   2    0.499846    0.018005    0.518739    11.00000   -1.20000
AFIX  65
C12   1    0.491970    0.070066    0.528007    11.00000    0.16254    0.12148 =
         0.11262   -0.00650   -0.00247    0.08854
AFIX  43
H12   2    0.520805    0.083586    0.533129    11.00000   -1.20000
AFIX   0
C02J  1    0.406184    0.115058    0.579546    11.00000    0.10515    0.09871 =
         0.12694    0.00698   -0.00784    0.03175
C02L  1    0.489030    0.552824    0.561449    11.00000    0.44389    0.21075 =
         0.13693   -0.04967   -0.08893    0.25348
F02N  5    0.308934    0.185785    0.513875    11.00000    0.11288    0.25431 =
         0.38863    0.03785   -0.02623    0.06881
C02Q  1    0.433989    0.237346    0.600660    11.00000    0.14932    0.14919 =
         0.12702    0.00978    0.05226    0.08306
C02T  1    0.705293    0.583021    0.629795    11.00000    0.28434    0.19040 =
         0.16872   -0.11414   -0.07097    0.14522
AFIX  66
C02W  1    0.410311    0.328927    0.540476    11.00000    0.13507    0.20648 =
         0.12612   -0.03411   -0.03449    0.12712
C16   1    0.398426    0.356164    0.532057    11.00000    0.14991    0.21528 =
         0.15354   -0.00996   -0.01224    0.12734
C52   1    0.351772    0.337996    0.527626    11.00000    0.22827    0.34100 =
         0.21957   -0.07952   -0.13656    0.22118
AFIX  43
H52   2    0.343650    0.356611    0.521872    11.00000   -1.20000
AFIX  65
C85   1    0.317003    0.292590    0.531616    11.00000    0.19997    0.37008 =
         0.21107   -0.10711   -0.07670    0.17424
AFIX  43
H85   2    0.285117    0.280173    0.528588    11.00000   -1.20000
AFIX  65
C84   1    0.328888    0.265353    0.540035    11.00000    0.10877    0.33794 =
         0.27287    0.09441    0.01002    0.05294
AFIX  43
H84   2    0.305125    0.234320    0.542761    11.00000   -1.20000
AFIX  65
C38   1    0.375542    0.283521    0.544465    11.00000    0.09225    0.28338 =
         0.17686    0.00738   -0.02981    0.05616
AFIX  43
H38   2    0.383664    0.264905    0.550220    11.00000   -1.20000
AFIX  66
C02Y  1    0.726909    0.636860    0.628018    11.00000    0.30756    0.20662 =
         0.18574   -0.09178   -0.07374    0.13752
C02M  1    0.731155    0.663448    0.639778    11.00000    0.32331    0.20515 =
         0.18925   -0.09088   -0.06618    0.14426
C76   1    0.746738    0.711706    0.638588    11.00000    0.33394    0.20956 =
         0.19587   -0.08145   -0.06810    0.13033
AFIX  43
H76   2    0.749639    0.729877    0.646626    11.00000   -1.20000
AFIX  65
C91   1    0.758074    0.733378    0.625637    11.00000    0.33707    0.22025 =
         0.20186   -0.07832   -0.06965    0.12251
AFIX  43
H91   2    0.768725    0.766360    0.624823    11.00000   -1.20000
AFIX  65
C69   1    0.753828    0.706791    0.613877    11.00000    0.33074    0.22335 =
         0.20525   -0.07879   -0.07561    0.12469
AFIX  43
H69   2    0.761576    0.721603    0.605025    11.00000   -1.20000
AFIX  65
C32   1    0.738246    0.658532    0.615067    11.00000    0.31756    0.21707 =
         0.19346   -0.09226   -0.07536    0.12551
AFIX  43
H32   2    0.735345    0.640361    0.607029    11.00000   -1.20000
AFIX   0
C030  1    0.365495    0.097199    0.576332    11.00000    0.12722    0.28675 =
         0.33316    0.06574   -0.02604    0.06395
C031  1    0.480028    0.360206    0.627872    11.00000    0.34637    0.37675 =
         0.36250    0.09346    0.23835    0.26816
C21   1    0.557999    0.445623    0.483996    11.00000    0.15261    0.16165 =
         0.08349    0.01665    0.00004    0.09838
AFIX  66
C23   1    0.428652    0.281055    0.505630    11.00000    0.17668    0.21050 =
         0.13479   -0.05663   -0.06121    0.11774
C02U  1    0.380272    0.248486    0.504768    11.00000    0.11340    0.18631 =
         0.21730   -0.07890   -0.06608    0.10600
C62   1    0.352111    0.255595    0.495314    11.00000    0.17625    0.38571 =
         0.17914   -0.09278   -0.08066    0.19115
AFIX  43
H62   2    0.319045    0.233335    0.494726    11.00000   -1.20000
AFIX  65
C123  1    0.372331    0.295271    0.486722    11.00000    0.15308    0.38240 =
         0.21186   -0.04740   -0.08672    0.17271
AFIX  43
H123  2    0.353084    0.300129    0.480261    11.00000   -1.20000
AFIX  65
C93   1    0.420711    0.327840    0.487583    11.00000    0.27896    0.32241 =
         0.16868    0.02903   -0.05483    0.21099
AFIX  43
H93   2    0.434530    0.354958    0.481710    11.00000   -1.20000
AFIX  65
C13   1    0.448872    0.320732    0.497037    11.00000    0.15427    0.15223 =
         0.14490    0.02633   -0.04440    0.07821
AFIX  43
H13   2    0.481938    0.342991    0.497625    11.00000   -1.20000
AFIX   0
C45   1    0.384229    0.089825    0.523046    11.00000    0.16424    0.12392 =
         0.15692   -0.05721   -0.03661    0.06575
C71   1    0.294716    0.289540    0.576644    11.00000    0.12212    0.46538 =
         0.31557    0.20066    0.07835    0.06796
C80   1    0.356144    0.201569    0.512764    11.00000    0.22296    0.22744 =
         0.22798   -0.00533   -0.00617    0.11597
F23   5    0.335236    0.169241    0.570336    11.00000    0.19155    0.36272 =
         0.35532    0.05870   -0.02695    0.09555
F27   5    0.360609    0.151080    0.551393    11.00000    0.22994    0.39714 =
         0.35628    0.07709   -0.06798    0.04922
C43   1    0.401650    0.221996    0.608531    11.00000    0.17408    0.19404 =
         0.18341    0.01565    0.04820    0.10167
AFIX  66
C49   1    0.372267    0.206149    0.621929    11.00000    0.21255    0.31240 =
         0.25555    0.07272    0.12389    0.13628
C70A  1    0.323640    0.181154    0.619359    11.00000    0.20989    0.32729 =
         0.26674    0.06583    0.12393    0.12019
C112  1    0.291666    0.169389    0.630256    11.00000    0.22335    0.32843 =
         0.26543    0.07021    0.12890    0.11386
AFIX  43
H112  2    0.258432    0.152306    0.628499    11.00000   -1.20000
AFIX  65
C142  1    0.308320    0.182618    0.643723    11.00000    0.23207    0.32522 =
         0.26659    0.08036    0.12381    0.11422
AFIX  43
H142  2    0.286468    0.174577    0.651171    11.00000   -1.20000
AFIX  65
C3    1    0.356947    0.207613    0.646294    11.00000    0.22902    0.31521 =
         0.25919    0.08326    0.11825    0.13082
AFIX  43
H3    2    0.368330    0.216654    0.655498    11.00000   -1.20000
AFIX  65
C48A  1    0.388922    0.219378    0.635396    11.00000    0.22344    0.30823 =
         0.25128    0.08035    0.12335    0.13800
AFIX  43
H48A  2    0.422156    0.236461    0.637153    11.00000   -1.20000
AFIX   0
C55   1    0.321561    0.142554    0.558768    11.00000    0.17173    0.36093 =
         0.36446    0.07899   -0.07260    0.05963
F117  5    0.294834    0.154844    0.550967    11.00000    0.22062    0.39548 =
         0.44725    0.09803   -0.07076    0.09225
F26   5    0.316233    0.141479    0.597684    11.00000    0.22548    0.34066 =
         0.28989   -0.00353    0.06214    0.12112
F28   5    0.299674    0.294035    0.590475    11.00000    0.25932    0.37181 =
         0.32669    0.20125    0.10685    0.15856
F30   5    0.730751    0.672669    0.664173    11.00000    0.39887    0.24669 =
         0.19942   -0.10185   -0.01726    0.14776
F41   5    0.315011    0.264958    0.571925    11.00000    0.21153    0.39084 =
         0.23863    0.10223   -0.02214    0.04575
C7    1    0.720538    0.640253    0.654197    11.00000    0.33053    0.22485 =
         0.20084   -0.08637   -0.05426    0.15906
F50   5    0.254540    0.142872    0.606748    11.00000    0.19888    0.40229 =
         0.37272    0.03359    0.06584    0.07963
C10   1    0.568636    0.535944    0.563765    11.00000    0.24796    0.27628 =
         0.09271   -0.01457    0.00768    0.20231
AFIX  66
C101  1    0.313439    0.072043    0.571489    11.00000    0.14380    0.31276 =
         0.35311    0.06771   -0.03952    0.04849
C31   1    0.292929    0.089451    0.562260    11.00000    0.15014    0.33748 =
         0.35385    0.07310   -0.06336    0.04763
C65   1    0.246839    0.059966    0.557528    11.00000    0.15274    0.33714 =
         0.35631    0.07056   -0.06629    0.03006
AFIX  43
H65   2    0.232821    0.071864    0.551220    11.00000   -1.20000
AFIX  65
C6    1    0.221260    0.013072    0.562024    11.00000    0.15962    0.33622 =
         0.36545    0.06566   -0.06519    0.02260
AFIX  43
H6    2    0.189761   -0.007080    0.558789    11.00000   -1.20000
AFIX  65
C164  1    0.241770   -0.004337    0.571253    11.00000    0.15667    0.32881 =
         0.37118    0.06409   -0.05589    0.02516
AFIX  43
H164  2    0.224288   -0.036387    0.574326    11.00000   -1.20000
AFIX  65
C50   1    0.287860    0.025148    0.575985    11.00000    0.15125    0.31916 =
         0.36717    0.06433   -0.04415    0.03266
AFIX  43
H50   2    0.301878    0.013249    0.582293    11.00000   -1.20000
AFIX   0
C26   1    0.544219    0.285213    0.644015    11.00000    0.37218    0.40828 =
         0.13606    0.06528    0.14308    0.26563
C30   1    0.568625    0.500897    0.567969    11.00000    0.56567    0.38014 =
         0.11540    0.07555    0.08931    0.41785
C17   1    0.461856    0.263286    0.672154    11.00000    0.43197    0.43861 =
         0.23125    0.04527    0.18401    0.22528
C35   1    0.544007    0.283003    0.656520    11.00000    0.39342    0.42325 =
         0.16036    0.05416    0.13986    0.25474
F3    5    0.467082    0.297802    0.663393    11.00000    0.44803    0.41338 =
         0.32539    0.04749    0.17034    0.26087
AFIX  66
C40   1    0.547142    0.280864    0.672517    11.00000    0.42085    0.44664 =
         0.18436    0.05486    0.14006    0.23256
C15   1    0.509007    0.278466    0.679766    11.00000    0.43496    0.44993 =
         0.19947    0.05094    0.15595    0.22171
C109  1    0.510939    0.282609    0.694127    11.00000    0.45062    0.47276 =
         0.20938    0.05319    0.13958    0.20621
AFIX  43
H109  2    0.484876    0.280970    0.699081    11.00000   -1.20000
AFIX  65
C169  1    0.551006    0.289150    0.701237    11.00000    0.45344    0.48431 =
         0.21366    0.05474    0.13055    0.20147
AFIX  43
H169  2    0.552327    0.291982    0.711052    11.00000   -1.20000
AFIX  65
C193  1    0.589142    0.291548    0.693989    11.00000    0.44441    0.47984 =
         0.20633    0.05542    0.13132    0.20808
AFIX  43
H193  2    0.616526    0.296018    0.698849    11.00000   -1.20000
AFIX  65
C212  1    0.587210    0.287405    0.679628    11.00000    0.43696    0.46857 =
         0.19531    0.05146    0.13200    0.21513
AFIX  43
H212  2    0.613274    0.289043    0.674674    11.00000   -1.20000
AFIX   0
F45   5    0.427540    0.254763    0.681429    11.00000    0.43241    0.45707 =
         0.30361    0.04081    0.21828    0.22645
F15   5    0.312110    0.206411    0.596602    11.00000    0.24747    0.32699 =
         0.34411    0.07641    0.00266    0.15953
C83   1    0.302014    0.168459    0.604692    11.00000    0.20740    0.33817 =
         0.29810    0.05581    0.09018    0.11755
C11   1    0.696347    0.543014    0.629615    11.00000    0.27797    0.18522 =
         0.16761   -0.11716   -0.06608    0.15089
F22   5    0.449572    0.223382    0.664814    11.00000    0.43442    0.41427 =
         0.27554    0.05422    0.17718    0.19438
F61   5    0.248300    0.265927    0.573261    11.00000    0.13335    0.44817 =
         0.71523    0.24558   -0.00619   -0.00527
PART 2
AG3   3    0.541530    0.348292    0.642354   -21.00000    0.13493    0.17076 =
         0.08494   -0.00047    0.02037    0.08381
AG1   3    0.659795    0.415667    0.642244   -21.00000    0.18970    0.23249 =
         0.07948   -0.01290    0.00303    0.14105
PART 0
C57   1    0.432686    0.043715    0.601915    11.00000    0.22730    0.23484 =
         0.18262    0.10198   -0.05669    0.02399
F7    5    0.425771    0.348311    0.658708    11.00000    0.39700    0.41326 =
         0.42579    0.07962    0.18230    0.21252
C5    1    0.401266    0.011500    0.608212    11.00000    0.25364    0.26676 =
         0.21628    0.08483   -0.04874    0.00840
C25   1    0.412388    0.378851    0.653922    11.00000    0.37533    0.40268 =
         0.38786    0.07374    0.23579    0.23077
F1    5    0.392270    0.390594    0.664249    11.00000    0.38117    0.40110 =
         0.36580    0.05834    0.24984    0.22350
F16   5    0.451000    0.418218    0.649186    11.00000    0.39460    0.40192 =
         0.40776    0.07495    0.25762    0.19676
AFIX  66
C24   1    0.388260    0.340640    0.629967    11.00000    0.36439    0.40556 =
         0.36844    0.08391    0.23267    0.24350
C22   1    0.376359    0.355759    0.642022    11.00000    0.36037    0.40221 =
         0.37252    0.07649    0.23808    0.24876
C106  1    0.330186    0.346821    0.643957    11.00000    0.36916    0.41211 =
         0.37893    0.08075    0.21578    0.24543
AFIX  43
H106  2    0.322053    0.357155    0.652197    11.00000   -1.20000
AFIX  65
C310  1    0.295913    0.322764    0.633839    11.00000    0.37605    0.41943 =
         0.37945    0.08479    0.20808    0.24386
AFIX  43
H310  2    0.264356    0.316656    0.635162    11.00000   -1.20000
AFIX  65
C207  1    0.307813    0.307645    0.621784    11.00000    0.37781    0.42648 =
         0.37777    0.08961    0.20720    0.23722
AFIX  43
H207  2    0.284389    0.291203    0.614868    11.00000   -1.20000
AFIX  65
C99   1    0.353986    0.316583    0.619848    11.00000    0.37331    0.42230 =
         0.37311    0.09044    0.21612    0.23470
AFIX  43
H99   2    0.362119    0.306249    0.611609    11.00000   -1.20000
AFIX  66
C9    1    0.364741   -0.027313    0.617908    11.00000    0.29757    0.30153 =
         0.25055    0.07208   -0.02330   -0.02356
C14   1    0.325388   -0.065587    0.611839    11.00000    0.32120    0.32685 =
         0.27879    0.06326   -0.02422   -0.03165
C19   1    0.287108   -0.096751    0.620008    11.00000    0.32010    0.32834 =
         0.27697    0.06391   -0.01640   -0.03676
AFIX  43
H19   2    0.260212   -0.122909    0.615860    11.00000   -1.20000
AFIX  65
C306  1    0.288181   -0.089641    0.634244    11.00000    0.31967    0.32607 =
         0.27113    0.06196   -0.00461   -0.04226
AFIX  43
H306  2    0.262018   -0.110940    0.639827    11.00000   -1.20000
AFIX  65
C27   1    0.327533   -0.051368    0.640313    11.00000    0.31693    0.31830 =
         0.25808    0.06196    0.00296   -0.04541
AFIX  43
H27   2    0.328267   -0.046509    0.650043    11.00000   -1.20000
AFIX  65
C54   1    0.365814   -0.020204    0.632145    11.00000    0.31061    0.30675 =
         0.24601    0.07006   -0.00086   -0.04060
AFIX  43
H54   2    0.392709    0.005955    0.636292    11.00000   -1.20000
AFIX   0
C20   1    0.440128    0.350647    0.630473    11.00000    0.35211    0.38802 =
         0.36217    0.08961    0.23999    0.25710
F20   5    0.368333   -0.072738    0.593061    11.00000    0.39439    0.36343 =
         0.34456    0.00621    0.00763    0.01037
F2    5    0.289923   -0.115232    0.592438    11.00000    0.37314    0.36362 =
         0.36075    0.05922   -0.04862   -0.03174
F32   5    0.326728   -0.037628    0.589224    11.00000    0.38451    0.38768 =
         0.34712    0.05463   -0.10311   -0.01931
C102  1    0.327188   -0.073504    0.596150    11.00000    0.34815    0.34779 =
         0.31259    0.05121   -0.03991   -0.02628
PART 2
AG6   3    0.463683    0.163037    0.568136   -21.00000    0.10059    0.10523 =
         0.09828    0.01593    0.00915    0.04803
PART 0
C33   1    0.399183    0.352002    0.576933    11.00000    0.10402    0.12900 =
         0.12655    0.01722    0.02178    0.06565
PART 2
AG2   3    0.458967    0.304112    0.585754   -21.00000    0.09847    0.12228 =
         0.10931    0.00304    0.00468    0.06395
PART 0
C34   1    0.428737    0.344823    0.581703    11.00000    0.10954    0.15054 =
         0.11339   -0.02495   -0.00797    0.08397
C39   1    0.563488    0.494420    0.635595    11.00000    0.42166    0.82625 =
         0.24341   -0.22589   -0.00029    0.45473
PART 2
AG5   3    0.427744    0.171207    0.599895   -21.00000    0.12223    0.11579 =
         0.23536   -0.00279   -0.03718    0.05983
PART 0
C4    1    0.482165    0.455423    0.601752    11.00000    0.25290    0.21520 =
         0.13168   -0.04094   -0.00340   -0.07861
C110  1    0.453011    0.468023    0.601543    11.00000    0.71783    0.71730 =
         0.72243   -0.00465    0.00129    0.36459
AFIX  66
C206  1    0.421608    0.489343    0.605902    11.00000    0.72368    0.72198 =
         0.72500   -0.00284    0.00037    0.36237
C37   1    0.377315    0.451219    0.602442    11.00000    0.72020    0.71978 =
         0.71986   -0.00289   -0.00005    0.36142
AFIX  43
H37   2    0.371692    0.419629    0.603113    11.00000   -1.20000
AFIX  65
C105  1    0.341250    0.459315    0.598001    11.00000    0.72013    0.71927 =
         0.71670   -0.00173   -0.00093    0.36093
AFIX  43
H105  2    0.310978    0.433259    0.595637    11.00000   -1.20000
AFIX  65
C192  1    0.349478    0.505535    0.597019    11.00000    0.72265    0.72407 =
         0.71999   -0.00210   -0.00113    0.36084
AFIX  43
H192  2    0.324829    0.511069    0.593984    11.00000   -1.20000
AFIX  65
C463  1    0.393770    0.543659    0.600479    11.00000    0.72597    0.72841 =
         0.72591   -0.00048   -0.00199    0.36197
AFIX  43
H463  2    0.399393    0.575249    0.599807    11.00000   -1.20000
AFIX  65
C357  1    0.429835    0.535564    0.604920    11.00000    0.72913    0.72858 =
         0.72997   -0.00068   -0.00128    0.36414
AFIX   0
F104  5    0.509963    0.563593    0.610871    11.00000    0.72069    0.72883 =
         0.74604   -0.00812    0.01064    0.37333
C161  1    0.537028    0.507838    0.640060    11.00000    0.44036    0.83940 =
         0.26794   -0.22635    0.00800    0.43868
C185  1    0.474057    0.575154    0.612289    11.00000    0.73563    0.73332 =
         0.73616   -0.00126   -0.00083    0.36571
F196  5    0.460194    0.573967    0.626194    11.00000    0.75473    0.73824 =
         0.73723   -0.01116   -0.00650    0.36212
C41   1    0.576684    0.191921    0.653157    11.00000    0.26964    0.60088 =
         0.14222    0.15260    0.07686    0.19913
F12   5    0.605408    0.140460    0.682116    11.00000    0.34390    0.69658 =
         0.31892    0.12227    0.09621    0.14116
C42   1    0.560725    0.178058    0.664524    11.00000    0.28751    0.62081 =
         0.17351    0.14800    0.07365    0.18490
C53   1    0.598188    0.168400    0.691075    11.00000    0.33769    0.69829 =
         0.25177    0.13356    0.07150    0.14177
F43   5    0.627120    0.214432    0.687793    11.00000    0.35775    0.72129 =
         0.32308    0.09900    0.04300    0.12445
AFIX  66
C117  1    0.526161    0.152694    0.676983    11.00000    0.30926    0.64933 =
         0.20128    0.14498    0.07517    0.17311
C48   1    0.478432    0.139354    0.675775    11.00000    0.31109    0.65223 =
         0.20810    0.14125    0.08266    0.17626
AFIX  43
H48   2    0.464793    0.136613    0.666869    11.00000   -1.20000
AFIX  65
C346  1    0.450658    0.130024    0.687596    11.00000    0.32000    0.66191 =
         0.21521    0.13240    0.08508    0.17222
AFIX  43
H346  2    0.418037    0.120906    0.686770    11.00000   -1.20000
AFIX  65
C51   1    0.470614    0.134034    0.700626    11.00000    0.32627    0.67321 =
         0.21954    0.13060    0.08885    0.16386
AFIX  43
H51   2    0.451632    0.127657    0.708706    11.00000   -1.20000
AFIX  65
C56   1    0.518343    0.147374    0.701836    11.00000    0.33054    0.68047 =
         0.22015    0.13060    0.08613    0.15652
AFIX  43
H56   2    0.531982    0.150114    0.710741    11.00000   -1.20000
AFIX  65
C128  1    0.546117    0.156704    0.690014    11.00000    0.32644    0.67763 =
         0.21712    0.13947    0.08142    0.15333
AFIX   0
F144  5    0.607315    0.159980    0.704053    11.00000    0.35880    0.73380 =
         0.28741    0.13615    0.02202    0.14418
F372  5    0.485081    0.617738    0.605577    11.00000    0.74972    0.74138 =
         0.74039    0.00956   -0.00329    0.35718
AFIX  66
C265  1    0.492454    0.511061    0.643584    11.00000    0.46210    0.85359 =
         0.29892   -0.21664    0.00697    0.42007
C90   1    0.451380    0.496243    0.635803    11.00000    0.46618    0.85695 =
         0.30612   -0.20730    0.00045    0.41895
AFIX  43
H90   2    0.450003    0.485990    0.626503    11.00000   -1.20000
AFIX  65
C154  1    0.412320    0.496426    0.641628    11.00000    0.46906    0.85848 =
         0.31467   -0.20670    0.00130    0.41861
AFIX  43
H154  2    0.384247    0.486298    0.636309    11.00000   -1.20000
AFIX  65
C475  1    0.414333    0.511427    0.655234    11.00000    0.47532    0.86260 =
         0.32419   -0.20759    0.00393    0.41095
AFIX  43
H475  2    0.387637    0.511552    0.659215    11.00000   -1.20000
AFIX  65
C395  1    0.455407    0.526245    0.663016    11.00000    0.47790    0.86165 =
         0.31912   -0.21797    0.01317    0.40818
AFIX  43
H395  2    0.456783    0.536497    0.672315    11.00000   -1.20000
AFIX  65
C130  1    0.494467    0.526062    0.657191    11.00000    0.47399    0.85734 =
         0.30942   -0.22442    0.01460    0.40806
AFIX   0
F4    5    0.530961    0.493737    0.671153    11.00000    0.50434    0.87987 =
         0.30702   -0.16363   -0.00161    0.34663
C8    1    0.533808    0.535339    0.667818    11.00000    0.48413    0.85731 =
         0.30385   -0.23143    0.01881    0.38952
F53   5    0.528346    0.556006    0.679143    11.00000    0.50776    0.84980 =
         0.28506   -0.26476    0.03350    0.37538
F150  5    0.576522    0.564456    0.662067    11.00000    0.51104    0.85731 =
         0.34620   -0.23816    0.00583    0.34613
PART 2
AG4   3    0.495109    0.402613    0.564351   -21.00000    0.10456    0.12483 =
         0.09720   -0.00424    0.00381    0.07150
AG7   3    0.503859    0.237295    0.538611   -31.00000    0.08996    0.11348 =
         0.08180    0.02020    0.00695    0.05625
HKLF 4


REM  lt-2_auto_a.res in R-3
REM wR2 = 0.2582, GooF = S = 0.946, Restrained GooF = 0.941 for all data
REM R1 = 0.0778 for 20863 Fo > 4sig(Fo) and 0.1170 for all 39365 data
REM 1908 parameters refined using 1700 restraints

END

WGHT      0.1651      0.0000

REM Highest difference peak  1.531,  deepest hole -1.876,  1-sigma level  0.192
Q1    1   0.6572  0.4109  0.5287  11.00000  0.05    1.53
Q2    1   0.6524  0.3085  0.5197  11.00000  0.05    1.46
Q3    1   0.6176  0.3415  0.4977  11.00000  0.05    1.41
Q4    1   0.6230  0.3753  0.5294  11.00000  0.05    1.39
Q5    1   0.4821  0.1158  0.5891  11.00000  0.05    1.29
Q6    1   0.6051  0.5451  0.6169  11.00000  0.05    1.25
Q7    1   0.6243  0.3877  0.4991  11.00000  0.05    1.25
Q8    1   0.6641  0.3859  0.4979  11.00000  0.05    1.23
Q9    1   0.6423  0.2667  0.6438  11.00000  0.05    1.21
Q10   1   0.5237  0.4664  0.6230  11.00000  0.05    1.20
Q11   1   0.5211  0.3280  0.5236  11.00000  0.05    1.17
Q12   1   0.6258  0.4156  0.5273  11.00000  0.05    1.17
Q13   1   0.5524  0.3459  0.5533  11.00000  0.05    1.16
Q14   1   0.6891  0.4082  0.5432  11.00000  0.05    1.15
Q15   1   0.6351  0.5603  0.6249  11.00000  0.05    1.14
Q16   1   0.6177  0.2887  0.5676  11.00000  0.05    1.14
Q17   1   0.7331  0.4091  0.5428  11.00000  0.05    1.13
Q18   1   0.5837  0.2984  0.6194  11.00000  0.05    1.13
Q19   1   0.6104  0.2289  0.6433  11.00000  0.05    1.12
Q20   1   0.5848  0.5182  0.6228  11.00000  0.05    1.11
Q21   1   0.5222  0.4893  0.5956  11.00000  0.05    1.11
Q22   1   0.4794  0.4224  0.6232  11.00000  0.05    1.10
Q23   1   0.5931  0.2779  0.5922  11.00000  0.05    1.10
Q24   1   0.4844  0.2477  0.5950  11.00000  0.05    1.10
Q25   1   0.5562  0.4379  0.5774  11.00000  0.05    1.09
Q26   1   0.5540  0.2634  0.5144  11.00000  0.05    1.09
Q27   1   0.5784  0.2802  0.6259  11.00000  0.05    1.09
Q28   1   0.6011  0.3801  0.6159  11.00000  0.05    1.08
Q29   1   0.5359  0.2784  0.6257  11.00000  0.05    1.08
Q30   1   0.5292  0.4694  0.5903  11.00000  0.05    1.08
Q31   1   0.5928  0.3777  0.5831  11.00000  0.05    1.06
Q32   1   0.4569  0.3479  0.6213  11.00000  0.05    1.06
Q33   1   0.5787  0.3199  0.6253  11.00000  0.05    1.06
Q34   1   0.5212  0.2004  0.5915  11.00000  0.05    1.04
Q35   1   0.5627  0.5247  0.5962  11.00000  0.05    1.04
Q36   1   0.5977  0.3108  0.5141  11.00000  0.05    1.04
Q37   1   0.5368  0.2277  0.5527  11.00000  0.05    1.04
Q38   1   0.4980  0.3401  0.6176  11.00000  0.05    1.04
Q39   1   0.4500  0.1289  0.5886  11.00000  0.05    1.03
Q40   1   0.6400  0.3802  0.5347  11.00000  0.05    1.03
Q41   1   0.5107  0.3362  0.6119  11.00000  0.05    1.03
Q42   1   0.5593  0.3894  0.5519  11.00000  0.05    1.02
Q43   1   0.6110  0.4704  0.6353  11.00000  0.05    1.01
Q44   1   0.5771  0.2999  0.5670  11.00000  0.05    1.01
Q45   1   0.5565  0.3067  0.5136  11.00000  0.05    1.00
Q46   1   0.5905  0.3802  0.5539  11.00000  0.05    1.00
Q47   1   0.5349  0.1800  0.5531  11.00000  0.05    1.00
Q48   1   0.6899  0.3689  0.5435  11.00000  0.05    1.00
Q49   1   0.4502  0.3194  0.5774  11.00000  0.05    1.00
Q50   1   0.6097  0.4264  0.6355  11.00000  0.05    1.00
Q51   1   0.5321  0.4457  0.6156  11.00000  0.05    1.00
Q52   1   0.6217  0.2935  0.5991  11.00000  0.05    0.99
Q53   1   0.4755  0.3576  0.5669  11.00000  0.05    0.99
Q54   1   0.6510  0.3995  0.5063  11.00000  0.05    0.98
Q55   1   0.3815  0.4623  0.5945  11.00000  0.05    0.98
Q56   1   0.4895  0.2545  0.5353  11.00000  0.05    0.95
Q57   1   0.5268  0.2428  0.5356  11.00000  0.05    0.95
Q58   1   0.5342  0.2992  0.5671  11.00000  0.05    0.95
Q59   1   0.6606  0.2896  0.5675  11.00000  0.05    0.94
Q60   1   0.5322  0.2629  0.5691  11.00000  0.05    0.94
Q61   1   0.5202  0.2726  0.5744  11.00000  0.05    0.93
Q62   1   0.3566  0.4088  0.5980  11.00000  0.05    0.93
Q63   1   0.5289  0.1985  0.6098  11.00000  0.05    0.93
Q64   1   0.5744  0.4695  0.5698  11.00000  0.05    0.93
Q65   1   0.6385  0.3249  0.5921  11.00000  0.05    0.93
Q66   1   0.5213  0.1837  0.6188  11.00000  0.05    0.93
Q67   1   0.4791  0.4181  0.5877  11.00000  0.05    0.92
Q68   1   0.5234  0.1999  0.5626  11.00000  0.05    0.92
Q69   1   0.5195  0.4200  0.6248  11.00000  0.05    0.92
Q70   1   0.4205  0.1801  0.5904  11.00000  0.05    0.92
Q71   1   0.6526  0.3563  0.5056  11.00000  0.05    0.91
Q72   1   0.4448  0.0842  0.5872  11.00000  0.05    0.91
Q73   1   0.6028  0.4801  0.5787  11.00000  0.05    0.90
Q74   1   0.5512  0.3857  0.5314  11.00000  0.05    0.90
Q75   1   0.4519  0.1456  0.5602  11.00000  0.05    0.90
Q76   1   0.5918  0.3556  0.5923  11.00000  0.05    0.90
Q77   1   0.5097  0.4236  0.5963  11.00000  0.05    0.89
Q78   1   0.6093  0.3636  0.5069  11.00000  0.05    0.89
Q79   1   0.5510  0.3443  0.6186  11.00000  0.05    0.88
Q80   1   0.5417  0.3815  0.6190  11.00000  0.05    0.88
Q81   1   0.5083  0.3477  0.5328  11.00000  0.05    0.88
Q82   1   0.6062  0.4557  0.5704  11.00000  0.05    0.87
Q83   1   0.5411  0.2810  0.5218  11.00000  0.05    0.87
Q84   1   0.5613  0.4901  0.5949  11.00000  0.05    0.86
Q85   1   0.4809  0.2597  0.6023  11.00000  0.05    0.86
Q86   1   0.5730  0.4262  0.6000  11.00000  0.05    0.86
Q87   1   0.4570  0.4590  0.6075  11.00000  0.05    0.85
Q88   1   0.5384  0.3534  0.5600  11.00000  0.05    0.85
Q89   1   0.5722  0.3573  0.5599  11.00000  0.05    0.85
Q90   1   0.5629  0.3721  0.5238  11.00000  0.05    0.85
Q91   1   0.5426  0.2785  0.6126  11.00000  0.05    0.84
Q92   1   0.6463  0.3080  0.5754  11.00000  0.05    0.84
Q93   1   0.6613  0.2346  0.6397  11.00000  0.05    0.84
Q94   1   0.4721  0.1750  0.6173  11.00000  0.05    0.83
Q95   1   0.5543  0.3851  0.5829  11.00000  0.05    0.82
Q96   1   0.6476  0.2592  0.5762  11.00000  0.05    0.81
Q97   1   0.6452  0.4260  0.6173  11.00000  0.05    0.81
Q98   1   0.5207  0.2147  0.6188  11.00000  0.05    0.80
Q99   1   0.5579  0.2321  0.5938  11.00000  0.05    0.79
;
_shelx_res_checksum              93776
_shelx_hkl_file                  
;
   0   0   9 3561.51  189.41
   0   0  12   74.14    4.06
   0   0  15  180.52    9.73
   0   0  18  590.91   31.56
   0   0  21    7.88    0.86
   0   0  24 1001.97   53.46
   0   0  27  677.61   36.24
   0   0  30  468.33   25.14
   0   0  33 3824.18  203.55
   0   0  36   48.06    2.95
   0   0  39 1793.95   95.66
   0   0  42 4653.72  247.70
   0   0  45    2.47    0.97
   0   0  48  651.35   34.96
   0   0  51  179.33    9.88
   0   0 -54  191.90   10.53
   0   0 -57  670.11   35.97
   0   0 -60   13.46    1.38
   0   0 -63   88.73    5.20
   0   0 -66   80.84    4.86
   0   0 -69 1072.66   57.50
   0   0 -72   20.15    2.35
   0   0 -75  443.60   24.16
   0   0 -78   62.33    4.13
   0   0 -81   33.76    2.81
   0   0 -84   58.58    4.03
   0   0 -87   53.51    3.75
   0   0 -90    0.97    1.61
   0   0 -93   68.77    4.62
   0   0 -96    3.86    1.77
   0   0 -99   19.93    2.22
   0   0-102   21.17    2.22
   0   0-105   50.16    3.53
   0   0-108   -0.02    1.39
   0   0-111    1.45    1.00
   0  -1-119    2.43    2.98
   1   0-113    2.20    0.95
   0  -1-110    0.49    1.13
   1   0-110   -0.41    1.11
  -1   1-110    0.29    1.05
  -1   1-107   40.59    2.84
   1   0-107   38.74    2.90
   0  -1-107   36.78    2.88
  -1   1-104    3.44    1.64
   1   0-104    4.19    1.65
   0  -1-104    2.66    1.65
   0  -1-101    1.44    1.55
   1   0-101    0.46    1.60
  -1   1-101   -0.99    1.54
   0  -1 -98    3.71    1.70
   1   0 -98    0.10    1.66
  -1   1 -98    0.92    1.57
  -1   1 -95   43.10    3.22
   0  -1 -95   39.78    3.24
   1   0 -95   42.49    3.25
   0  -1 -92   10.99    2.02
  -1   1 -92    7.11    1.89
   0  -1 -89    0.90    1.62
   1   0 -89    1.05    1.60
  -1   1 -89    0.48    1.54
  -1   1 -86   44.82    3.43
   1   0 -86   48.95    3.52
   0  -1 -86   48.70    3.54
  -1   1 -83   57.34    3.83
   0  -1 -83   53.58    3.82
   1   0 -83   52.84    3.80
   0  -1 -80   56.32    3.82
  -1   1 -80   53.46    3.74
   1   0 -80   53.01    3.76
   0  -1 -77  124.56    7.38
   1   0 -77  127.32    7.42
  -1   1 -77  125.58    7.37
   1   0 -74  149.08    8.68
  -1   1 -74  150.59    8.67
   0  -1 -74  149.95    8.63
   0  -1 -71  885.76   46.36
  -1   1 -71  854.85   46.36
   1   0 -71  846.32   46.38
  -1   1 -68    7.74    1.63
   1   0 -68   10.87    1.76
   0  -1 -68    8.43    1.63
   0  -1 -65   19.93    1.80
  -1   1 -65   18.37    1.77
   1   0 -65   18.70    1.79
   1   0 -62    1.35    0.89
  -1   1 -62   -0.55    1.01
   1   0 -62    1.14    1.02
   0  -1 -62    0.18    0.98
   1   0 -59  295.12   16.60
   0  -1 -59  305.77   16.64
  -1   1 -59  314.25   16.65
   1   0 -59  309.89   16.65
   1  -1  56  145.45    8.87
   1   0 -56  163.91    8.82
   0  -1 -56  162.29    8.84
  -1   1 -56  162.73    8.83
   1   0 -56  160.72    8.84
   1   0 -53    2.63    0.78
   1  -1  53    1.06    0.80
  -1   1 -53    2.81    0.77
   1   0 -53    1.79    0.79
   0  -1 -53    2.36    0.77
   0  -1 -53    2.08    0.89
  -1   0  53    1.88    1.93
   1   0 -53    2.05    0.84
   1  -1  50   50.36    3.12
   0   1  50   49.11    3.06
  -1   0  50   47.27    4.28
   1  -1  47   63.58    3.80
   0   1  47   64.72    3.76
  -1   0  47   59.57    3.54
  -1   0  47   62.33    4.87
   1  -1  44 2195.25  115.43
   0   1  44 2163.53  115.38
  -1   0  44 2157.37  115.25
  -1   0  44 2108.36  116.24
  -1   0  41  183.28   10.00
   1  -1  41  183.59   10.19
   0   1  41  183.45   10.13
  -1   0  41  185.05   11.08
  -1   0  38  378.62   20.22
   0   1  38  378.77   20.33
   1  -1  38  373.15   20.37
  -1   0  38  366.86   21.06
  -1   0  35 1748.73   92.83
   0   1  35 1801.34   92.93
   1  -1  35 1737.49   92.96
  -1   0  35 1561.70   93.46
  -1   0  32    3.66    0.73
   0   1  32    3.82    0.84
   1  -1  32    2.89    0.97
  -1   0  32    0.94    1.81
  -1   0  29   11.54    0.98
   0   1  29   12.90    1.13
   1  -1  29    9.96    1.17
  -1   0  29    9.51    1.91
  -1   0  26  505.11   26.98
   0   1  26  526.71   27.07
   1  -1  26  479.31   27.10
   1  -1  23    7.14    0.97
   0   1  23    7.16    0.90
  -1   0  23    6.42    0.72
   0   1  20  150.52    7.95
  -1   0  20  142.87    7.85
   0  -1 -17  410.23   21.15
  -1   0  17  381.25   21.07
   0   1  17  405.05   21.15
   0  -1 -14   17.46    1.18
   0   1  14   16.77    1.16
  -1   0  14   16.82    1.03
   0   1  11 1096.96   58.42
   0   1   8  224.57   12.03
   1   0   7  687.63   36.66
   1   0  10   41.91    2.30
  -1   1  10   39.01    2.18
   1   0  13  604.56   31.31
  -1   1  13  578.00   31.22
   1   0  16  166.88    9.10
  -1   1  16  167.45    8.99
   1   0  19  170.88    9.43
  -1   1  19  174.29    9.32
   1   0  22   45.92    2.82
  -1   1  22   47.25    2.67
  -1   1  25  127.62    6.71
   1   0  25  124.02    6.83
   0  -1  25  116.11    6.75
   1   0  28   96.41    5.37
  -1   1  28   94.86    5.22
   0  -1  28   92.19    5.29
   1   0  31  245.83   13.47
   0  -1  31  244.20   13.39
  -1   1  31  250.80   13.35
  -1   1  34  211.46   11.28
   0  -1  34  204.42   11.33
   1   0  34  207.00   11.42
  -1   1  37 1180.29   62.77
   0  -1  37 1178.97   62.81
   1   0  37 1198.59   62.90
   1   0  37 1093.73   63.46
  -1   1  40 1457.04   76.80
   1   0  40 1440.32   76.94
   0  -1  40 1438.47   76.85
   1   0  40 1373.16   77.59
   0  -1  43  126.12    7.20
   1   0  43  131.61    7.32
  -1   1  43  127.54    7.13
   1   0  43  137.39    8.33
   0  -1  46 1076.97   58.12
   1   0  46 1100.21   58.23
   1   0  46 1094.27   59.18
   1   0  49   65.16    3.82
   0  -1  49   60.21    3.65
   1   0  49   60.22    4.94
   0  -1  52   55.09    3.46
   1   0  52   58.76    3.64
  -1   0 -52   61.39    3.50
   1  -1 -52   60.49    3.50
   1   0  52   67.26    5.01
  -1   0 -55  197.55   10.49
   0  -1  55  168.83   10.38
   1   0  55  180.68   10.59
  -1   0 -55  199.55   10.50
   1  -1 -55  193.90   10.50
   0   1 -55  197.01   10.50
   1   0  55  196.95   12.00
  -1   0 -55  203.62   10.44
  -1   0 -58   30.24    2.05
  -1   0 -58   28.01    2.05
   0   1 -58   31.20    2.08
   1  -1 -58   30.87    2.10
  -1   0 -58   25.99    2.06
  -1   0 -61  113.00    6.55
  -1   0 -61  121.33    6.62
   0   1 -61  117.26    6.61
   1  -1 -61  124.86    6.63
  -1   0 -61  106.50    6.51
  -1   0 -64    0.33    1.06
   1  -1 -64    1.42    1.18
   0   1 -64    1.44    1.15
  -1   0 -64    1.84    1.09
  -1   0 -64    4.08    1.33
  -1   0 -67  386.81   21.05
  -1   0 -67  384.20   21.09
   0   1 -67  395.21   21.11
   1  -1 -67  402.99   21.12
  -1   0 -67  373.81   21.01
  -1   0 -70    2.19    1.69
   0   1 -70    0.38    1.71
   1  -1 -70    1.24    1.70
  -1   0 -70    1.52    2.02
   0   1 -73  877.05   47.16
   1  -1 -73  882.06   47.17
  -1   0 -73  873.02   47.14
   1  -1 -76  100.39    6.19
  -1   0 -76  105.92    6.21
   0   1 -76  101.12    6.17
  -1   0 -79   50.92    3.37
   1  -1 -79   45.18    3.37
   0   1 -79   41.19    3.30
   1  -1 -82   37.68    2.97
  -1   0 -82   36.27    2.90
   0   1 -82   34.30    2.90
  -1   0 -85   68.48    4.67
   1  -1 -85   73.62    4.74
   0   1 -85   73.04    4.69
   0   1 -88   14.19    1.95
   1  -1 -88    9.97    1.94
  -1   0 -88   12.92    1.94
  -1   0 -91   14.88    2.00
   0   1 -91   14.42    2.00
   1  -1 -91   13.77    2.03
  -1   0 -94   21.39    2.30
   1  -1 -94   20.47    2.40
   0   1 -94   19.79    2.27
   0   1 -97   27.92    2.55
   1  -1 -97   28.48    2.59
  -1   0 -97   25.28    2.52
  -1   0-100    6.58    1.69
   1  -1-100    6.00    1.75
   0   1-100    8.20    1.73
   1  -1-103   10.08    1.84
  -1   0-103   11.15    1.81
   0   1-103    8.39    1.73
   0   1-106    1.66    1.53
  -1   0-106    2.23    1.52
   1  -1-106    0.31    1.57
  -1   0-109   14.96    1.59
   0   1-109   13.45    1.58
   1  -1-109   14.02    1.68
   0   1-112    3.63    0.96
   1  -1-112    1.66    1.00
  -1   0-115    9.41    4.74
  -1   0-118    2.21    3.41
  -1   0-121    0.80    2.18
   2  -1-120    0.01    2.50
  -1  -1-120    2.65    2.51
  -1  -1-117   -0.38    3.73
   2  -1-114    8.09    1.09
  -1  -1-114    4.88    4.96
  -1   2-111   -0.04    0.96
  -1  -1-111    2.83    6.06
   2  -1-111    0.43    1.02
   2  -1-108    1.53    1.40
  -1  -1-108    3.98    1.37
  -1   2-108    0.43    1.22
   2  -1-105   20.17    2.20
  -1  -1-105   21.41    2.18
  -1   2-105   20.96    2.11
   2  -1-102    1.24    1.57
  -1  -1-102    1.28    1.54
  -1   2-102   -0.17    1.41
   2  -1 -99   -0.36    1.61
  -1  -1 -99    1.02    1.56
  -1   2 -99    0.98    1.49
  -1   2 -96    5.68    1.69
   2  -1 -96    5.36    1.81
  -1  -1 -96    6.58    1.83
  -1   2 -93   12.47    1.88
   2  -1 -93   11.28    2.02
  -1  -1 -93   11.61    1.90
  -1  -1 -93   10.66    5.64
  -1  -1 -90    0.07    1.52
   2  -1 -90   -0.68    1.66
  -1   2 -90   -0.25    1.51
  -1  -1 -90    0.03    4.43
  -1   2 -87    2.56    1.54
  -1  -1 -87    4.91    1.73
   2  -1 -87    4.01    1.78
  -1  -1 -87    6.76    3.70
  -1  -1 -84   64.87    4.38
   2  -1 -84   61.58    4.39
  -1   2 -84   66.34    4.36
  -1  -1 -84   72.90    4.99
  -1  -1 -81   22.29    2.31
  -1   2 -81   22.56    2.30
   2  -1 -81   21.59    2.40
  -1  -1 -81   25.04    2.95
   2  -1 -78  112.12    6.58
  -1  -1 -78   98.47    6.50
  -1   2 -78  112.02    6.53
  -1  -1 -78  112.62    6.57
  -1  -1 -75  201.60   11.45
  -1   2 -75  207.08   11.48
   2  -1 -75  196.43   11.50
  -1  -1 -75  209.53   11.45
  -1   2 -72  168.92    9.70
   2  -1 -72  169.20    9.76
  -1  -1 -72  171.89    9.71
  -1  -1 -72  172.01    9.68
  -1  -1 -69  217.76   12.26
   2  -1 -69  216.88   12.29
  -1   2 -69  211.85   12.24
  -1  -1 -69  236.02   12.24
   2  -1 -69  219.77   12.17
  -1   2 -66    9.04    1.50
   2  -1 -66    8.11    1.51
  -1  -1 -66    8.67    1.48
  -1  -1 -66   11.50    1.74
   2  -1 -66    8.93    1.66
  -1   2 -63   50.67    3.23
   2  -1 -63   52.53    3.27
  -1  -1 -63   49.74    3.21
   2  -1 -63   49.50    3.19
  -1  -1 -63   48.28    3.21
   2  -1 -60    1.67    0.87
  -1  -1 -60    0.73    0.86
  -1  -1 -60    1.13    0.95
  -1   2 -60    0.82    0.89
   2  -1 -60    0.43    0.98
  -1  -1 -60    0.46    1.10
   2  -1 -60    0.82    1.07
  -1  -1 -57  150.50    8.34
   1  -2  57  132.35    8.32
   2  -1 -57  158.53    8.33
  -1  -1 -57  159.27    8.36
   2  -1 -57  154.20    8.37
  -1   2 -57  163.56    8.37
  -1  -1 -57  142.29    8.29
   2  -1 -57  144.51    8.27
  -1  -1 -54  136.96    7.28
   1   1  54  128.70    7.44
   2  -1 -54  140.64    7.27
   1  -2  54  124.44    7.34
  -1  -1 -54  127.33    7.26
  -1   2 -54  132.59    7.28
   2  -1 -54  131.54    7.29
   1   1  54  130.88    8.60
   2  -1 -54  123.73    7.20
  -1  -1 -54  128.96    7.22
  -2   1  54  128.15    8.59
   1  -2  51   31.60    2.28
   1   1  51   32.44    2.37
   2  -1 -51   35.74    2.15
   2  -1 -51   33.08    2.11
   1   1  51   32.74    3.49
  -2   1  51   34.36    3.40
   1  -2  48   88.01    5.22
   1   1  48   90.86    5.28
   1   1  48   89.44    6.31
  -2   1  48   90.46    6.25
   1  -2  45    0.52    0.97
   1   1  45    1.06    1.01
   1   1  45    1.32    2.04
  -2   1  45   -0.26    2.01
   1   1  42 1282.02   66.70
   1  -2  42 1197.53   66.64
   1   1  42 1292.47   67.48
  -2   1  42 1263.98   67.43
   1  -2  39   31.34    2.24
   1   1  39   32.53    2.27
   1   1  39   33.11    3.22
  -2   1  39   29.00    3.10
   1   1  36   21.27    1.69
   1  -2  36   20.21    1.69
  -2   1  36   23.36    2.62
   1   1  36   23.32    2.59
   1  -2  33  109.59    6.32
   1   1  33  114.98    6.36
  -2   1  33  114.04    6.97
   1   1  33  109.05    6.90
  -2   1  30   20.70    1.31
   1   1  30   20.33    1.62
  -2   1  30   17.49    2.28
   1   1  30   16.62    2.19
  -2   1  27  189.42   10.16
   1   1  27  191.92   10.39
  -2   1  27  190.59   10.80
   1   1  27  182.09   10.78
  -2   1  24  214.05   11.52
   1   1  24  229.47   11.75
   1   1  24  192.65   12.03
  -2   1  24  219.78   12.10
   1   1  21   38.29    2.36
  -2   1  21   37.49    2.86
   1   1  21   37.39    2.80
  -1  -1 -18   99.12    5.29
   1   1  18   95.71    5.29
   1   1  18   91.09    5.55
  -2   1  18   85.00    5.58
   1   1  15  129.44    7.17
  -1  -1 -15  138.57    7.18
   1   1  15  127.28    7.36
  -2   1  15  122.45    7.37
  -1  -1 -12  239.33   12.47
   1   1  12  232.00   12.46
  -2   1  12  215.17   12.57
   1   1  12  232.90   12.59
   1   1   9  123.64    6.54
  -1  -1  -9  116.97    6.53
   1   1   9  125.36    6.63
  -2   1   9  114.55    6.61
  -1  -1  -6    2.99    0.60
   1   1   6    2.38    0.49
   2  -1  -6    2.81    0.61
  -1  -1   3 1056.50   56.24
   1  -2 -12  288.41   15.44
  -1   2  15   13.22    0.92
   1  -2 -15   12.24    0.95
  -1   2  18   17.69    1.16
   1  -2 -18   18.28    1.19
   2  -1  18   14.65    1.31
   2  -1  21  279.92   16.82
  -1   2  21  312.07   16.74
   1  -2 -21  334.20   16.75
   2  -1  24  100.99    5.56
  -1   2  24   96.09    5.40
  -1  -1  27  829.15   45.65
   2  -1  27  839.71   45.81
  -1   2  27  902.92   45.70
  -1   2  30   59.59    3.32
   2  -1  30   53.98    3.47
  -1  -1  30   56.58    3.26
  -1   2  33   42.87    2.51
   2  -1  33   39.60    2.68
  -1  -1  33   39.57    2.42
  -1  -1  36  270.51   14.91
   2  -1  36  275.25   15.14
  -1   2  36  286.86   15.00
  -1  -1  39   16.50    1.35
   2  -1  39   15.63    1.73
   2  -1  39   13.61    2.56
  -1  -1  39   15.36    2.46
   2  -1  42  651.57   32.72
  -1  -1  42  588.16   32.42
   2  -1  42  611.46   33.44
  -1  -1  42  598.77   33.38
   2  -1  45   14.97    1.60
  -1  -1  45   15.07    1.15
  -1  -1  45   13.43    2.50
   2  -1  45   14.11    2.66
   2  -1  48   87.02    4.97
  -1  -1  48   80.00    4.54
   2  -1  48   83.22    5.93
  -1  -1  48   82.97    5.88
   2  -1  51    6.73    1.13
   1   1 -51    7.29    0.86
   2  -1  51    5.95    2.04
  -1  -1  51    5.29    1.98
   1   1 -54   89.10    4.94
   2  -1  54   83.28    5.16
  -2   1 -54   86.57    4.96
   1   1 -54   88.42    4.98
   1  -2 -54   83.30    4.95
  -2   1 -54   85.96    4.94
  -1  -1  54   88.50    6.42
   2  -1  54   96.28    6.52
  -2   1 -57  250.13   13.52
   1   1 -57  256.16   13.50
   2  -1  57  231.63   13.67
   1   1 -57  251.19   13.55
   1  -2 -57  256.64   13.54
  -2   1 -57  254.09   13.52
   1   1 -57  233.70   13.42
   1   1 -60    9.65    1.13
  -2   1 -60   10.63    1.21
   1  -2 -60    9.66    1.25
  -2   1 -60    7.70    1.15
   1   1 -60   10.35    1.26
   1   1 -60    9.61    1.25
   1   1 -63    5.12    1.05
  -2   1 -63    4.08    1.10
  -2   1 -63    3.26    1.07
   1  -2 -63    4.09    1.18
   1   1 -63    4.38    1.19
   1   1 -63    4.22    1.22
  -2   1 -63    6.00    1.28
   1   1 -66    5.61    1.28
  -2   1 -66    5.05    1.27
   1  -2 -66    5.70    1.41
   1   1 -66    6.27    1.41
  -2   1 -66    6.05    1.36
  -2   1 -66    3.68    1.48
   1   1 -66    5.32    1.48
  -2   1 -69  404.12   22.26
   1   1 -69  412.05   22.26
  -2   1 -69  413.99   22.30
   1  -2 -69  401.50   22.32
   1   1 -69  413.62   22.32
   1   1 -69  422.94   22.22
  -2   1 -69  401.72   22.23
  -2   1 -72   46.26    3.27
   1   1 -72   44.66    3.32
   1  -2 -72   44.50    3.39
   1   1 -72   44.51    3.36
  -2   1 -72   42.82    3.42
  -2   1 -75  350.07   18.89
   1   1 -75  336.83   18.92
   1  -2 -75  344.31   18.91
  -2   1 -75  347.01   18.83
   1   1 -75  343.27   18.80
   1   1 -78   73.40    4.79
   1  -2 -78   77.73    4.79
  -2   1 -78   75.95    4.73
   1   1 -78   70.29    4.76
  -2   1 -78   75.20    4.81
   1  -2 -81   27.71    2.50
   1   1 -81   22.61    2.34
  -2   1 -81   26.93    2.40
   1   1 -81   25.45    2.68
  -2   1 -81   25.60    2.69
  -2   1 -84   37.60    2.94
   1  -2 -84   38.93    3.08
   1   1 -84   36.26    2.98
  -2   1 -84   37.32    3.31
   1   1 -84   37.17    3.35
   1  -2 -87    5.43    1.81
  -2   1 -87    6.29    1.61
   1   1 -87    4.17    1.60
  -2   1 -87    4.00    2.67
   1   1 -87    5.04    2.91
   1   1 -90   -0.15    1.50
  -2   1 -90    1.02    1.53
   1  -2 -90    0.38    1.66
   1   1 -90   -5.66    3.65
  -2   1 -90   -1.55    3.15
   1   1 -93    9.56    1.81
   1  -2 -93    6.98    1.98
  -2   1 -93   10.74    1.85
  -2   1 -93   12.50    4.16
   1   1 -93    8.32    4.48
  -2   1 -96    5.79    1.67
   1   1 -96    5.69    1.66
   1  -2 -96    6.42    1.80
  -2   1 -96    5.11    5.08
  -2   1 -99    4.78    1.51
   1  -2 -99    2.18    1.63
   1   1 -99    1.85    1.54
   1   1-102    1.48    1.55
  -2   1-102    0.56    1.39
   1  -2-102   -0.36    1.64
   1   1-105    8.69    1.76
  -2   1-105    8.30    1.59
   1  -2-105   11.30    1.80
   1   1-108   -2.06    1.34
  -2   1-108    0.89    1.17
   1  -2-108    1.22    1.31
   1   1-111    0.85    0.97
   1  -2-111    0.25    1.07
  -2   1-114    0.55    4.91
   1   1-114    2.44    0.88
   1   1-114    4.74    4.86
  -2   1-117    3.84    3.74
   1   1-117    4.47    3.66
   1   1-120    0.86    2.51
  -2   1-120    3.73    2.49
   2   0-121    2.99    2.09
   0  -2-121    0.65    2.11
   2   0-118    7.16    3.23
   0  -2-118    3.29    3.34
   2   0-115    1.24    0.83
   0  -2-115    3.10    4.61
   2   0-115    7.92    4.40
   0  -2-112    8.69    5.71
   2   0-112    5.12    5.52
   2   0-112    1.81    1.02
  -2   2-109    8.45    1.29
   0  -2-109    8.92    1.45
   2   0-109    9.44    1.46
   0  -2-109    4.37    6.83
   2   0-106    2.27    1.46
  -2   2-106    3.96    1.41
   0  -2-106    3.45    1.59
   0  -2-103   12.13    1.85
  -2   2-103   10.58    1.69
   2   0-103   11.48    1.88
  -2   2-100    2.13    1.43
   2   0-100    1.60    1.61
   0  -2-100    0.19    1.62
   2   0 -97    0.89    1.62
   0  -2 -97    1.06    1.64
  -2   2 -97    1.07    1.47
   2   0 -94    3.61    1.69
   0  -2 -94    4.54    1.79
  -2   2 -94    5.76    1.63
   0  -2 -91   11.73    2.03
  -2   2 -91   13.47    1.89
   2   0 -91   12.48    1.98
   2   0 -91   14.15    4.82
   2   0 -88   21.72    2.29
   0  -2 -88   22.03    2.33
  -2   2 -88   19.24    2.16
   2   0 -88   24.68    4.10
   0  -2 -88   24.11    5.02
   2   0 -85    7.50    1.84
  -2   2 -85    7.82    1.78
   0  -2 -85    6.02    1.88
   2   0 -85    5.26    3.20
   0  -2 -85    9.74    3.99
   2   0 -82  102.39    6.40
   0  -2 -82  101.79    6.41
  -2   2 -82   99.57    6.33
   0  -2 -82  112.64    6.84
   2   0 -82  114.07    6.57
   0  -2 -79   18.70    2.27
  -2   2 -79   21.85    2.20
   2   0 -79   21.68    2.25
   2   0 -79   19.28    2.64
   0  -2 -79   22.89    3.00
   0  -2 -76  286.68   15.80
  -2   2 -76  279.93   15.75
   2   0 -76  280.62   15.80
   2   0 -76  290.91   15.68
   0  -2 -76  286.10   15.74
  -2   2 -73  153.77    9.10
   2   0 -73  159.18    9.20
   0  -2 -73  162.94    9.17
  -2   2 -73  154.35    9.13
   2   0 -73  167.63    9.11
   0  -2 -73  164.29    9.18
  -2   2 -70   33.33    2.70
   2   0 -70   33.70    2.88
  -2   2 -70   35.20    2.77
   0  -2 -70   34.98    2.82
   2   0 -70   39.77    2.86
   0  -2 -70   38.84    2.95
   2   0 -67   74.98    4.47
  -2   2 -67   74.33    4.47
   0  -2 -67   79.82    4.58
  -2   2 -67   78.31    4.57
   2   0 -67   73.45    4.58
   0  -2 -67   69.26    4.54
   2   0 -67   67.62    4.49
  -2   2 -64    0.16    1.09
   2   0 -64    0.60    1.06
   2   0 -64    0.54    1.22
  -2   2 -64    0.08    1.15
   0  -2 -64   -0.24    1.21
   0  -2 -64   -0.65    1.47
   2   0 -64   -1.53    1.39
  -2   2 -61   97.92    5.65
   2   0 -61  101.19    5.62
   2   0 -61   90.50    5.66
   0  -2 -61   89.15    5.64
  -2   2 -61   89.55    5.63
   2   0 -61  115.29    5.64
   0  -2 -61  104.24    5.66
  -2   2 -58   45.05    2.85
   2   0 -58   47.55    2.82
   2   0 -58   47.63    2.91
   0  -2 -58   44.47    2.86
  -2   2 -58   47.58    2.87
   2   0 -58   42.16    2.80
   0  -2 -58   43.47    2.84
   0  -2 -55   15.79    1.37
   2  -2  55   17.33    1.59
   2   0 -55   19.16    1.38
  -2   2 -55   17.68    1.41
   0  -2 -55   16.75    1.40
   2   0 -55   18.21    1.48
  -2   2 -55   17.41    1.40
   2   0 -55   15.71    1.38
   2  -2  55   18.12    2.81
  -2   0  55   15.56    2.65
   0  -2 -55   15.97    1.46
   0   2  55   15.38    2.53
   2  -2  52   50.19    3.40
   2   0 -52   58.75    3.19
  -2   2 -52   53.40    3.20
   0  -2 -52   54.09    3.18
  -2   2 -52   51.79    3.14
   0  -2 -52   55.82    3.19
   2   0 -52   53.51    3.22
   0  -2 -52   52.71    3.16
   0   2  52   55.57    4.47
   2   0 -52   49.01    3.12
  -2   0  52   52.37    4.45
   2  -2  52   54.56    4.59
   2  -2  49  112.43    6.47
  -2   0  49  112.39    7.44
   0   2  49  107.21    7.36
   2  -2  49  110.51    7.54
   0   2  46  290.21   15.59
   2  -2  46  287.28   15.66
   2  -2  46  273.48   16.51
  -2   0  46  280.00   16.48
   0   2  46  279.91   16.49
   0   2  43  221.06   11.64
   2  -2  43  205.94   11.69
  -2   0  43  202.94   12.41
   0   2  43  200.62   12.42
   0   2  40  496.25   26.33
   2  -2  40  482.41   26.39
   0   2  40  485.40   27.09
  -2   0  40  479.51   27.03
   0   2  37    4.24    0.92
  -2   0  37    4.06    0.48
   2  -2  37    1.70    1.03
  -2   0  37    0.54    1.73
   0   2  37   -0.89    1.91
   2  -2  34    0.94    0.97
  -2   0  34    0.42    0.44
   0   2  34    0.58    0.76
  -2   0  34    0.42    1.77
   0   2  31   78.46    4.35
  -2   0  31   74.82    4.11
   2  -2  31   74.17    4.44
  -2   0  31   74.16    4.97
   0   2  28  444.81   22.46
   2  -2  28  393.16   22.50
  -2   0  28  417.14   22.26
  -2   0  28  402.11   22.85
  -2   0  25  297.12   15.96
   0  -2 -25  300.96   16.13
   0   2  25  302.96   16.14
   0   2  22    0.60    0.62
   0  -2 -22   -0.15    0.74
   0  -2 -19    1.86    0.73
   0   2  19    2.47    0.66
   0  -2 -16   12.12    1.03
   0   2  16    9.94    0.92
   0   2  13   74.72    4.16
   0  -2 -13   74.83    4.17
   0   2  10  981.83   51.71
   0  -2 -10  958.92   51.71
   0  -2  -7    1.80    0.49
   0   2   7    1.74    0.40
  -2   0   4  396.34   21.14
  -2   0  -8    1.19    0.60
   2   0  11   18.72    1.29
   2   0  14   31.74    2.03
   2   0  17   61.49    3.58
   2   0  20    8.02    0.99
   2   0  23    6.11    0.95
   2   0  26  238.06   13.00
   2   0  29  490.11   25.61
   2   0  29  446.89   25.91
  -2   2  29  474.23   25.99
   0  -2  32  789.62   42.76
   2   0  32  824.77   42.90
  -2   2  32  785.19   43.31
   2   0  32  792.71   43.31
   2   0  35    6.17    1.85
  -2   2  35    4.93    2.04
   2   0  38    4.90    1.17
   0  -2  38    4.11    0.89
   2   0  38    7.08    2.00
  -2   2  38    3.95    1.82
   0  -2  41    7.60    1.13
   2   0  41    7.21    1.44
   2   0  41    8.40    2.46
  -2   2  41    6.80    2.32
   2   0  44  550.54   29.08
   0  -2  44  537.58   28.87
  -2   2  44  501.15   29.74
   2   0  44  542.73   29.87
   0  -2  47   71.40    4.21
   2   0  47   74.96    4.45
   2   0  47   69.92    5.39
  -2   2  47   70.31    5.26
   0  -2  47   69.33    5.39
   0  -2  50    2.49    0.74
   2   0  50    1.93    0.97
  -2   2  50    1.93    1.74
   2   0  50   -0.10    1.86
   0  -2  50    1.68    1.91
  -2   0 -53   63.14    3.67
   0   2 -53   62.62    3.65
   2   0  53   57.50    3.88
   2  -2 -53   65.08    3.65
   0  -2  53   56.80    3.59
   0   2 -53   63.59    3.68
  -2   0 -53   66.75    3.67
   2  -2 -53   62.93    3.67
   0  -2  53   59.08    5.02
  -2   2  53   58.48    4.85
   2   0  53   59.72    4.95
   2  -2 -56   53.13    2.93
  -2   0 -56   48.86    2.93
   2   0  56   46.01    3.13
   0   2 -56   50.90    2.92
  -2   0 -56   48.45    2.92
   0   2 -56   51.33    2.96
   2  -2 -56   51.01    2.96
  -2   0 -56   49.15    2.91
  -2   0 -59  157.34    8.52
   0   2 -59  152.52    8.50
   2  -2 -59  160.55    8.56
  -2   0 -59  157.42    8.53
   0   2 -59  156.29    8.55
  -2   0 -59  137.74    8.45
  -2   0 -62   85.03    4.93
  -2   0 -62   86.31    4.96
   0   2 -62   89.94    4.97
   2  -2 -62   85.77    4.99
  -2   0 -62   82.15    4.90
   0   2 -62   78.67    4.85
  -2   0 -65   62.36    3.80
   2  -2 -65   60.25    3.87
  -2   0 -65   61.04    3.81
   0   2 -65   59.39    3.84
   0   2 -65   61.09    3.75
  -2   0 -65   65.12    3.84
  -2   0 -68   12.98    1.56
   2  -2 -68   10.17    1.68
   0   2 -68   11.07    1.65
   0   2 -68    8.42    1.68
  -2   0 -68    8.04    1.83
   2  -2 -71  781.89   40.71
   0   2 -71  729.09   40.69
  -2   0 -71  718.18   40.66
   0   2 -71  777.32   40.57
  -2   0 -71  767.92   40.61
   0   2 -74   71.09    4.43
   2  -2 -74   68.08    4.46
  -2   0 -74   67.65    4.39
   0   2 -74   67.88    4.38
  -2   0 -74   62.86    4.48
   0   2 -77  120.28    7.27
  -2   0 -77  125.58    7.28
   2  -2 -77  120.77    7.31
   0   2 -77  126.54    7.22
  -2   0 -77  125.32    7.27
   2  -2 -80   11.63    1.95
  -2   0 -80   12.35    1.82
   0   2 -80   13.83    1.81
   0   2 -80   11.79    2.10
  -2   0 -80   12.57    2.24
  -2   0 -83   24.31    2.40
   0   2 -83   25.14    2.39
   2  -2 -83   24.73    2.51
   0   2 -83   24.75    2.62
  -2   0 -83   27.39    2.95
   2  -2 -86   18.58    2.25
  -2   0 -86   19.49    2.18
   0   2 -86   19.85    2.18
  -2   0 -86   23.22    3.18
   0   2 -86   21.31    2.74
   2  -2 -89    0.65    1.60
   0   2 -89    0.66    1.44
  -2   0 -89   -0.48    1.57
   0   2 -89   -1.96    2.80
  -2   0 -89   -1.91    3.40
   0   2 -92   17.71    2.17
  -2   0 -92   19.91    2.19
   2  -2 -92   18.75    2.31
  -2   0 -92   23.72    4.54
   0   2 -92   22.79    3.84
  -2   0 -95    2.47    1.65
   0   2 -95    2.70    1.61
   2  -2 -95    4.14    1.75
  -2   0 -95    2.19    5.38
   0   2 -95    2.91    4.52
   2  -2 -98    1.81    1.63
  -2   0 -98    1.76    1.54
   0   2 -98    1.11    1.50
   0   2 -98    2.80    5.24
   2  -2-101    1.73    1.68
   0   2-101    2.89    1.51
  -2   0-101    0.85    1.44
   0   2-104    0.08    1.43
  -2   0-104    0.68    1.44
   2  -2-104   -1.12    1.56
   2  -2-107    3.16    1.46
   0   2-107    4.28    1.41
  -2   0-107    5.76    1.40
   0   2-110    0.31    1.03
   2  -2-110    1.43    1.16
   0   2-113    1.78    0.87
   2  -2-113    2.73    1.01
  -2   0-113   -1.68    5.35
  -2   0-116    3.52    4.19
   0   2-116    7.51    4.13
  -2   0-119    1.85    2.85
   0   2-119   -0.39    2.85
  -1   3-121    1.64    2.03
   3  -2-121   -0.26    2.04
  -1   3-118    1.62    3.22
   3  -2-118   -1.36    3.14
  -2  -1-118    0.52    3.15
  -2  -1-115   -0.62    4.39
   3  -2-115   -4.83    4.39
  -1   3-115   -0.09    4.34
   3  -2-115   -1.16    0.85
  -1   3-112    4.15    0.92
  -2  -1-112   11.88    5.62
   3  -2-112    9.31    5.49
   3  -2-112    3.59    1.09
  -1   3-109    0.41    1.06
   3  -2-109    1.14    1.26
  -2  -1-106    1.48    1.40
   3  -2-106    1.21    1.55
  -1   3-106   -1.18    1.39
  -2  -1-103    0.81    1.52
   3  -2-103   -0.09    1.66
  -1   3-103    0.51    1.45
   3  -2-100    1.62    1.68
  -2  -1-100    1.51    1.48
  -1   3-100    0.27    1.42
  -1   3 -97    1.31    1.38
   3  -2 -97   -1.22    1.70
  -2  -1 -97    0.07    1.51
   3  -2 -94   15.17    2.14
  -1   3 -94   14.52    1.93
  -2  -1 -94   14.18    1.98
  -2  -1 -94   20.73    5.82
  -1   3 -91    4.42    1.55
   3  -2 -91    6.96    1.85
  -2  -1 -91    4.68    1.66
  -2  -1 -91    5.83    4.66
   3  -2 -88    6.06    1.85
  -2  -1 -88    7.38    1.81
  -1   3 -88    6.71    1.64
  -2  -1 -88    9.10    3.80
   3  -2 -85    5.33    1.83
  -1   3 -85    7.87    1.64
  -2  -1 -85    6.45    1.79
   3  -2 -85    6.30    4.41
  -2  -1 -85    2.36    3.12
  -1   3 -82   31.38    2.69
  -2  -1 -82   29.79    2.68
   3  -2 -82   28.66    2.76
   3  -2 -82   37.53    4.30
  -1   3 -82   36.44    2.96
  -2  -1 -82   36.63    3.30
   3  -2 -79    6.53    1.76
  -2  -1 -79    6.32    1.70
  -1   3 -79    5.69    1.67
   3  -2 -79    6.56    2.98
  -2  -1 -79    5.24    2.22
  -1   3 -79    6.16    1.99
  -2  -1 -76   81.80    5.06
  -1   3 -76   80.46    5.07
   3  -2 -76   78.22    5.15
   3  -2 -76   85.02    5.35
  -2  -1 -76   78.38    5.17
  -1   3 -76   86.35    5.11
  -2  -1 -73   78.40    5.23
   3  -2 -73   81.68    5.32
  -1   3 -73   81.17    5.23
  -1   3 -73   85.69    5.25
   3  -2 -73   86.16    5.38
  -2  -1 -73  102.64    5.39
  -1   3 -70   57.10    3.69
  -2  -1 -70   54.35    3.68
   3  -2 -70   57.70    3.79
  -1   3 -70   50.85    3.67
   3  -2 -70   54.40    3.78
  -2  -1 -70   56.45    3.77
  -1   3 -67    0.70    1.31
  -2  -1 -67    1.23    1.29
   3  -2 -67    1.36    1.42
  -2  -1 -67    3.32    1.61
   3  -2 -67    1.58    1.63
  -1   3 -67    4.38    1.50
  -1   3 -64   41.30    2.87
   3  -2 -64   46.38    2.96
  -2  -1 -64   44.55    2.89
  -2  -1 -64   41.71    2.91
   3  -2 -64   40.19    2.89
  -2  -1 -61    2.54    0.95
  -1   3 -61    3.90    1.03
   3  -2 -61    4.13    1.11
  -2  -1 -61    3.61    1.01
   3  -2 -61    2.63    1.13
  -2  -1 -61    3.72    1.22
   2   1  58   21.45    1.82
  -2  -1 -58   20.30    1.62
   3  -2 -58   21.08    1.70
  -2  -1 -58   20.94    1.65
  -1   3 -58   22.57    1.68
   3  -2 -58   22.28    1.68
  -2  -1 -58   19.83    1.72
   1  -3  55   32.90    2.37
   3  -2 -55   37.80    2.31
   2   1  55   34.51    2.60
  -2  -1 -55   37.25    2.34
   3  -2 -55   37.48    2.40
  -1   3 -55   38.51    2.36
  -2  -1 -55   36.14    2.34
   2   1  55   30.32    3.54
   3  -2 -55   36.24    2.31
  -2  -1 -55   34.25    2.34
   3  -2 -52    0.48    0.69
   1  -3  52    0.81    0.82
   2   1  52    1.15    0.92
  -2  -1 -52    0.18    0.68
  -2  -1 -52   -0.36    0.71
   3  -2 -52    0.42    0.80
  -3   2  52    0.10    1.71
  -2  -1 -52    3.56    0.88
   3  -2 -52   -0.21    0.82
   2   1  52   -1.40    1.86
   2   1  49   78.82    4.62
   1  -3  49   74.54    4.44
  -3   2  49   66.62    5.31
   2   1  49   71.82    5.48
   2   1  46  216.00   11.64
   1  -3  46  205.32   11.49
  -3   2  46  194.52   12.32
   2   1  46  211.13   12.48
   1  -3  43    9.41    1.31
   2   1  43    9.47    1.45
   2   1  43   10.91    2.47
  -3   2  43    7.75    2.28
   2   1  40  828.93   43.95
   1  -3  40  798.78   43.88
  -3   2  40  835.53   44.57
   2   1  40  824.76   44.59
   1  -3  37   75.06    4.60
   2   1  37   79.79    4.71
   2   1  37   78.96    5.36
  -3   2  37   83.25    5.38
   2   1  34   69.57    4.25
   2   1  34   72.63    4.84
  -3   2  34   70.92    4.85
   2   1  31  127.41    7.18
   2   1  31  123.56    7.59
  -3   2  31  129.75    7.65
   2   1  28  112.35    6.30
  -3   2  28  104.14    6.65
   2   1  28  114.29    6.68
   2   1  25    2.13    0.83
  -3   2  25    2.29    1.58
   2   1  25    1.78    1.28
   2   1  22  325.05   17.23
   2   1  22  320.94   17.45
  -3   2  22  303.30   17.43
  -2  -1 -19   27.02    1.87
   2   1  19   27.04    1.83
  -3   2  19   23.91    2.20
   2   1  19   26.27    2.10
   2   1  16   13.88    1.19
  -2  -1 -16   13.38    1.23
   2   1  16   11.96    1.39
  -3   2  16   12.07    1.63
  -2  -1 -13   35.78    2.32
   2   1  13   40.38    2.33
   2   1  13   39.76    2.45
  -3   2  13   33.59    2.43
   3  -2 -13   35.52    2.50
  -2  -1 -10  183.31   10.28
   2   1  10  193.46   10.30
  -3   2  10  181.48   10.31
   3  -2 -10  192.01   10.34
   2   1  10  198.60   10.34
  -2  -1  -7  149.99    8.82
   2   1   7  178.80    8.84
   3  -2  -7  161.54    8.85
  -2  -1   2    3.80    0.50
   2   1  -2    0.61    0.46
   2   1  -5  352.96   19.35
  -2  -1   5  371.18   19.35
  -2  -1   8 1046.66   55.73
   1  -3 -11    0.38    0.60
  -2  -1  11    0.47    0.41
   1  -3 -14   25.21    1.63
   1  -3 -17   17.84    1.29
  -1   3  20   76.93    4.32
   1  -3 -20   76.87    4.33
   1  -3 -23  268.48   14.41
  -1   3  23  265.25   14.42
   1  -3 -26  110.77    5.68
  -1   3  26  101.07    5.65
   3  -2  29  213.39   12.45
   1  -3 -29  239.17   12.32
  -1   3  29  242.10   12.35
  -2  -1  29  219.87   12.17
  -2  -1  32   27.13    1.67
   3  -2  32   29.02    2.15
  -1   3  32   31.89    1.92
  -2  -1  35    0.32    0.47
   3  -2  35   -0.58    1.00
   3  -2  38    1.26    1.14
  -2  -1  38    1.87    0.44
  -2  -1  38    0.54    1.80
   3  -2  41  574.25   30.66
  -2  -1  41  549.90   31.24
   3  -2  44  231.40   12.92
   3  -2  44  224.63   13.65
  -2  -1  44  240.33   13.66
   3  -2  47  148.70    8.49
   3  -2  47  149.50    9.41
  -2  -1  47  145.29    9.31
   3  -2  50   39.04    2.83
  -2  -1  50   41.47    3.76
   3  -2  50   39.67    3.92
  -3   2 -53    2.54    0.79
   3  -2  53    2.77    1.04
   2   1 -53    1.77    0.70
   1  -3 -53    0.59    0.76
  -3   2 -53    1.89    0.73
   2   1 -53    1.13    0.81
   2   1 -53    2.09    0.80
   1  -3 -53    1.08    0.91
   3  -2  53    2.92    1.87
  -2  -1  53    3.93    1.93
  -3   2 -56   45.38    2.79
   3  -2  56   42.85    3.07
   2   1 -56   48.72    2.77
  -3   2 -56   45.76    2.77
   1  -3 -56   42.24    2.76
   2   1 -56   42.95    2.83
   1  -3 -56   44.27    2.77
   2   1 -56   42.23    2.71
   2   1 -59    4.72    0.92
  -3   2 -59    5.31    1.00
   2   1 -59    6.19    1.07
   1  -3 -59    6.44    1.02
  -3   2 -59    5.44    0.96
   1  -3 -59    4.27    1.15
   2   1 -59    4.27    1.04
   2   1 -62    0.99    0.92
  -3   2 -62    1.40    1.03
   2   1 -62    1.54    1.14
   1  -3 -62    1.30    1.12
  -3   2 -62    0.43    0.99
   2   1 -62    3.13    1.17
   1  -3 -62    2.37    1.40
   2   1 -65  261.46   13.84
  -3   2 -65  244.84   13.85
   2   1 -65  259.72   13.93
   1  -3 -65  254.25   13.89
  -3   2 -65  257.16   13.87
   2   1 -65  245.13   13.78
  -3   2 -65  242.23   13.79
   1  -3 -65  257.74   13.84
  -3   2 -68   90.09    5.53
   2   1 -68   95.51    5.48
  -3   2 -68   94.96    5.53
   2   1 -68   92.89    5.58
   1  -3 -68   96.74    5.58
   1  -3 -68   91.88    5.59
   2   1 -68   89.93    5.47
  -3   2 -68   91.43    5.52
   2   1 -71   32.87    2.54
  -3   2 -71   31.14    2.59
   1  -3 -71   32.76    2.70
  -3   2 -71   34.54    2.69
   2   1 -71   34.81    2.76
  -3   2 -71   36.09    2.81
   2   1 -71   35.82    2.73
   1  -3 -71   39.42    3.06
  -3   2 -74   72.37    4.69
  -3   2 -74   74.16    4.72
   1  -3 -74   76.20    4.81
   2   1 -74   73.73    4.81
  -3   2 -74   72.38    4.79
   2   1 -74   80.10    4.74
   1  -3 -74   77.95    5.04
   2   1 -77   21.90    2.22
   1  -3 -77   21.97    2.30
  -3   2 -77   18.73    2.08
   2   1 -77   18.85    2.35
   1  -3 -77   18.66    3.20
  -3   2 -77   19.89    2.44
  -3   2 -80   98.77    6.03
   1  -3 -80   95.94    6.10
   2   1 -80   95.69    6.09
   2   1 -80  103.39    6.07
   1  -3 -80  106.62    6.75
  -3   2 -80  102.68    6.12
   2   1 -83    2.66    1.64
  -3   2 -83    2.90    1.57
   1  -3 -83    3.21    1.81
  -3   2 -83    0.57    2.11
   2   1 -83    1.70    2.41
   1  -3 -86   37.43    3.04
  -3   2 -86   32.39    2.78
   2   1 -86   35.37    2.91
  -3   2 -86   38.69    3.25
   1  -3 -86   34.62    5.69
   2   1 -86   35.77    3.67
   2   1 -89    6.11    1.72
  -3   2 -89    6.52    1.56
   1  -3 -89    5.50    1.84
   2   1 -89    5.75    3.51
  -3   2 -89    5.51    2.60
   2   1 -92    1.63    1.52
   1  -3 -92    0.23    1.72
  -3   2 -92   -0.52    1.52
   2   1 -92    2.21    4.39
  -3   2 -92    1.11    3.13
   2   1 -95    0.31    1.57
   1  -3 -95    0.47    1.74
  -3   2 -95    1.62    1.49
  -3   2 -95   -0.91    3.90
  -3   2 -98   -0.86    1.33
   2   1 -98   -0.20    1.51
   1  -3 -98    1.12    1.62
  -3   2 -98   -2.51    4.64
  -3   2-101    1.31    1.39
   1  -3-101    1.98    1.67
   2   1-101    0.49    1.52
  -3   2-104    2.87    1.33
   2   1-104    2.61    1.53
   1  -3-104    0.83    1.62
  -3   2-107   -0.36    1.12
   1  -3-107    2.56    1.43
   2   1-107    1.03    1.36
   1  -3-107   -4.38    7.33
   2   1-110    0.44    1.09
   1  -3-110    3.21    6.33
   1  -3-110   -1.00    1.12
   2   1-113   -0.03    0.88
   1  -3-113   -0.24    5.22
   2   1-113    1.22    4.90
  -3   2-116    0.41    4.03
   1  -3-116   -0.70    4.10
   2   1-116   -1.42    3.87
   2   1-116    0.44    0.66
  -3   2-119    0.17    2.77
   1  -3-119    0.14    2.81
   2   1-119   -0.11    2.73
  -1  -2-119   -4.43    2.81
   3  -1-119   -0.62    2.75
   3  -1-116    5.20    0.88
   3  -1-116    3.06    3.92
   3  -1-113   -0.40    0.96
   3  -1-113    4.26    4.93
  -1  -2-113    3.82    5.29
  -2   3-110    8.07    1.15
   3  -1-110    7.53    1.35
  -1  -2-110   14.80    6.53
   3  -1-110    6.51    6.03
  -1  -2-107    6.12    1.47
   3  -1-107    6.22    1.57
  -2   3-107    4.62    1.27
  -1  -2-104    3.98    1.56
   3  -1-104    3.47    1.62
  -2   3-104    2.27    1.42
  -1  -2-101    8.40    1.74
   3  -1-101    8.38    1.85
  -2   3-101    8.19    1.57
   3  -1 -98   -0.81    1.65
  -1  -2 -98   -0.72    1.57
  -2   3 -98    0.78    1.42
  -1  -2 -95    2.48    1.65
   3  -1 -95    1.57    1.68
  -2   3 -95    1.84    1.48
  -1  -2 -92    2.74    1.68
   3  -1 -92   -1.07    1.86
  -2   3 -92    1.18    1.46
   3  -1 -89   24.78    2.51
  -1  -2 -89   23.40    2.47
  -2   3 -89   21.06    2.27
  -1  -2 -89   29.28    5.17
   3  -1 -89   24.96    5.23
   3  -1 -86   78.78    4.92
  -2   3 -86   72.10    4.79
  -1  -2 -86   73.61    4.88
   3  -1 -86   77.86    6.08
  -1  -2 -86   78.97    6.09
  -2   3 -83    7.42    1.74
  -1  -2 -83    5.11    1.85
   3  -1 -83    8.92    1.88
  -1  -2 -83    9.06    3.41
   3  -1 -83    2.59    3.39
  -1  -2 -80  123.46    7.34
   3  -1 -80  115.41    7.33
  -2   3 -80  111.33    7.24
   3  -1 -80  140.34    7.53
  -1  -2 -80  136.12    7.57
  -2   3 -77    0.41    1.57
   3  -1 -77   -1.03    1.86
  -1  -2 -77    0.73    1.63
   3  -1 -77    2.25    2.42
  -1  -2 -77    0.47    2.40
  -2   3 -74  248.77   14.15
  -1  -2 -74  241.51   14.18
   3  -1 -74  258.26   14.26
  -1  -2 -74  265.69   14.16
   3  -1 -74  261.66   14.12
  -1  -2 -71   13.38    1.81
  -2   3 -71    9.67    1.74
   3  -1 -71   10.97    1.92
  -1  -2 -71   10.01    2.10
   3  -1 -71    8.69    1.99
  -2   3 -68    6.34    1.53
  -1  -2 -68    7.43    1.66
   3  -1 -68    7.87    1.67
   3  -1 -68    7.82    1.84
  -1  -2 -68    9.23    1.93
  -1  -2 -65  525.78   28.52
  -2   3 -65  517.61   28.53
   3  -1 -65  535.26   28.57
  -1  -2 -65  535.47   28.48
   3  -1 -65  527.88   28.43
   3  -1 -62    1.94    1.18
  -1  -2 -62    2.35    1.12
  -2   3 -62    1.73    1.06
   3  -1 -62    2.68    1.24
  -1  -2 -62    3.14    1.31
   3  -1 -59   13.34    1.23
  -2   3 -59   10.80    1.23
  -1  -2 -59   11.68    1.28
   3  -1 -59   12.59    1.36
   3  -1 -59   14.40    1.34
  -1  -2 -59   13.93    1.43
   2  -3  56  118.25    6.75
   3  -1 -56  119.11    6.51
  -1  -2 -56  112.52    6.53
  -2   3 -56  122.78    6.56
   3  -1 -56  122.00    6.59
   3  -1 -56  109.13    6.46
  -1  -2 -56  113.22    6.50
   2  -3  53   17.43    1.62
  -1  -2 -53   18.59    1.38
   3  -1 -53   18.84    1.36
   1   2  53   16.29    1.57
  -1  -2 -53   17.47    1.39
   3  -1 -53   17.39    1.44
  -3   1  53   15.19    2.52
   3  -1 -53   16.86    1.38
   1   2  53   16.52    2.50
  -1  -2 -53   18.44    1.46
   2  -3  50   -0.11    0.91
   1   2  50    0.36    0.88
   1   2  50    0.10    1.79
  -3   1  50    1.29    1.83
   1   2  47   34.94    2.55
   2  -3  47   38.41    2.58
   1   2  47   36.03    3.52
  -3   1  47   31.26    3.44
   2  -3  44  667.89   36.52
   1   2  44  693.99   36.52
   1   2  44  680.95   37.28
  -3   1  44  660.51   37.23
   2  -3  41  104.09    6.15
   1   2  41  108.44    6.14
  -3   1  41  104.28    6.86
   1   2  41  102.33    6.91
   2  -3  38  388.15   21.84
   1   2  38  407.01   21.82
  -3   1  38  419.42   22.48
   1   2  38  406.91   22.45
   2  -3  35   10.30    1.38
   1   2  35   12.43    1.27
   1   2  35   13.23    2.07
  -3   1  35   10.48    2.02
   1   2  32   46.84    2.88
   1   2  32   44.65    3.46
  -3   1  32   44.56    3.50
   1   2  29  146.31    8.16
  -3   1  29  149.41    8.64
   1   2  29  145.35    8.59
   1   2  26  103.51    5.87
  -1  -2 -26  107.70    5.88
  -3   1  26   96.08    6.27
   1   2  26  105.50    6.29
   1   2  23   18.68    1.45
  -1  -2 -23   20.32    1.54
  -3   1  23   17.73    2.06
   1   2  23   20.39    1.92
   1   2  20   55.11    3.27
  -1  -2 -20   57.75    3.32
   1   2  20   60.26    3.64
  -3   1  20   49.01    3.65
  -1  -2 -17  179.95    9.85
   1   2  17  181.43    9.85
   1   2  17  199.78   10.09
  -3   1  17  163.53   10.01
  -1  -2 -14  193.23   10.41
   1   2  14  193.39   10.41
  -3   1  14  179.85   10.53
   1   2  14  211.51   10.56
  -1  -2 -14  179.73   10.51
  -1  -2 -11   68.54    3.43
   1   2  11   56.33    3.37
  -3   1  11   53.54    3.53
   1   2  11   60.12    3.47
  -1  -2 -11   56.70    3.50
   1   2   8 2035.16  108.41
  -1  -2  -8 2098.68  108.41
  -1  -2  -8 2025.71  108.43
  -3   1   8 1984.92  108.41
   3  -1  -5   31.53    1.87
   3  -1  10  489.50   26.23
   3  -1  13    7.80    0.97
   2  -3 -13    8.99    0.79
   3  -1  16  178.17   10.04
   2  -3 -16  186.35    9.90
   3  -1  19  140.96    8.07
   2  -3 -19  148.39    7.92
   2  -3 -22  769.75   40.21
   3  -1  22  718.41   40.38
   2  -3 -25   79.60    4.47
   3  -1  25   82.20    4.71
   3  -1  28  155.85    9.27
   2  -3 -28  172.50    9.07
   3  -1  31   21.70    1.78
  -1  -2  34  548.82   29.78
   3  -1  34  572.80   30.05
   3  -1  37  218.08   11.54
  -1  -2  37  203.25   11.22
   3  -1  37  201.17   12.02
   3  -1  40   77.37    4.73
  -1  -2  40   74.58    4.31
   3  -1  40   80.41    5.47
   3  -1  43   89.49    5.37
  -1  -2  43   88.67    4.98
   3  -1  43   89.27    6.15
   3  -1  46   56.28    3.52
  -1  -2  46   51.18    3.01
  -1  -2  46   48.14    4.27
   3  -1  46   49.26    4.32
   3  -1  49   23.10    1.92
  -1  -2  49   19.24    1.29
  -1  -2  49   25.44    2.92
   3  -1  49   21.71    2.86
   1   2 -52    1.43    0.71
   3  -1  52    1.40    1.01
  -3   1 -52    1.34    0.75
   1   2 -52    1.64    0.79
   2  -3 -52    1.05    0.76
   3  -1  52    1.01    1.73
  -1  -2  52    1.22    1.90
   3  -1  55   89.14    5.57
  -3   1 -55   87.59    5.26
   1   2 -55   94.34    5.26
  -3   1 -55   93.16    5.26
   1   2 -55   98.74    5.33
   2  -3 -55   91.45    5.28
   3  -1  55   86.87    6.69
   3  -1  58    2.08    1.03
   1   2 -58    3.89    0.87
  -3   1 -58    2.58    0.87
   1   2 -58    2.92    0.96
   2  -3 -58    2.53    0.94
  -3   1 -58    2.49    0.86
   1   2 -58    4.27    0.98
  -3   1 -61    8.91    1.17
   1   2 -61    9.24    1.16
   2  -3 -61   10.67    1.29
  -3   1 -61    9.05    1.20
   1   2 -61    9.72    1.27
   1   2 -61    8.83    1.23
  -3   1 -64   20.57    1.81
   1   2 -64   23.62    1.81
   2  -3 -64   23.19    1.93
   1   2 -64   24.08    1.93
  -3   1 -64   24.11    1.87
   1   2 -64   20.60    1.83
  -3   1 -64   19.67    1.91
   1   2 -67   56.46    3.38
  -3   1 -67   49.13    3.39
  -3   1 -67   52.54    3.41
   1   2 -67   52.85    3.45
   2  -3 -67   50.54    3.49
   1   2 -67   53.58    3.39
  -3   1 -67   50.66    3.46
  -3   1 -70    6.07    1.50
   1   2 -70    6.83    1.41
   1   2 -70    3.43    1.54
   2  -3 -70    2.52    1.59
  -3   1 -70    4.15    1.51
  -3   1 -70    5.27    1.83
   1   2 -70    4.37    1.74
   1   2 -73  329.21   17.49
   2  -3 -73  329.00   17.60
   1   2 -73  312.51   17.57
  -3   1 -73  319.34   17.55
  -3   1 -73  305.40   17.49
   1   2 -73  322.81   17.45
   1   2 -76   21.94    2.22
  -3   1 -76   26.35    2.22
   2  -3 -76   21.54    2.24
  -3   1 -76   17.59    2.34
   1   2 -76   18.66    2.24
   1   2 -79   18.30    2.05
   2  -3 -79   19.84    2.12
  -3   1 -79   17.37    2.01
  -3   1 -79   20.03    2.36
   1   2 -79   18.87    2.24
  -3   1 -82    8.71    1.74
   1   2 -82   10.07    1.77
   2  -3 -82    8.19    1.82
  -3   1 -82   10.45    2.18
   1   2 -82    8.69    2.10
   2  -3 -85    5.13    1.74
   1   2 -85    3.08    1.63
  -3   1 -85    2.39    1.53
   1   2 -85    3.46    2.27
  -3   1 -85    2.39    2.29
   2  -3 -88    1.98    1.69
  -3   1 -88    2.57    1.50
   1   2 -88    2.39    1.50
   1   2 -88    2.63    2.73
  -3   1 -88    1.91    2.69
  -3   1 -91    1.17    1.44
   2  -3 -91   -0.61    1.69
   1   2 -91   -0.14    1.49
  -3   1 -91    1.75    3.31
   1   2 -91   -0.03    3.37
   2  -3 -94    9.23    2.02
   1   2 -94    8.48    1.78
  -3   1 -94   12.62    1.80
   1   2 -94   16.20    4.33
  -3   1 -94   15.75    4.21
   2  -3 -97    1.26    1.65
  -3   1 -97   -0.19    1.40
   1   2 -97    0.23    1.48
   1   2 -97   -0.80    4.96
  -3   1 -97    3.37    5.00
   1   2-100   -0.03    1.56
  -3   1-100   -0.67    1.36
   2  -3-100   -0.45    1.63
   1   2-103    8.40    1.74
  -3   1-103    8.48    1.62
   2  -3-103    8.55    1.81
  -3   1-106   -0.25    1.29
   1   2-106    1.41    1.37
   2  -3-106    0.77    1.48
   2  -3-109   -0.18    1.26
   1   2-109    1.57    1.19
   1   2-112    0.80    0.95
   2  -3-112    1.20    1.01
   1   2-115    0.96    0.69
   1   2-115    0.74    4.29
  -3   1-115    0.67    4.43
  -3   1-118    2.65    3.17
   1   2-118   -2.60    3.15
  -3   1-121    2.20    1.96
   1   2-121    1.91    2.00
   3   0-120    0.01    2.30
   0  -3-120   -0.62    2.34
   3   0-117   -1.30    3.39
   0  -3-117    1.55    3.62
   3   0-114    2.05    0.89
   0  -3-114    4.97    4.76
   3   0-114   -4.42    4.52
   3   0-111    1.73    1.07
   3   0-111    2.90    5.56
   0  -3-111    7.76    6.00
  -3   3-108    5.15    1.13
   0  -3-108    4.58    1.43
   3   0-108    4.81    1.41
   0  -3-108    9.29    7.15
   0  -3-105    0.99    1.51
   3   0-105    1.03    1.53
  -3   3-105    1.27    1.23
   0  -3-102    2.20    1.61
   3   0-102   -0.33    1.58
  -3   3-102    0.77    1.37
   3   0 -99    8.53    1.76
  -3   3 -99    9.78    1.63
   0  -3 -99   10.92    1.90
   3   0 -96    1.06    1.58
   0  -3 -96   -0.70    1.71
  -3   3 -96   -0.03    1.41
   0  -3 -93    0.70    1.58
   3   0 -93   -1.70    1.55
  -3   3 -93    0.85    1.40
  -3   3 -90    3.78    1.52
   0  -3 -90    4.39    1.86
   3   0 -90    4.02    1.77
   3   0 -87   17.26    2.21
  -3   3 -87   17.01    2.10
   0  -3 -87   16.30    2.28
   0  -3 -87   22.46    5.59
   3   0 -87   23.02    4.08
   0  -3 -84  122.15    7.32
   3   0 -84  120.62    7.30
  -3   3 -84  113.12    7.20
   3   0 -84  129.67    7.59
   0  -3 -84  140.06    8.21
  -3   3 -81    1.53    1.61
   0  -3 -81    1.52    1.76
   3   0 -81    2.41    1.76
   0  -3 -81    2.33    3.67
   3   0 -81    3.03    2.68
  -3   3 -78  174.57   10.36
   3   0 -78  180.39   10.48
   0  -3 -78  183.06   10.47
  -3   3 -78  174.56   10.37
   3   0 -78  190.53   10.38
   0  -3 -78  204.83   10.65
  -3   3 -75    6.87    1.60
   0  -3 -75    7.89    1.85
  -3   3 -75    5.13    1.61
   3   0 -75    7.73    1.88
   0  -3 -75    5.78    2.59
   3   0 -75    5.22    2.07
  -3   3 -72   40.31    2.90
  -3   3 -72   34.38    2.87
   3   0 -72   37.40    3.04
   0  -3 -72   36.95    2.96
   0  -3 -72   44.28    3.33
   3   0 -72   40.63    3.01
  -3   3 -69  310.66   17.31
   0  -3 -69  319.09   17.35
  -3   3 -69  317.31   17.33
   3   0 -69  316.38   17.39
   3   0 -69  314.32   17.23
   0  -3 -69  320.73   17.30
  -3   3 -66   73.94    4.89
   3   0 -66   83.84    4.85
   3   0 -66   85.40    5.02
   0  -3 -66   82.46    4.94
  -3   3 -66   82.81    4.91
   0  -3 -66   81.53    4.98
   3   0 -66   78.68    4.89
  -3   3 -63  694.26   37.62
   3   0 -63  734.99   37.58
   0  -3 -63  678.29   37.62
  -3   3 -63  682.12   37.61
   3   0 -63  725.50   37.68
   0  -3 -63  704.46   37.57
   3   0 -63  685.96   37.52
   3   0 -60    3.34    0.88
  -3   3 -60    2.49    0.94
   3   0 -60    3.79    1.09
  -3   3 -60    3.96    0.95
   0  -3 -60    3.60    1.01
   0  -3 -60    3.63    1.20
   3   0 -60    3.79    1.06
   3  -3  57    0.78    0.93
   3   0 -57    1.48    0.78
  -3   3 -57    1.30    0.87
   3   0 -57    0.85    0.94
   0  -3 -57    1.44    0.83
  -3   3 -57    1.17    0.80
   0  -3 -57    0.93    1.02
   3   0 -57    1.12    0.95
   3  -3  54   38.78    2.88
   3   0 -54   43.99    2.56
  -3   3 -54   41.81    2.61
   0  -3 -54   40.11    2.59
  -3   3 -54   41.86    2.56
   3   0 -54   43.64    2.66
  -3   3 -54   44.35    2.59
   0  -3 -54   40.55    2.60
   3   0 -54   37.59    2.52
   0   3  54   38.25    3.72
  -3   0  54   35.43    3.72
   3  -3  54   44.47    4.04
   3  -3  51   69.65    4.19
   3   0 -51   70.83    3.81
  -3   3 -51   63.44    3.83
   0  -3 -51   64.70    3.81
   3   0 -51   68.03    3.90
  -3   3 -51   64.95    3.78
   3   0 -51   60.67    3.74
   0  -3 -51   66.41    3.80
  -3   0  51   64.27    5.02
   0   3  51   66.41    5.03
   3  -3  51   69.46    5.19
   3  -3  48   95.67    5.71
   0   3  48   96.38    6.54
  -3   0  48   91.75    6.49
   3  -3  45  267.71   14.78
   0   3  45  266.31   15.49
  -3   0  45  265.43   15.52
   3  -3  42  461.39   25.61
   0   3  42  483.69   25.52
  -3   0  42  475.22   26.26
   0   3  42  458.11   26.20
   0   3  39   57.65    3.46
   3  -3  39   52.66    3.60
   0   3  39   52.83    4.21
  -3   0  39   54.16    4.27
   3  -3  36  141.94    8.39
   0   3  36  156.30    8.31
  -3   0  36  143.80    8.92
   0   3  36  145.60    8.89
   0   3  33   13.13    1.23
   3  -3  33   12.65    1.46
   0   3  33   14.48    2.02
  -3   0  33   12.77    2.12
   0  -3 -30   40.87    2.53
   0   3  30   40.36    2.54
   0   3  30   42.00    3.19
  -3   0  30   36.46    3.13
   0  -3 -27  113.31    6.23
   0   3  27  111.95    6.24
  -3   0  27  100.53    6.61
   0   3  27  114.41    6.71
   0  -3 -24  177.01    9.82
   0   3  24  177.33    9.83
   0   3  24  190.95   10.22
   0  -3 -21  167.11    9.36
   0   3  21  169.70    9.38
   0   3  21  183.05    9.68
   0  -3 -18   89.11    5.21
   0   3  18   94.80    5.20
   0   3  18  100.56    5.49
   0  -3 -18   88.51    5.44
   0   3  15  646.69   34.60
   0  -3 -15  633.94   34.59
   0  -3 -15  636.06   34.74
   0   3  15  681.78   34.76
   0  -3 -12   68.16    3.97
   0   3  12   69.27    3.97
  -3   0  12   70.95    3.81
   0  -3 -12   71.29    4.13
   0  -3  -9   14.02    1.12
  -3   0   9   14.93    0.95
   0  -3  -9   14.22    1.29
  -3   0   6 2840.31  145.46
   0  -3  -6 2576.36  145.51
  -3   0   3   78.90    4.36
   3   0  -3   79.40    4.36
   3   0   0   50.58    2.21
  -3   0   0   27.20    2.13
   3  -3  -9  110.05    6.12
   3   0  12   33.96    2.16
   3  -3 -12   33.32    2.28
   3   0  15   59.60    3.54
  -3   3  15   60.13    3.71
   3  -3 -15   60.59    3.70
   3   0  18  164.36    9.30
   3  -3 -18  172.62    9.47
  -3   3  18  171.57    9.47
   3   0  21  240.36   13.24
  -3   3  21  245.81   13.44
   3   0  24   18.72    1.61
  -3   3  24   25.78    2.17
   3   0  27  232.26   12.61
  -3   3  27  237.32   12.92
   3   0  27  217.59   12.84
   3   0  30  350.07   19.02
   3   0  30  348.74   19.33
  -3   3  30  348.54   19.36
   3   0  33   37.83    2.60
  -3   3  33   41.60    3.20
   3   0  33   37.17    3.08
   3   0  36    1.82    1.05
  -3   3  36    2.02    1.70
   0  -3  39  347.43   19.69
   3   0  39  383.51   19.93
  -3   3  39  386.62   20.46
   3   0  39  358.64   20.45
   3   0  42  670.79   34.21
   0  -3  42  616.87   33.94
   3   0  42  635.54   34.82
  -3   3  42  610.93   34.71
   3   0  45  177.70    9.69
   0  -3  45  164.75    9.39
  -3   3  45  168.01   10.35
   3   0  45  177.86   10.48
   3   0  48   17.23    1.74
   0  -3  48   17.56    1.42
   3   0  48   20.91    2.76
  -3   3  48   15.30    2.55
   3   0  51  140.54    7.85
   0  -3  51  131.86    7.50
  -3   0 -51  134.34    7.49
   0   3 -51  138.12    7.48
   0   3 -51  133.78    7.43
   0  -3  51  138.81    8.80
  -3   3  51  127.48    8.58
   3   0  51  135.13    8.83
   0  -3  54    1.19    0.61
   0   3 -54    0.08    0.71
   3   0  54    1.25    0.98
  -3   0 -54    1.32    0.77
   0   3 -54    1.53    0.77
  -3   0 -54    0.73    0.73
   0  -3  54   -0.48    1.78
  -3   3  54    2.70    1.78
   3   0  54    0.12    1.70
  -3   0 -57   41.28    2.77
   0   3 -57   45.51    2.77
   3   0  57   42.16    3.09
  -3   0 -57   45.37    2.78
   0   3 -57   46.12    2.83
   3  -3 -57   44.90    2.82
  -3   0 -60   36.96    2.61
   0   3 -60   42.26    2.62
  -3   0 -60   40.29    2.63
   0   3 -60   41.81    2.67
   3  -3 -60   43.01    2.69
  -3   0 -60   38.40    2.66
   0   3 -63    5.81    1.10
  -3   0 -63    5.67    1.11
   3  -3 -63    5.36    1.24
   0   3 -63    4.97    1.17
  -3   0 -63    4.39    1.10
  -3   0 -63    5.70    1.33
  -3   0 -66   32.55    2.47
   0   3 -66   34.09    2.43
   0   3 -66   37.44    2.57
  -3   0 -66   34.47    2.48
   3  -3 -66   36.37    2.62
   0   3 -66   32.61    2.45
  -3   0 -66   34.13    2.56
   0   3 -69  135.17    7.72
   0   3 -69  134.04    7.81
   3  -3 -69  133.95    7.85
  -3   0 -69  138.12    7.79
  -3   0 -69  135.63    7.77
   0   3 -69  138.10    7.70
   0   3 -72   14.59    1.77
   0   3 -72   15.36    1.92
   3  -3 -72   16.97    2.01
  -3   0 -72   17.09    1.91
  -3   0 -72   12.54    2.16
   0   3 -72   14.52    2.03
   0   3 -75   74.29    4.67
   0   3 -75   73.20    4.77
   3  -3 -75   75.39    4.82
  -3   0 -75   75.88    4.72
   0   3 -75   78.63    4.73
  -3   0 -75   78.18    4.81
   0   3 -78    3.86    1.46
   0   3 -78    2.61    1.44
  -3   0 -78    4.04    1.50
   3  -3 -78    5.64    1.69
   0   3 -78    6.31    1.81
  -3   0 -78    5.45    1.99
   3  -3 -81    6.78    1.75
   0   3 -81    3.47    1.57
  -3   0 -81    9.13    2.17
   0   3 -81    5.48    1.90
   0   3 -84    4.74    1.59
  -3   0 -84    4.89    1.56
   3  -3 -84    6.38    1.80
   0   3 -84    7.04    2.02
  -3   0 -84    5.77    2.44
   3  -3 -87    0.04    1.69
   0   3 -87    0.51    1.40
  -3   0 -87   -0.91    1.56
  -3   0 -87   -0.11    2.79
   0   3 -87    0.03    2.22
   3  -3 -90    2.47    1.74
  -3   0 -90    3.65    1.57
   0   3 -90    5.86    1.56
   0   3 -90    5.00    2.65
  -3   0 -90    4.72    3.61
   3  -3 -93    1.24    1.79
   0   3 -93    3.14    1.52
  -3   0 -93    0.97    1.57
  -3   0 -93    3.92    4.48
   0   3 -93    2.31    3.33
  -3   0 -96    4.40    1.56
   3  -3 -96    4.09    1.80
   0   3 -96    1.90    1.47
   0   3 -96    5.09    4.13
  -3   0 -96    4.13    5.54
  -3   0 -99    9.71    1.81
   0   3 -99   11.49    1.80
   3  -3 -99   12.31    2.05
   0   3-102    0.43    1.50
   3  -3-102    0.03    1.79
  -3   0-102    0.35    1.47
   0   3-105    3.11    1.50
   3  -3-105    6.40    1.71
  -3   0-105    6.96    1.51
   0   3-108    1.10    1.20
   3  -3-108   -0.42    1.35
   0   3-111   -0.18    0.93
   3  -3-111   -0.16    1.08
   0   3-114   -0.62    0.71
   0   3-114   -4.88    4.60
  -3   0-114   -1.50    4.65
   3  -3-114    0.63    0.88
  -3   0-117    4.05    3.49
   0   3-117    0.75    3.54
   0   3-120    0.20    2.36
  -3   0-120    1.10    2.28
   4  -3-119   -0.06    2.62
  -3  -1-119    0.01    2.57
  -1   4-119   -1.62    2.65
   4  -3-116    6.82    3.74
  -3  -1-116   -3.39    3.80
  -1   4-116    0.28    3.83
  -3  -1-113    4.47    4.98
   4  -3-113   -1.93    4.78
   4  -3-113    0.47    0.93
  -1   4-113   -1.12    0.70
  -1   4-110    1.08    0.92
   4  -3-110    0.31    1.18
   4  -3-110   -2.91    5.96
   4  -3-107    3.08    1.52
  -1   4-107    0.89    1.20
   4  -3-104    4.87    1.79
   4  -3-104   -2.31    7.74
  -1   4-104    3.70    1.41
  -3  -1-104    5.29    1.54
  -1   4-101   11.09    1.77
  -3  -1-101   14.13    1.92
   4  -3-101   11.47    2.08
  -1   4 -98    5.78    1.55
   4  -3 -98    7.98    1.86
  -3  -1 -98    5.32    1.64
   4  -3 -95   -0.69    1.74
  -3  -1 -95    1.10    1.50
  -1   4 -95   -0.30    1.45
  -1   4 -95   -1.69    3.28
   4  -3 -92    5.37    1.83
  -1   4 -92    5.80    1.61
  -3  -1 -92    5.62    1.61
  -3  -1 -92    9.38    4.85
  -1   4 -92    9.97    2.81
  -3  -1 -89    1.66    1.62
  -1   4 -89    2.23    1.48
   4  -3 -89    3.54    1.79
  -1   4 -89    3.68    2.24
  -3  -1 -89    0.93    3.93
  -3  -1 -86   10.10    1.84
  -1   4 -86   11.30    1.70
   4  -3 -86    9.93    2.01
  -3  -1 -86   14.58    3.30
  -1   4 -86   12.56    2.28
  -3  -1 -83   12.48    1.82
   4  -3 -83   12.30    2.01
  -1   4 -83   10.12    1.77
  -1   4 -83   13.97    2.18
  -3  -1 -83   11.13    2.77
   4  -3 -80    7.37    1.87
  -1   4 -80    8.30    1.58
  -3  -1 -80    7.78    1.64
  -3  -1 -80   10.73    2.31
  -1   4 -80   10.18    1.95
   4  -3 -80   10.02    4.07
  -3  -1 -77    5.11    1.52
  -1   4 -77    3.98    1.52
   4  -3 -77    4.94    1.67
  -1   4 -77    5.12    1.79
  -3  -1 -77    5.04    1.97
   4  -3 -77    6.81    3.28
   4  -3 -74   17.49    2.17
  -3  -1 -74   18.01    2.03
  -1   4 -74   18.97    2.01
   4  -3 -74   20.04    3.07
  -3  -1 -74   17.89    2.25
  -1   4 -74   19.23    2.09
  -3  -1 -71   13.51    1.75
  -1   4 -71   15.69    1.78
   4  -3 -71   16.79    1.99
  -1   4 -71   17.40    1.93
  -3  -1 -71   15.71    2.09
   4  -3 -71   16.59    2.54
  -3  -1 -68    9.89    1.47
  -1   4 -68    9.69    1.54
   4  -3 -68    9.60    1.67
  -3  -1 -68   10.18    1.76
  -1   4 -68   10.26    1.60
   4  -3 -68   10.58    2.05
  -1   4 -65    3.90    1.20
  -3  -1 -65    3.01    1.21
   4  -3 -65    3.48    1.35
   4  -3 -65    3.75    1.56
  -3  -1 -65    3.31    1.48
  -1   4 -62    5.94    1.22
   4  -3 -62    2.67    1.40
  -3  -1 -59    2.25    0.88
  -1   4 -59    1.90    0.85
  -3  -1 -59    1.83    0.91
  -1   4 -59    1.46    0.92
  -3  -1 -59    1.14    1.07
   4  -3 -59    1.93    1.10
   3   1  56    6.81    1.22
   1  -4  56    6.74    0.95
  -1   4 -56    5.82    0.97
  -3  -1 -56    7.56    0.94
  -3  -1 -56    5.17    0.93
  -1   4 -56    6.43    1.00
  -1   4 -56    4.60    0.91
  -3  -1 -56    6.79    1.07
   4  -3 -56    6.82    1.06
   1  -4  53   12.26    1.31
   3   1  53   14.27    1.58
  -1   4 -53   14.02    1.22
  -3  -1 -53   13.45    1.19
  -1   4 -53   14.88    1.24
  -1   4 -53   13.62    1.18
  -3  -1 -53   16.39    1.24
  -4   3  53    9.35    2.13
   4  -3 -53   11.67    1.24
  -3  -1 -53   14.46    1.29
   3   1  53   12.96    2.31
   3   1  50  188.32    9.87
   1  -4  50  172.28    9.60
  -1   4 -50  178.73    9.44
  -1   4 -50  170.93    9.38
   3   1  50  186.87   10.79
   4  -3 -50  159.91    9.35
  -4   3  50  178.77   10.65
  -4   3  47  342.48   20.32
   3   1  47  361.79   20.46
   3   1  47  371.92   19.72
   1  -4  47  353.83   19.50
   3   1  44  656.13   36.68
  -4   3  44  649.12   36.63
   3   1  44  690.66   36.08
   1  -4  44  660.59   35.91
   3   1  41  301.30   17.20
  -4   3  41  311.56   17.18
   1  -4  41  290.32   16.43
   3   1  41  310.99   16.62
  -4   3  38 1905.01  104.72
   3   1  38 1933.48  104.78
   3   1  38 1988.87  104.32
  -4   3  35  302.63   16.94
   3   1  35  302.43   16.95
   3   1  35  299.55   16.53
   3   1  32    5.15    1.44
  -4   3  32    5.49    1.67
   3   1  32    5.38    1.10
  -4   3  29   30.96    2.72
   3   1  29   31.69    2.55
   3   1  29   31.48    2.25
  -4   3  26  276.65   15.59
   3   1  26  287.26   15.61
   3   1  26  280.07   15.37
  -4   3  23  350.16   19.88
   3   1  23  368.62   19.90
   3   1  23  369.65   19.73
  -4   3  20  350.88   19.98
   3   1  20  365.31   20.02
   3   1  20  367.18   19.88
  -3  -1 -20  380.07   19.86
   4  -3 -17   10.04    1.52
   3   1  17   12.06    1.33
  -4   3  17   10.65    1.52
   3   1  17    9.81    1.19
  -3  -1 -17    9.93    1.23
   4  -3 -14    4.44    1.19
   3   1  14    5.16    1.05
  -3  -1 -14    3.31    1.01
   3   1  14    4.11    0.95
   4  -3 -11  202.09   11.58
   3   1  11  227.94   11.59
   3   1  11  201.30   11.58
  -3  -1 -11  218.56   11.58
   4  -3  -8  159.55    9.11
   3   1   8  173.72    9.08
  -3  -1   1   56.13    3.19
   3   1  -1   55.53    3.19
   3   1  -4  251.01   13.73
  -3  -1   4  259.91   13.74
   3   1  -7   11.56    0.95
  -3  -1   7   12.67    0.97
   1  -4 -10  112.12    6.47
  -3  -1  10  120.48    6.38
   1  -4 -13   77.19    4.48
  -3  -1  13   80.56    4.36
   1  -4 -16  169.05    9.60
  -3  -1  16  179.80    9.48
   1  -4 -19   37.69    2.36
  -3  -1  19   37.66    2.13
   1  -4 -22  299.84   16.57
  -3  -1  22  309.24   16.40
   1  -4 -25    0.88    0.77
  -3  -1  25    0.53    0.35
   1  -4 -28   10.25    1.05
   4  -3  31   90.80    5.65
   1  -4 -31  100.45    5.49
   1  -4 -34  248.08   13.05
   4  -3  34  224.86   13.26
  -1   4  37   76.40    5.25
  -3  -1  37   75.71    5.26
   4  -3  37   78.33    4.80
  -3  -1  40  200.63   11.85
  -1   4  40  196.45   11.86
   4  -3  40  202.50   11.32
  -3  -1  43  365.85   20.44
  -1   4  43  364.98   20.43
   4  -3  43  355.74   19.81
  -1   4  46  182.87   11.28
  -3  -1  46  185.13   11.32
   4  -3  46  189.38   10.65
  -1   4  49   64.79    5.07
   4  -3  49   68.17    5.28
  -3  -1  49   74.31    5.25
   4  -3  49   67.74    4.40
   4  -3  52   10.12    1.48
   3   1 -52   12.17    1.02
  -4   3 -52    9.19    1.04
   1  -4 -52    9.97    1.14
  -1   4  52    8.38    2.06
   3   1 -52   10.16    1.02
  -3  -1  52   10.70    2.20
   4  -3  52    9.34    2.30
   1  -4 -52    9.94    1.05
   3   1 -52   11.34    1.13
  -4   3 -52    9.52    1.03
   3   1 -55    1.96    0.74
   4  -3  55    3.51    1.18
  -4   3 -55    2.46    0.79
   3   1 -55    3.29    0.85
   1  -4 -55    3.28    1.02
   3   1 -55    2.61    0.95
   1  -4 -55    2.70    0.85
  -4   3 -55    2.09    0.78
  -4   3 -55    2.19    0.80
   3   1 -58   10.74    1.07
   4  -3  58    8.11    1.36
  -4   3 -58    9.60    1.14
   3   1 -58    9.28    1.21
   1  -4 -58    8.98    1.15
  -4   3 -58    9.52    1.09
   3   1 -58    9.64    1.14
   1  -4 -58    8.74    1.31
   3   1 -61   88.53    4.89
  -4   3 -61   83.51    4.96
   3   1 -61   84.18    5.00
   1  -4 -61   80.90    4.93
  -4   3 -61   83.80    4.92
   3   1 -61   82.54    4.87
   1  -4 -61   87.08    4.94
  -4   3 -64  130.87    7.64
   3   1 -64  135.61    7.60
   1  -4 -64  134.21    7.67
  -4   3 -64  140.90    7.65
   3   1 -64  130.24    7.70
   1  -4 -64  141.85    7.69
   3   1 -64  131.03    7.58
  -4   3 -67  402.33   22.91
   3   1 -67  441.63   22.90
   1  -4 -67  431.09   22.96
   3   1 -67  423.05   23.00
  -4   3 -67  417.29   22.92
   3   1 -67  417.81   22.84
   1  -4 -67  426.12   22.91
   3   1 -70  237.78   12.97
  -4   3 -70  227.87   13.03
   3   1 -70  233.97   13.10
  -4   3 -70  236.62   13.02
   1  -4 -70  241.02   13.09
  -4   3 -70  229.10   12.99
   3   1 -70  233.62   12.94
   1  -4 -70  243.81   13.09
  -4   3 -73   63.00    4.10
  -4   3 -73   64.31    4.10
   3   1 -73   64.37    4.21
   1  -4 -73   65.35    4.20
   1  -4 -73   65.30    4.66
  -4   3 -73   63.46    4.16
   3   1 -73   61.96    4.09
  -4   3 -76   39.55    2.98
  -4   3 -76   42.04    3.03
   1  -4 -76   37.04    3.11
   3   1 -76   39.21    3.16
  -4   3 -76   43.34    3.22
   1  -4 -76   49.92    4.18
   3   1 -76   46.39    3.19
   3   1 -79    0.66    1.56
   1  -4 -79    0.69    1.61
  -4   3 -79    0.23    1.42
   1  -4 -79    0.11    3.94
   3   1 -79   -0.88    2.06
  -4   3 -79   -0.03    1.98
   1  -4 -82   97.88    6.10
   3   1 -82   92.16    6.05
  -4   3 -82   91.92    5.98
   1  -4 -82  108.02    7.51
  -4   3 -82  109.99    6.14
   3   1 -82  105.57    6.16
   3   1 -85   -0.26    1.58
   1  -4 -85    1.97    1.76
  -4   3 -85    1.50    1.43
  -4   3 -85    1.72    2.19
   3   1 -85   -0.39    2.94
   3   1 -88   19.50    2.18
   1  -4 -88   18.43    2.29
  -4   3 -88   19.71    2.07
  -4   3 -88   19.40    2.69
   3   1 -88   17.34    3.76
  -4   3 -91    4.51    1.52
   3   1 -91    4.04    1.72
   1  -4 -91    6.01    1.80
  -4   3 -91    3.56    2.58
   3   1 -91    2.81    4.36
   1  -4 -94    0.66    1.70
  -4   3 -94    0.23    1.38
   3   1 -94   -0.84    1.56
  -4   3 -94   -0.85    3.04
   3   1 -97    5.53    1.65
   1  -4 -97    3.10    1.68
  -4   3 -97    4.52    1.40
  -4   3 -97    8.96    3.82
   1  -4-100    0.32    1.64
  -4   3-100    2.28    1.34
   3   1-100    1.14    1.50
  -4   3-100    1.25    4.48
  -4   3-103    3.18    1.30
   1  -4-103    7.16    1.70
   3   1-103    3.38    1.55
   3   1-106    0.35    1.36
  -4   3-106   -1.21    1.09
   1  -4-106    5.11    7.55
   1  -4-106    2.41    1.45
   3   1-109    2.23    1.21
   1  -4-109    0.24    1.21
   1  -4-109    2.64    6.57
   3   1-112    4.69    4.99
   3   1-112    0.42    0.96
   1  -4-112   -1.35    5.49
   1  -4-115   -4.32    4.36
   3   1-115   -3.70    3.97
   3   1-115   -0.42    0.74
  -4   3-118   -0.93    3.04
   3   1-118    2.12    2.87
   1  -4-118   -1.54    3.07
  -2   4-120    0.32    2.29
  -2  -2-120    0.95    2.15
   4  -2-120   -0.38    2.27
  -2  -2-117    2.92    3.41
   4  -2-117   -5.24    3.33
   4  -2-114   -0.64    4.36
  -2  -2-114    5.94    4.64
   4  -2-114    2.19    0.94
  -2  -2-111    1.73    5.81
  -2   4-111   -0.63    0.81
   4  -2-111    1.94    5.58
   4  -2-111    0.79    1.08
  -2   4-108    0.39    1.07
   4  -2-108    1.72    6.30
   4  -2-108   -0.09    1.35
  -2  -2-105    2.27    1.44
   4  -2-105    0.67    1.59
  -2   4-105    1.41    1.27
  -2  -2-102    1.18    1.50
   4  -2-102    2.74    1.71
  -2   4-102    0.57    1.39
   4  -2 -99    1.19    1.73
  -2   4 -99    3.60    1.48
  -2  -2 -99    2.91    1.63
  -2   4 -96    0.48    1.36
   4  -2 -96    2.67    1.70
  -2  -2 -96   -0.27    1.57
  -2   4 -93   -1.15    1.43
   4  -2 -93    0.52    1.69
  -2  -2 -93   -0.39    1.58
   4  -2 -90    2.97    1.81
  -2  -2 -90    0.73    1.65
  -2   4 -90   -0.21    1.50
  -2  -2 -90    2.61    5.15
  -2  -2 -87   10.27    1.94
   4  -2 -87    8.13    1.96
  -2   4 -87    7.32    1.65
  -2  -2 -87   10.69    4.35
  -2  -2 -84   72.17    4.66
  -2   4 -84   66.57    4.56
   4  -2 -84   67.82    4.73
  -2  -2 -84   83.88    5.54
   4  -2 -84   84.45    6.20
  -2  -2 -81    7.20    1.75
  -2   4 -81    5.45    1.59
   4  -2 -81    5.86    1.88
   4  -2 -81   10.59    3.77
  -2  -2 -81    7.64    2.94
   4  -2 -78   31.59    2.95
  -2  -2 -78   36.71    2.92
  -2   4 -78   36.66    2.88
  -2  -2 -78   43.00    3.34
   4  -2 -78   45.51    3.88
   4  -2 -75   53.05    3.79
  -2   4 -75   51.42    3.65
  -2  -2 -75   51.89    3.66
   4  -2 -75   60.40    4.10
  -2  -2 -75   55.43    3.92
   4  -2 -72    5.01    1.80
  -2  -2 -72    3.97    1.63
  -2   4 -72    5.19    1.57
   4  -2 -72    5.05    2.25
  -2  -2 -72    7.48    2.05
  -2   4 -69  193.98   10.96
  -2  -2 -69  189.33   10.96
   4  -2 -69  191.69   11.03
  -2  -2 -69  208.87   10.97
   4  -2 -69  196.99   10.92
  -2   4 -66    5.57    1.42
   4  -2 -66    3.39    1.54
  -2  -2 -66    2.89    1.38
  -2  -2 -66    3.37    1.65
   4  -2 -66    2.91    1.64
  -2  -2 -63   69.34    4.25
   4  -2 -63   68.62    4.31
  -2   4 -63   70.51    4.23
   4  -2 -63   70.42    4.21
  -2  -2 -63   71.24    4.26
  -2  -2 -60    6.66    1.07
  -2   4 -60    5.64    1.02
   4  -2 -60    6.07    1.17
  -2  -2 -60    6.81    1.27
   4  -2 -60    6.31    1.20
   2   2  57    3.53    1.00
  -2  -2 -57    4.33    0.91
  -2   4 -57    3.83    0.88
   4  -2 -57    3.40    0.98
   4  -2 -57    3.36    0.97
  -2  -2 -57    2.90    1.05
   2  -4  54    1.04    0.88
   4  -2 -54    1.16    0.70
   2   2  54    0.79    0.92
  -2   4 -54    0.85    0.75
  -2  -2 -54    0.71    0.75
   4  -2 -54    0.56    0.83
  -2  -2 -54    1.59    0.92
   2   2  54    0.22    1.63
  -4   2  54   -0.11    1.66
   4  -2 -51    0.94    0.66
   2  -4  51    0.18    0.93
   2   2  51    0.73    0.96
  -2  -2 -51    1.85    0.66
  -2  -2 -51    2.11    0.74
  -4   2  51    1.18    1.59
  -2  -2 -51    1.47    0.85
   2   2  51    2.32    1.69
   4  -2 -51    2.29    0.79
  -4   2  48    0.99    1.68
   2   2  48    1.48    1.68
   2   2  48    1.58    1.01
   2  -4  48    0.50    0.99
  -4   2  45   88.26    6.13
   2   2  45   79.18    6.06
   2  -4  45   93.37    5.39
   2   2  45   91.79    5.42
  -4   2  42 1491.30   80.69
   2   2  42 1516.40   80.72
   2   2  42 1528.18   80.12
   2  -4  42 1463.56   80.06
   2   2  39   36.35    3.45
  -4   2  39   36.60    3.49
   2  -4  39   34.48    2.66
   2   2  39   37.39    2.71
  -4   2  36  661.62   36.48
   2   2  36  670.81   36.48
   2   2  36  670.60   36.01
   2   2  33    1.47    1.53
  -4   2  33    3.66    1.74
   2   2  33    0.94    0.90
   2   2  30  115.51    7.05
  -4   2  30  117.13    7.11
   2   2  30  117.35    6.66
  -4   2  27   -0.13    1.50
   2   2  27    0.61    1.20
  -2  -2 -27    0.63    0.89
   2   2  27    1.71    0.82
  -4   2  24  126.96    7.69
   2   2  24  137.86    7.70
   2   2  24  128.68    7.40
  -2  -2 -24  135.43    7.41
  -4   2  21  184.67   11.01
   2   2  21  210.12   11.07
  -2  -2 -21  204.72   10.86
   2   2  21  191.28   10.83
   2   2  18  301.10   15.12
  -4   2  18  255.75   15.05
  -2  -2 -18  280.07   14.94
   2   2  18  268.24   14.94
   2   2  15   69.79    3.80
  -4   2  15   59.02    3.79
  -2  -2 -15   60.74    3.66
   2   2  15   61.65    3.66
  -4   2  12  439.99   24.78
   2   2  12  499.95   24.83
  -2  -2 -12  434.52   24.78
   4  -2 -12  480.33   24.82
  -2  -2 -12  462.25   24.76
   2   2  12  458.32   24.77
   4  -2  -9  211.57   11.02
  -2  -2  -9  200.61   11.01
  -2  -2  -9  195.47   11.00
   2   2   9  203.54   11.02
   4  -2  -6  770.44   39.66
  -2  -2  -6  716.39   39.66
   2   2   0   34.09    2.06
   2   2  -3  383.47   20.56
  -2  -2   3  383.81   20.56
  -2  -2   6  190.62   10.29
  -2  -2   9   16.59    1.14
   2  -4 -15   10.94    1.03
   2  -4 -18  263.10   14.19
   2  -4 -21   39.78    2.28
   4  -2  21   32.19    2.39
   2  -4 -24    9.91    0.97
   4  -2  24    8.14    1.15
   2  -4 -27    7.52    0.88
   4  -2  27    8.47    1.15
   2  -4 -30   14.61    1.19
   4  -2  30   13.60    1.42
  -2  -2  33   76.08    4.41
   2  -4 -33   85.67    4.52
   4  -2  33   79.24    4.80
   4  -2  36   62.31    3.78
  -2  -2  36   57.44    3.29
   4  -2  39  495.15   25.89
  -2  -2  39  471.31   25.41
   4  -2  42  263.50   11.75
  -2  -2  42  199.18   11.02
  -2  -2  45  166.02   10.66
   4  -2  45  175.68   10.79
   4  -2  45  181.44   10.07
  -2  -2  48    1.38    1.81
   4  -2  48    0.61    1.82
   4  -2  48    3.87    1.20
  -4   2 -51    2.54    0.76
   4  -2  51    3.82    1.16
   2   2 -51    3.31    0.70
  -2  -2  51    1.51    1.80
   2  -4 -51    3.20    0.91
   4  -2  51    3.69    1.91
   2   2 -51    2.51    0.81
  -4   2 -51    3.38    0.78
   4  -2  54    0.25    1.02
  -4   2 -54    0.75    0.76
   2   2 -54    0.59    0.71
  -4   2 -54   -0.23    0.69
  -4   2 -54   -0.09    0.74
   2   2 -54    1.11    0.82
   4  -2  54   -0.97    1.83
   2  -4 -54    0.65    0.90
  -2  -2  54    0.35    1.77
   4  -2  57   25.36    2.42
   2   2 -57   34.04    2.12
  -4   2 -57   30.61    2.14
   2   2 -57   32.35    2.19
  -4   2 -57   34.05    2.13
   2  -4 -57   31.20    2.14
   2   2 -57   30.01    2.08
   2  -4 -57   32.49    2.18
  -4   2 -60   20.24    1.68
   2   2 -60   22.64    1.64
   2  -4 -60   21.92    1.71
   2   2 -60   19.31    1.75
  -4   2 -60   22.98    1.69
   2  -4 -60   20.98    1.81
   2   2 -60   19.75    1.65
   2   2 -63   49.79    3.10
  -4   2 -63   50.48    3.16
   2   2 -63   48.59    3.22
   2  -4 -63   49.82    3.19
  -4   2 -63   48.37    3.13
   2  -4 -63   49.90    3.24
   2   2 -63   48.67    3.10
  -4   2 -66  123.78    7.39
   2   2 -66  135.93    7.36
  -4   2 -66  127.05    7.39
   2   2 -66  135.26    7.47
   2  -4 -66  126.14    7.43
   2   2 -66  129.74    7.33
   2  -4 -66  131.73    7.45
  -4   2 -66  127.05    7.37
   2   2 -69   24.46    2.05
  -4   2 -69   24.09    2.13
  -4   2 -69   22.95    2.12
   2  -4 -69   26.33    2.28
   2   2 -69   26.20    2.28
  -4   2 -69   22.84    2.27
   2  -4 -69   23.43    2.71
   2   2 -69   24.25    2.22
  -4   2 -72   21.09    2.18
   2   2 -72   25.42    2.12
  -4   2 -72   24.46    2.19
   2  -4 -72   25.69    2.24
   2   2 -72   26.18    2.28
   2  -4 -72   21.72    3.08
  -4   2 -72   22.19    2.38
   2   2 -72   25.64    2.29
  -4   2 -75    1.48    1.36
   2  -4 -75   -0.17    1.56
   2   2 -75    0.10    1.48
   2  -4 -75   -2.72    3.12
   2   2 -75    0.19    1.64
  -4   2 -75    0.90    1.75
   2   2 -78   46.50    3.38
   2  -4 -78   43.66    3.37
  -4   2 -78   44.36    3.27
   2  -4 -78   51.89    4.76
  -4   2 -78   49.57    3.48
   2   2 -78   47.97    3.38
   2  -4 -81    2.60    1.64
   2   2 -81    1.51    1.51
  -4   2 -81    1.35    1.40
   2  -4 -81   -1.73    4.70
  -4   2 -81    0.94    2.01
   2   2 -81    2.75    1.93
  -4   2 -84   19.38    2.07
   2  -4 -84   22.12    2.36
   2   2 -84   20.94    2.15
   2   2 -84   19.99    2.64
  -4   2 -84   21.47    2.56
   2   2 -87    0.82    1.54
  -4   2 -87    0.14    1.39
   2  -4 -87    0.04    1.63
  -4   2 -87    0.75    2.24
   2   2 -87    0.53    2.62
   2  -4 -90    2.02    1.77
  -4   2 -90    0.10    1.42
   2   2 -90   -0.33    1.51
  -4   2 -90    1.58    2.65
   2   2 -90    2.99    3.37
  -4   2 -93    1.56    1.41
   2  -4 -93    2.37    1.78
   2   2 -93    2.33    1.63
   2   2 -93    0.52    4.17
  -4   2 -93    0.64    3.22
  -4   2 -96    4.09    1.41
   2   2 -96    1.11    1.54
   2  -4 -96    0.72    1.74
  -4   2 -96    4.34    4.04
  -4   2 -99    4.46    1.40
   2  -4 -99    3.69    1.77
   2   2 -99    2.12    1.51
  -4   2 -99    4.75    4.86
  -4   2-102   -0.49    1.26
   2  -4-102   -1.48    1.74
   2   2-102   -0.20    1.52
   2   2-105    8.33    1.65
   2  -4-105    6.93    1.76
  -4   2-105    9.56    1.43
   2  -4-108    3.57    1.38
   2   2-108    2.69    1.30
   2   2-111   -0.75    1.04
   2  -4-111    0.60    1.09
   2  -4-114   -0.25    4.63
   2   2-114    1.55    0.80
   2   2-114    0.31    4.35
   2  -4-117   -0.78    3.52
   2   2-117    5.35    3.31
  -4   2-117    2.31    3.45
   2   2-120   -1.66    2.20
  -4   2-120    0.60    2.24
   2  -4-120    0.01    2.35
   4  -1-118    2.88    2.89
  -1  -3-118   -0.29    3.01
   4  -1-115    0.28    0.79
   4  -1-115    1.26    3.97
  -1  -3-115    0.93    4.22
   4  -1-112    9.45    5.02
  -1  -3-112   15.09    5.46
   4  -1-112    4.20    1.10
  -1  -3-109    1.04    6.59
   4  -1-109    5.20    5.99
   4  -1-109    0.48    1.23
  -3   4-109    1.26    0.90
   4  -1-106    3.97    1.53
  -3   4-106    4.38    1.17
  -1  -3-106    5.88    1.50
  -3   4-103    0.99    1.28
   4  -1-103   -0.98    1.54
  -1  -3-103    1.49    1.52
  -3   4-100   -0.14    1.29
   4  -1-100    0.76    1.57
  -1  -3-100    0.43    1.54
  -3   4 -97   17.09    1.94
  -1  -3 -97   21.10    2.22
   4  -1 -97   19.83    2.23
  -1  -3 -94    0.78    1.59
  -3   4 -94    0.59    1.33
   4  -1 -94    1.08    1.64
   4  -1 -91   11.40    2.04
  -3   4 -91   14.48    1.91
  -3   4 -88   31.01    2.75
  -1  -3 -88   37.55    2.97
   4  -1 -88   33.69    2.92
  -1  -3 -88   39.14    5.94
   4  -1 -85    3.86    1.86
  -3   4 -85    2.68    1.52
  -1  -3 -85    1.02    1.77
  -1  -3 -85   -0.81    4.63
   4  -1 -85    2.79    4.12
   4  -1 -82  107.30    6.68
  -1  -3 -82  114.12    6.73
  -3   4 -82  103.21    6.57
   4  -1 -82  119.43    7.19
  -1  -3 -82  120.09    7.36
  -3   4 -79    5.29    1.62
   4  -1 -79    4.61    1.78
  -3   4 -79    3.58    1.45
  -1  -3 -79    2.63    1.65
  -1  -3 -79    4.72    3.04
   4  -1 -79    2.86    2.77
  -3   4 -76   37.14    2.89
   4  -1 -76   36.67    3.07
  -3   4 -76   34.77    2.85
  -1  -3 -76   36.95    2.94
   4  -1 -76   42.02    3.32
  -1  -3 -76   40.47    3.59
  -3   4 -73  151.59    9.09
   4  -1 -73  160.47    9.23
  -1  -3 -73  157.53    9.18
  -3   4 -73  159.72    9.12
   4  -1 -73  166.96    9.12
  -1  -3 -73  166.34    9.23
  -3   4 -70   25.72    2.41
   4  -1 -70   29.59    2.64
  -1  -3 -70   25.93    2.44
  -3   4 -70   32.51    2.41
   4  -1 -70   28.40    2.63
  -1  -3 -70   29.17    2.78
  -3   4 -67  612.99   33.89
   4  -1 -67  661.95   33.97
  -3   4 -67  621.44   33.90
  -1  -3 -67  623.15   33.91
  -1  -3 -67  644.93   33.87
   4  -1 -67  617.81   33.80
  -3   4 -64    8.18    1.38
  -1  -3 -64    7.97    1.45
   4  -1 -64    8.41    1.60
  -3   4 -64    7.91    1.37
   4  -1 -64    8.12    1.56
  -1  -3 -64    7.84    1.71
  -3   4 -61  128.08    7.43
  -3   4 -61  134.59    7.44
  -1  -3 -61  133.05    7.43
   4  -1 -61  136.30    7.51
   4  -1 -61  130.59    7.35
  -1  -3 -61  129.39    7.42
  -3   4 -58    0.90    0.83
   4  -1 -58    0.41    0.77
   4  -1 -58    2.43    1.00
  -3   4 -58    1.62    0.83
  -3   4 -58    0.74    0.76
  -1  -3 -58    1.29    0.87
   4  -1 -58    0.22    0.96
  -1  -3 -58    1.58    1.07
   4  -1 -55   18.37    1.34
  -3   4 -55   16.18    1.40
   3  -4  55   14.91    1.65
  -1  -3 -55   15.04    1.45
   4  -1 -55   15.25    1.35
  -3   4 -55   16.76    1.36
   4  -1 -55   18.23    1.49
  -1  -3 -55   17.96    1.40
  -3   4 -55   16.59    1.35
  -3   4 -52    0.87    0.71
   4  -1 -52   -0.02    0.65
   3  -4  52    4.02    1.09
   4  -1 -52    0.17    0.75
  -4   1  52   -0.62    1.68
   1   3  52   -1.67    1.71
  -1  -3 -52    0.48    0.87
  -1  -3 -52    0.24    0.68
   4  -1 -52    0.56    0.81
  -3   4 -52    0.65    0.71
   1   3  49    7.62    1.16
   3  -4  49    6.75    1.26
  -4   1  49    7.79    2.07
   1   3  49    5.32    1.91
   1   3  46  159.12    8.59
   3  -4  46  145.72    8.60
  -4   1  46  143.44    9.30
   1   3  46  144.97    9.33
   3  -4  43   28.89    2.40
   1   3  43   29.40    2.24
   1   3  43   24.57    2.90
  -4   1  43   30.15    3.15
   1   3  40  726.71   36.62
   3  -4  40  641.59   36.60
   1   3  40  671.23   37.15
  -4   1  40  667.70   37.17
   1   3  37  187.12   10.34
   1   3  37  183.71   10.89
  -4   1  37  182.34   10.90
   1   3  34  133.81    7.52
   1   3  34  135.65    8.04
  -4   1  34  128.41    8.05
  -1  -3 -31   25.52    1.84
   1   3  31   23.25    1.80
  -4   1  31   23.18    2.47
   1   3  31   25.34    2.38
   1   3  28  423.20   23.30
  -1  -3 -28  444.13   23.29
  -4   1  28  408.88   23.60
   1   3  28  445.54   23.65
   1   3  25   43.12    2.69
  -1  -3 -25   41.00    2.70
  -4   1  25   41.38    3.11
   1   3  25   45.01    3.06
   1   3  22   18.25    1.48
  -1  -3 -22   20.65    1.57
   1   3  22   18.67    1.84
  -4   1  22   18.62    2.01
   1   3  19   52.98    3.22
  -1  -3 -19   56.66    3.26
  -4   1  19   49.42    3.50
   1   3  19   61.95    3.49
  -1  -3 -19   47.70    3.44
   1   3  16 1086.57   58.63
  -1  -3 -16 1100.92   58.62
  -4   1  16 1039.01   58.70
   1   3  16 1225.12   58.78
  -1  -3 -16 1060.62   58.73
  -1  -3 -13  246.66   13.18
   1   3  13  241.66   13.18
  -4   1  13  233.55   13.23
  -1  -3 -13  250.45   13.28
   1   3  10 1053.62   54.22
  -1  -3 -10 1027.85   54.20
  -4   1  10  992.62   54.19
  -1  -3 -10  988.66   54.23
   4  -1  -7   16.48    1.11
  -4   1   7   15.62    1.17
   4  -1  -4  634.83   35.17
   4  -1  -4  675.51   35.12
   4  -1  -1  166.82    9.06
   4  -1   2   10.79    1.02
  -1  -3   2   11.58    0.98
   4  -1  14   86.98    4.97
   4  -1  17   14.55    1.38
   3  -4 -17   15.95    1.18
   4  -1  20   94.48    5.65
   3  -4 -20  100.82    5.44
   3  -4 -23  393.58   20.79
   4  -1  23  374.50   21.01
   4  -1  26  111.89    6.69
   3  -4 -26  121.39    6.45
  -3   4  26  112.37    6.99
   4  -1  29   44.75    2.92
   3  -4 -29   45.32    2.61
  -3   4  29   43.48    3.34
   4  -1  32   24.30    1.90
  -3   4  32   21.89    2.47
   4  -1  35  260.86   14.55
   4  -1  35  258.22   14.91
  -3   4  35  273.07   14.97
  -1  -3  38  583.82   32.29
   4  -1  38  635.85   32.66
  -3   4  38  613.18   33.09
   4  -1  38  613.45   33.11
  -1  -3  41  551.19   29.95
   4  -1  41  575.48   30.33
  -3   4  41  564.11   30.84
   4  -1  41  555.82   30.88
   4  -1  44  171.07    9.32
  -1  -3  44  157.48    8.84
   4  -1  44  168.42   10.04
  -3   4  44  158.77    9.85
   4  -1  47  150.27    8.35
  -1  -3  47  139.81    7.82
   4  -1  47  151.72    9.14
  -3   4  47  139.97    8.93
   4  -1  50  129.99    6.66
  -1  -3  50  100.52    5.94
  -3   4  50  123.33    7.41
  -1  -3  50  125.16    7.53
   4  -1  50  127.70    7.66
   4  -1  53   47.10    3.28
  -4   1 -53   44.83    2.86
   1   3 -53   46.81    2.82
  -4   1 -53   49.03    2.85
   1   3 -53   47.11    2.89
  -3   4  53   41.77    4.00
  -1  -3  53   42.54    4.06
   4  -1  53   45.60    4.18
   4  -1  56    3.26    1.10
   1   3 -56    2.74    0.78
  -4   1 -56    3.20    0.82
   1   3 -56    2.42    0.91
  -4   1 -56    2.44    0.82
  -4   1 -59    4.11    0.94
   1   3 -59    3.54    0.89
   1   3 -59    2.87    0.97
  -4   1 -59    3.73    0.91
   1   3 -62   59.71    3.57
  -4   1 -62   57.90    3.58
   1   3 -62   58.13    3.64
  -4   1 -62   58.10    3.59
   1   3 -62   58.53    3.52
  -4   1 -65   23.72    1.93
   1   3 -65   26.87    1.90
  -4   1 -65   23.69    1.91
   1   3 -65   22.15    1.97
   3  -4 -65   22.07    2.01
   1   3 -65   22.61    1.90
  -4   1 -65   22.64    2.00
   1   3 -68   -0.23    1.13
  -4   1 -68    0.09    1.19
  -4   1 -68    1.06    1.24
   1   3 -68    0.18    1.34
   3  -4 -68    0.12    1.35
  -4   1 -68    0.33    1.53
   1   3 -68    0.04    1.41
   1   3 -71    7.77    1.41
  -4   1 -71    8.22    1.48
   3  -4 -71    8.12    1.66
   1   3 -71    6.04    1.50
  -4   1 -71    8.08    1.80
   1   3 -71    7.89    1.66
   1   3 -74    3.12    1.33
   1   3 -74    3.15    1.53
   3  -4 -74    2.44    1.57
  -4   1 -74    3.18    1.41
   1   3 -74    3.91    1.63
  -4   1 -74    2.23    1.76
   1   3 -77    1.40    1.27
   1   3 -77    1.94    1.42
  -4   1 -77    0.10    1.34
   3  -4 -77    1.53    1.58
   1   3 -77    0.83    1.63
  -4   1 -77    0.17    1.84
   3  -4 -80    3.79    1.64
   1   3 -80    6.67    1.53
  -4   1 -80    4.62    1.48
   1   3 -80    4.95    1.72
  -4   1 -80    3.70    1.90
   1   3 -83    1.65    1.48
   3  -4 -83    0.35    1.62
  -4   1 -83    1.56    1.44
  -4   1 -83    0.60    2.03
   1   3 -83    1.67    1.81
   1   3 -86    4.63    1.56
   3  -4 -86    2.86    1.72
  -4   1 -86    2.99    1.43
   1   3 -86    4.06    2.16
  -4   1 -86    5.27    2.28
   3  -4 -89    2.97    1.74
  -4   1 -89    3.78    1.44
   1   3 -89    2.76    1.54
  -4   1 -89    2.15    2.77
   1   3 -89    2.75    2.52
   1   3 -92   -0.95    1.52
  -4   1 -92   -0.31    1.49
   3  -4 -92    0.46    1.72
  -4   1 -92   -1.78    3.54
   1   3 -92    0.73    3.24
   1   3 -95    3.35    1.56
  -4   1 -95    2.57    1.44
   3  -4 -95    2.50    1.79
   1   3 -95    1.52    4.05
  -4   1 -95   -2.18    4.48
  -4   1 -98    4.23    1.48
   1   3 -98    3.13    1.49
   3  -4 -98    6.03    1.89
   1   3 -98   10.86    4.84
  -4   1 -98    5.44    5.20
   3  -4-101   25.37    2.52
   1   3-101   23.51    2.29
  -4   1-101   25.22    2.25
   1   3-104    1.32    1.47
  -4   1-104    3.36    1.32
   3  -4-104    1.68    1.64
   1   3-107    1.77    1.26
   3  -4-107    0.66    1.47
   3  -4-110   10.19    1.49
   1   3-110    8.91    1.31
   3  -4-113   -0.42    0.96
   1   3-113   -0.51    0.79
   1   3-113   -3.52    4.78
  -4   1-116    1.81    3.85
   1   3-116    7.05    3.75
   1   3-119   -4.73    2.61
  -4   1-119   -3.13    2.58
   0  -4-119    2.47    2.56
   4   0-119    0.90    2.44
  -4   4-119   -3.62    2.67
   4   0-116    2.75    3.46
   4   0-116    0.41    0.67
   0  -4-116   -1.34    3.80
   4   0-113    1.55    4.53
   0  -4-113   -0.26    4.96
   4   0-113   -0.62    0.89
   4   0-110    4.84    5.49
   0  -4-110    6.28    6.07
   4   0-110    2.00    1.14
   4   0-107    6.15    1.48
   0  -4-107    7.00    1.46
  -4   4-107    6.23    1.12
   0  -4-104    0.16    1.47
   4   0-104    1.39    1.46
  -4   4-104    0.59    1.11
   0  -4-101    2.46    1.54
  -4   4-101    0.39    1.16
   4   0-101    0.78    1.49
   4   0 -98   -0.72    1.59
   0  -4 -98    0.99    1.67
  -4   4 -98    1.38    1.26
   0  -4 -95    3.62    1.70
   4   0 -95    4.41    1.75
  -4   4 -95    3.94    1.37
   4   0 -92   -1.78    1.69
  -4   4 -92    0.23    1.35
   4   0 -89   35.18    2.94
  -4   4 -89   30.22    2.64
   0  -4 -89   33.69    3.00
   4   0 -89   40.30    5.19
  -4   4 -86   61.79    4.21
   0  -4 -86   69.48    4.43
   4   0 -86   63.13    4.40
   4   0 -86   70.84    5.42
   0  -4 -83   -0.45    1.69
  -4   4 -83    0.65    1.42
   4   0 -83    0.34    1.65
   0  -4 -83   -0.28    4.81
   4   0 -83   -4.37    3.12
  -4   4 -80   73.53    4.68
   0  -4 -80   79.69    4.83
   4   0 -80   72.31    4.80
  -4   4 -80   68.14    4.62
   4   0 -80   76.54    5.05
   0  -4 -80   83.37    6.08
  -4   4 -77   30.98    2.61
  -4   4 -77   32.34    2.62
   4   0 -77   31.76    2.85
   0  -4 -77   33.45    2.81
   4   0 -77   35.73    3.04
   0  -4 -77   37.94    4.03
  -4   4 -74    0.62    1.45
  -4   4 -74    2.22    1.41
   0  -4 -74    1.00    1.52
   4   0 -74    0.67    1.69
   0  -4 -74    2.23    2.79
   4   0 -74    0.04    1.88
  -4   4 -71  229.24   13.32
   0  -4 -71  248.59   13.36
  -4   4 -71  238.96   13.31
   4   0 -71  238.71   13.42
   4   0 -71  235.67   13.23
   0  -4 -71  254.51   13.41
  -4   4 -68  300.21   16.76
  -4   4 -68  294.72   16.73
   4   0 -68  308.09   16.82
   0  -4 -68  298.65   16.77
   4   0 -68  310.29   16.66
   0  -4 -68  322.21   16.78
  -4   4 -65  436.66   24.93
   4   0 -65  488.75   24.90
   0  -4 -65  450.51   24.94
  -4   4 -65  446.69   24.92
   4   0 -65  472.99   25.01
   0  -4 -65  475.21   24.92
   4   0 -65  456.26   24.83
  -4   4 -62    0.76    1.07
   4   0 -62    0.64    0.90
   0  -4 -62    1.12    1.10
   4   0 -62    0.87    1.23
  -4   4 -62    1.96    1.04
   0  -4 -62    2.45    1.39
   4   0 -62    0.96    1.16
   4   0 -59   43.77    2.66
  -4   4 -59   39.48    2.70
   4   0 -59   43.71    2.81
  -4   4 -59   38.30    2.64
  -4   4 -59   43.45    2.70
   0  -4 -59   43.97    2.73
   0  -4 -59   44.37    2.76
   4   0 -59   41.35    2.65
  -4   4 -56   45.45    2.88
   4   0 -56   48.95    2.84
   4  -4  56   44.76    3.25
  -4   4 -56   47.67    2.86
  -4   4 -56   47.40    2.85
   0  -4 -56   43.51    2.86
   4   0 -56   49.77    2.98
   0  -4 -56   44.14    2.91
   4   0 -56   45.04    2.81
   4  -4  53   17.16    1.74
  -4   4 -53   18.41    1.36
   4   0 -53   16.08    1.23
   0  -4 -53   16.18    1.31
   4   0 -53   17.17    1.43
  -4   4 -53   14.35    1.27
   4   0 -53   15.01    1.27
   0   4  53   16.07    2.40
   0  -4 -53   14.08    1.37
   4  -4  53   13.27    2.45
  -4   0  53   14.57    2.40
  -4   4 -50   34.06    2.29
   4  -4  50   33.21    2.71
  -4   4 -50   36.92    2.25
   0  -4 -50   36.16    2.27
   4   0 -50   39.71    2.37
   0   4  50   32.37    3.34
  -4   0  50   33.40    3.45
   4  -4  47    4.09    1.27
   0   4  47    1.35    1.81
  -4   0  47    5.08    2.02
   4  -4  44  297.66   16.44
  -4   0  44  304.66   17.07
   0   4  44  286.19   17.00
   4  -4  41  211.62   11.88
   0   4  41  214.07   12.43
  -4   0  41  206.00   12.38
   4  -4  38  230.64   13.10
   0   4  38  249.53   13.63
  -4   0  38  227.52   13.56
   0   4  35 1027.30   54.89
   0  -4 -35 1036.46   54.82
   0   4  35 1054.02   55.40
  -4   0  35  963.15   55.32
   0  -4 -32  134.15    7.41
   0   4  32  135.30    7.45
  -4   0  32  120.24    7.87
   0   4  32  131.57    7.92
   0   4  29   23.40    1.72
   0  -4 -29   23.19    1.70
  -4   0  29   20.17    2.30
   0   4  29   21.33    2.27
   0   4  26  141.03    7.95
   0  -4 -26  142.61    7.92
   0   4  26  152.79    8.33
  -4   0  26  135.36    8.26
   0  -4 -23  490.97   25.77
   0   4  23  488.76   25.80
   0  -4 -23  474.84   26.00
  -4   0  23  447.59   25.98
   0  -4 -20   14.32    1.33
   0   4  20   13.34    1.18
   0  -4 -20   13.02    1.65
   0   4  17    9.20    1.01
   0  -4 -17    8.79    1.07
  -4   0  17    7.64    0.65
   0  -4 -17    9.54    1.42
  -4   0  14 1147.95   60.00
   0  -4 -14 1084.83   60.14
   0  -4 -14 1115.89   60.26
   0  -4 -11   10.63    1.16
   4   0 -11    9.84    0.88
   0  -4 -11   10.33    1.35
   0  -4  -8  778.18   41.85
   4   0  -8  805.10   41.75
  -4   0   8  820.47   41.77
  -4   0   8  723.13   41.77
   4   0  -5   81.28    4.59
  -4   0   5   83.70    4.59
  -4   0   2  311.16   16.80
   4   0  -2  313.10   16.79
   4   0   1  430.10   23.76
  -4   0  -1  456.09   23.77
   4   0   4    4.78    0.58
   4   0   7   14.55    1.18
   4   0  13  157.63    8.92
   4  -4 -13  165.31    8.96
   4   0  16  307.55   17.42
   4  -4 -16  338.06   17.51
   4  -4 -19  106.81    5.98
   4   0  19  109.56    6.25
   4  -4 -19  121.41    6.43
   4  -4 -22  188.45   10.41
   4   0  22  195.61   10.72
   4  -4 -22  217.58   10.91
   4   0  22  191.52   10.81
   4   0  25    7.45    1.16
   4  -4 -25    7.50    0.69
   4   0  25    6.14    1.32
   4  -4 -28   97.01    5.27
   4   0  28   96.56    5.66
   4   0  28   93.63    5.90
  -4   4  28   99.62    5.95
   4   0  31   53.27    3.41
  -4   4  31   54.64    3.82
   4   0  31   51.40    3.69
   4   0  34  360.26   19.70
   4   0  34  355.10   20.01
  -4   4  34  363.96   20.03
   4   0  37 2211.50  116.51
   4   0  37 2103.26  116.85
  -4   4  37 2209.88  116.87
   4   0  40 1891.47  100.25
   4   0  40 1842.86  100.69
  -4   4  40 1875.46  100.67
   0  -4  43   35.31    2.37
   4   0  43   33.21    2.67
   4   0  43   32.28    3.32
  -4   4  43   37.19    3.32
   0  -4  46    0.87    0.84
   4   0  46    1.30    1.14
   4   0  46    0.56    1.79
  -4   4  46   -1.12    1.91
   0  -4  49  299.68   16.55
   4   0  49  318.82   16.95
  -4   4  49  288.12   17.50
   4   0  49  317.01   17.75
   0  -4  52  188.48   11.12
   0   4 -52  197.71   11.09
  -4   0 -52  199.30   11.11
   4   0  52  199.40   11.55
  -4   0 -52  216.17   11.12
   0   4 -52  201.35   11.06
   0   4 -52  221.72   11.16
   4   0  52  205.26   12.51
  -4   4  52  200.14   12.29
   4   0  55    2.08    1.04
  -4   0 -55    2.33    0.78
   0   4 -55    1.87    0.75
   0  -4  55    2.02    0.63
  -4   0 -55    1.69    0.79
   0   4 -55    1.73    0.84
   0   4 -55    0.74    0.71
   4   0  58    0.05    0.98
  -4   0 -58    0.16    0.81
   0   4 -58   -0.73    0.81
   0   4 -58    0.57    0.89
  -4   0 -58    0.97    0.84
  -4   0 -58    0.97    1.03
  -4   0 -61   16.53    1.49
   0   4 -61   17.29    1.46
  -4   0 -61   15.38    1.50
   0   4 -61   16.98    1.56
  -4   0 -61   15.62    1.61
   0   4 -64   23.30    1.79
  -4   0 -64   21.76    1.83
  -4   0 -64   21.30    1.82
   0   4 -64   22.89    1.90
  -4   0 -64   22.97    1.97
   0   4 -67   19.99    1.77
   0   4 -67   18.87    1.83
  -4   0 -67   21.22    1.83
  -4   0 -67   20.27    2.01
   0   4 -67   19.77    1.81
   0   4 -70   50.75    3.40
   0   4 -70   53.65    3.53
  -4   0 -70   52.44    3.45
  -4   0 -70   56.63    3.60
   0   4 -70   51.79    3.43
   0   4 -73    7.77    1.41
   0   4 -73    8.77    1.61
   4  -4 -73    8.50    1.66
  -4   0 -73    8.81    1.56
   0   4 -73    8.78    1.66
  -4   0 -73    9.03    1.84
   0   4 -76    9.89    1.45
  -4   0 -76    9.43    1.58
   4  -4 -76    9.63    1.77
   0   4 -76    7.94    1.54
   0   4 -76    9.91    1.76
  -4   0 -76    9.25    1.94
   0   4 -79    0.55    1.24
  -4   0 -79    1.35    1.35
   4  -4 -79    0.65    1.59
   0   4 -79    1.31    1.32
  -4   0 -79    0.22    1.83
   0   4 -79    1.38    1.58
   4  -4 -82    0.78    1.64
   0   4 -82   -1.19    1.42
  -4   0 -82    2.91    1.52
  -4   0 -82    1.02    2.09
   0   4 -82    1.36    1.77
   0   4 -85    2.43    1.46
  -4   0 -85   -0.39    1.43
   4  -4 -85    0.95    1.76
  -4   0 -85    1.14    2.43
   0   4 -85    1.08    1.88
   0   4 -88   -0.04    1.44
  -4   0 -88   -0.11    1.47
   4  -4 -88    0.39    1.81
   0   4 -88    0.47    2.14
  -4   0 -88   -1.13    3.05
   4  -4 -91    5.53    1.95
   0   4 -91    6.04    1.65
  -4   0 -91    8.58    1.69
  -4   0 -91    8.19    3.84
   0   4 -91   10.18    2.66
   4  -4 -94    1.34    1.85
  -4   0 -94    0.16    1.45
   0   4 -94    0.54    1.44
   0   4 -94   -1.18    3.23
  -4   0 -94   -3.56    4.75
   0   4 -97    2.40    1.46
  -4   0 -97   -0.12    1.47
   4  -4 -97    1.77    1.84
   0   4 -97    2.25    3.88
   0   4-100   14.53    1.94
   4  -4-100   13.84    2.20
  -4   0-100   15.22    1.89
   0   4-103   15.64    1.99
   4  -4-103   18.29    2.27
  -4   0-103   19.58    1.95
   4  -4-106   14.02    1.90
   0   4-106   11.17    1.58
   4  -4-109    0.35    1.27
   0   4-109    0.19    1.06
  -4   0-112    7.68    5.23
   0   4-112    4.94    0.93
   4  -4-112    4.04    1.13
   0   4-115   -0.10    4.04
  -4   0-115   -0.32    4.07
  -4   0-118    1.94    2.87
   0   4-118    1.43    2.89
   5  -4-120   -0.09    2.13
  -1   5-120    1.19    2.06
  -4  -1-117   -1.37    3.09
   5  -4-117   -4.13    3.13
  -1   5-117    3.03    3.21
  -4  -1-114    1.41    4.30
   5  -4-114   -0.73    0.85
   5  -4-114    2.49    4.19
  -1   5-111    1.83    0.80
  -4  -1-111   -5.23    5.45
   5  -4-111    1.74    1.07
   5  -4-111    2.53    5.26
   5  -4-108    7.30    1.49
  -1   5-108    7.28    1.22
   5  -4-108   12.64    6.29
  -1   5-105    6.55    1.34
   5  -4-105    5.41    1.71
   5  -4-102   21.87    2.43
  -1   5-102   17.49    2.08
  -4  -1-102   23.00    2.13
   5  -4-102   34.22    8.18
  -1   5-102   31.11    4.71
  -4  -1 -99    4.09    1.59
   5  -4 -99    5.18    1.95
  -1   5 -99    3.38    1.51
  -1   5 -99    7.82    3.84
   5  -4 -96   13.87    2.17
  -1   5 -96   12.19    1.79
  -4  -1 -96   12.45    1.87
  -4  -1 -93    2.73    1.51
  -1   5 -93    3.11    1.48
   5  -4 -93    3.24    1.92
  -4  -1 -93    6.51    5.15
  -1   5 -93    5.24    2.66
  -1   5 -90    1.35    1.55
   5  -4 -90   -0.51    1.77
  -4  -1 -90    2.29    1.55
  -4  -1 -90    1.12    4.26
  -4  -1 -87    2.02    1.48
   5  -4 -87    1.11    1.71
  -1   5 -87    0.95    1.43
  -1   5 -87    1.38    1.96
  -4  -1 -87    1.11    3.44
  -4  -1 -84   10.81    1.76
   5  -4 -84    7.50    1.90
  -1   5 -84    7.89    1.61
  -4  -1 -84    9.24    2.80
  -1   5 -84    9.88    2.07
  -1   5 -81   46.44    3.23
   5  -4 -81   42.47    3.44
  -1   5 -81   40.97    3.19
  -4  -1 -81   44.55    3.24
  -4  -1 -81   46.47    3.65
  -1   5 -81   51.46    3.37
  -1   5 -78    0.77    1.30
  -4  -1 -78   -0.79    1.35
  -1   5 -78    0.17    1.31
  -1   5 -78    1.10    1.64
  -4  -1 -78   -0.17    1.89
  -1   5 -75   54.54    3.57
  -1   5 -75   53.77    3.67
  -4  -1 -75   56.32    3.68
   5  -4 -75   64.06    4.94
  -1   5 -75   54.35    3.62
  -4  -1 -75   52.73    3.75
  -1   5 -72   15.77    1.77
  -1   5 -72   16.16    1.82
  -4  -1 -72   15.34    1.83
  -1   5 -72   15.87    1.92
  -4  -1 -72   19.19    2.15
   5  -4 -72   15.43    3.30
  -1   5 -69   70.86    4.41
  -1   5 -69   68.10    4.42
  -4  -1 -69   72.71    4.49
  -4  -1 -69   74.50    4.51
   5  -4 -69   78.79    4.86
  -1   5 -66    4.80    1.15
  -4  -1 -66    6.37    1.25
  -1   5 -66    6.77    1.28
  -4  -1 -66    6.79    1.49
   5  -4 -66    4.15    2.07
  -1   5 -63    0.71    0.89
  -1   5 -63   -0.35    0.97
  -4  -1 -63    0.05    0.98
  -4  -1 -63    0.63    1.24
   5  -4 -63   -0.11    1.65
  -1   5 -60    5.18    0.99
  -4  -1 -60    5.65    1.01
  -1   5 -60    4.94    1.04
   5  -4 -60    5.81    1.43
  -4  -1 -60    5.34    1.21
  -1   5 -57   42.12    2.65
   4   1  57   43.52    3.12
  -4  -1 -57   41.89    2.64
  -4  -1 -57   44.38    2.69
  -1   5 -57   40.42    2.60
  -1   5 -57   44.33    2.70
   5  -4 -57   37.81    2.69
  -4  -1 -57   41.78    2.67
   1  -5  54   69.49    4.47
  -1   5 -54   77.13    4.36
  -4  -1 -54   74.32    4.34
   4   1  54   79.75    4.87
  -1   5 -54   74.13    4.30
  -1   5 -54   83.58    4.41
  -4  -1 -54   77.52    4.38
  -4  -1 -54   74.53    4.35
   5  -4 -54   70.19    4.31
   4   1  54   71.89    5.53
  -1   5 -51   18.02    1.38
  -4  -1 -51   17.19    1.34
   4   1  51   19.87    1.90
   1  -5  51   16.20    1.54
   5  -4 -51   18.95    1.45
  -1   5 -51   17.41    1.34
  -4  -1 -51   17.62    1.38
  -5   4  51   18.69    2.52
   4   1  51   18.19    2.46
   5  -4 -51   15.94    1.41
   4   1  48  231.18   13.91
  -5   4  48  239.48   13.86
   1  -5  48  229.48   12.97
   4   1  48  241.26   13.23
  -5   4  45  164.22    9.70
   4   1  45  166.81    9.81
   4   1  45  163.47    9.14
   1  -5  45  148.77    8.86
   4   1  42 1386.15   73.69
  -5   4  42 1330.37   73.63
   4   1  42 1373.67   73.22
  -5   4  39 2705.44  150.92
   4   1  39 2825.83  151.00
   4   1  39 2896.29  150.61
  -5   4  36 1194.54   67.18
   4   1  36 1264.30   67.27
   4   1  36 1273.57   66.92
   4   1  33  320.62   17.26
  -5   4  33  308.19   17.21
   4   1  33  299.53   16.95
  -5   4  30   99.37    6.41
   4   1  30  108.42    6.40
   4   1  30  106.42    6.17
   4   1  27  362.54   19.63
  -5   4  27  335.38   19.58
   4   1  27  369.87   19.49
   4   1  24    4.43    1.26
   4   1  24    4.44    1.06
   5  -4 -21    9.42    1.58
   4   1  21    9.48    1.37
  -4  -1 -21    9.47    1.40
   4   1  21   13.99    1.37
   4   1  18  351.10   18.43
   5  -4 -18  330.19   18.41
  -4  -1 -18  338.81   18.35
   4   1  18  332.77   18.39
   4   1  15  163.99    8.64
   5  -4 -15  149.39    8.66
  -4  -1 -15  160.64    8.63
   4   1  15  146.02    8.63
   4   1  12   21.00    1.59
   5  -4 -12   22.41    1.70
   4   1  12   18.61    1.69
  -4  -1 -12   21.16    1.70
   4   1   9  913.76   48.76
   4   1   3   56.94    3.41
   4   1   0   40.46    2.50
  -4  -1   0   39.72    2.48
  -4  -1   3    1.96    0.84
   4   1  -3    1.64    0.80
   4   1  -6  386.83   21.13
  -4  -1   6  401.86   21.15
   1  -5  -9  359.40   19.55
   4   1  -9  348.79   19.43
  -4  -1   9  379.34   19.45
  -4  -1  12 1310.40   68.64
   1  -5 -12 1251.56   68.74
   1  -5 -15    8.78    1.47
   1  -5 -15    8.67    1.12
  -4  -1  15   10.65    0.90
   1  -5 -18   38.91    2.83
   1  -5 -18   34.97    2.51
  -4  -1  18   43.24    2.34
   1  -5 -21    3.86    1.42
  -4  -1  21    3.59    0.59
   1  -5 -21    3.08    0.94
   1  -5 -24  121.67    6.78
   1  -5 -24  109.87    6.39
  -4  -1  24  113.36    6.11
   1  -5 -27   34.81    2.85
   1  -5 -27   36.90    2.38
   1  -5 -30  333.94   18.10
  -4  -1  33  372.57   21.38
   5  -4  33  377.90   21.13
   1  -5 -33  397.94   20.92
  -4  -1  36  329.86   19.56
   5  -4  36  343.12   19.26
   1  -5 -36  362.10   18.99
  -4  -1  39  389.44   22.16
   5  -4  39  400.70   21.79
  -4  -1  42  135.67    8.73
   5  -4  42  142.61    8.23
  -4  -1  45   21.42    2.78
   5  -4  45   24.01    2.21
  -4  -1  48  151.99    9.63
   5  -4  48  154.70    8.97
   4   1 -51    5.73    0.78
  -5   4 -51    6.00    0.87
   5  -4  51    4.35    1.26
   1  -5 -51    5.39    0.98
   4   1 -51    5.29    0.82
  -4  -1  51    7.96    2.03
   4   1 -51    6.22    0.99
  -5   4 -51    6.52    0.88
   4   1 -54   54.56    2.94
   5  -4  54   48.17    3.45
  -5   4 -54   49.37    3.00
   4   1 -54   48.34    3.05
  -5   4 -54   47.40    2.92
  -5   4 -54   48.03    2.93
   4   1 -54   46.58    2.88
  -4  -1  54   43.52    4.17
   1  -5 -54   45.54    2.97
  -5   4 -57   24.92    1.84
   4   1 -57   25.84    1.76
   5  -4  57   23.90    2.28
  -5   4 -57   23.35    1.80
   4   1 -57   26.76    1.94
   1  -5 -57   24.11    1.79
  -5   4 -57   27.55    1.80
   4   1 -57   23.22    1.76
   1  -5 -57   24.43    1.96
  -5   4 -60   29.37    2.22
   4   1 -60   33.98    2.15
  -5   4 -60   33.84    2.21
   1  -5 -60   32.15    2.26
   4   1 -60   33.55    2.33
  -5   4 -60   31.08    2.18
   4   1 -60   31.53    2.17
   1  -5 -60   30.64    2.41
   4   1 -63   29.89    2.05
  -5   4 -63   27.49    2.14
   4   1 -63   28.80    2.27
   1  -5 -63   31.69    2.18
  -5   4 -63   27.06    2.08
   1  -5 -63   28.76    2.50
   4   1 -63   26.53    2.10
   4   1 -66  306.83   16.05
  -5   4 -66  288.62   16.12
  -5   4 -66  278.86   16.06
   1  -5 -66  275.90   16.11
   4   1 -66  288.54   16.18
   4   1 -66  300.53   16.02
   1  -5 -66  321.05   16.17
   4   1 -69  130.11    7.13
  -5   4 -69  121.59    7.20
   1  -5 -69  125.81    7.25
  -5   4 -69  121.60    7.15
   4   1 -69  125.93    7.32
   4   1 -69  120.62    7.12
   1  -5 -69  128.12    7.49
  -5   4 -72  152.60    9.11
   1  -5 -72  159.52    9.19
   4   1 -72  157.88    9.21
  -5   4 -72  163.94    9.09
   4   1 -72  163.81    9.05
   1  -5 -72  169.16    9.49
  -5   4 -75   52.46    3.80
  -5   4 -75   61.80    3.82
   4   1 -75   56.52    3.95
   1  -5 -75   58.33    3.94
   1  -5 -75   65.61    5.13
   4   1 -75   59.94    3.89
  -5   4 -75   59.75    3.93
  -5   4 -78   24.12    2.14
  -5   4 -78   20.53    2.03
   4   1 -78   18.45    2.25
   1  -5 -78   24.22    2.31
   4   1 -78   23.16    2.49
  -5   4 -78   24.86    2.47
   1  -5 -78   25.39    4.77
   1  -5 -81    1.42    1.74
   4   1 -81    2.59    1.68
  -5   4 -81    2.57    1.39
  -5   4 -81    2.95    1.99
   4   1 -81    1.34    2.45
  -5   4 -84   45.64    3.34
   1  -5 -84   49.31    3.62
   4   1 -84   43.38    3.47
   4   1 -84   50.92    4.13
  -5   4 -84   54.57    3.70
  -5   4 -87    3.25    1.48
   1  -5 -87    5.44    1.85
   4   1 -87    4.73    1.72
  -5   4 -87    2.81    2.27
   4   1 -87    5.69    3.58
   1  -5 -90    8.53    2.02
   4   1 -90    6.95    1.81
  -5   4 -90    7.96    1.59
   4   1 -90    8.85    4.37
  -5   4 -90   11.20    2.51
   1  -5 -93    1.99    1.71
   4   1 -93    1.13    1.56
  -5   4 -93   -0.25    1.29
  -5   4 -93   -0.47    2.52
  -5   4 -96    0.15    1.22
   4   1 -96    0.23    1.51
   1  -5 -96    0.94    1.72
  -5   4 -96   -2.04    3.06
  -5   4 -99    1.77    1.18
   1  -5 -99    0.45    1.68
   4   1 -99    1.15    1.54
  -5   4 -99    6.08    3.62
   4   1-102    0.69    1.45
   1  -5-102   -0.29    1.65
  -5   4-102   -0.61    1.10
   1  -5-102    6.48    8.66
  -5   4-102    8.25    4.21
   4   1-105   11.04    1.68
   1  -5-105   13.08    1.79
  -5   4-105   11.77    1.36
   4   1-108   -1.96    5.82
   1  -5-108    3.04    6.68
   4   1-108   -0.93    1.18
   1  -5-108    0.54    1.24
   4   1-111    2.09    5.00
   4   1-111    0.92    0.98
   1  -5-111   -1.57    5.51
   1  -5-114   -2.13    4.46
   4   1-114   -1.21    3.98
   4   1-114   -0.17    0.76
   4   1-117   -0.76    2.94
  -5   4-117    4.20    3.29
   4   1-117    0.03    0.53
   1  -5-117    5.88    3.26
   1  -5-120    0.20    2.07
  -5   4-120    0.05    2.07
  -2   5-118   -0.87    2.93
   5  -3-118   -0.01    2.76
  -3  -2-118    3.31    2.76
   5  -3-115    0.91    0.79
   5  -3-115    3.21    3.81
  -3  -2-115    5.62    3.99
  -3  -2-112    2.24    5.09
   5  -3-112    0.18    0.97
   5  -3-112   -5.75    4.83
   5  -3-109    5.77    5.82
  -3  -2-109    0.35    6.22
   5  -3-109    0.46    1.25
  -2   5-109    1.23    0.89
  -2   5-106    3.26    1.14
   5  -3-106    4.25    1.50
  -3  -2-103    7.76    1.65
   5  -3-103    6.82    1.79
  -2   5-103    8.50    1.49
   5  -3-103    3.07    7.55
  -2   5-100   17.60    1.96
   5  -3-100   18.11    2.24
  -3  -2-100   17.72    2.06
  -3  -2 -97    2.97    1.56
  -2   5 -97    0.93    1.36
   5  -3 -97    1.87    1.81
  -2   5 -97    0.15    3.27
   5  -3 -94   -0.37    1.76
  -3  -2 -94   -0.51    1.52
  -2   5 -94    0.56    1.36
  -2   5 -94    0.16    2.73
  -3  -2 -91    1.65    1.58
   5  -3 -91    3.70    1.88
  -2   5 -91    2.92    1.45
  -2   5 -91    2.25    2.36
  -3  -2 -91    4.86    5.46
  -2   5 -88    8.21    1.65
  -3  -2 -88    8.33    1.75
   5  -3 -88    8.59    1.98
  -3  -2 -88    7.30    4.58
  -2   5 -88    9.56    2.29
   5  -3 -85    7.13    1.93
  -3  -2 -85    3.78    1.78
  -2   5 -85    3.32    1.47
  -3  -2 -85    5.90    3.65
  -2   5 -85    4.50    2.16
  -2   5 -82   27.91    2.50
  -3  -2 -82   27.21    2.56
   5  -3 -82   29.67    2.79
  -3  -2 -82   32.85    3.55
  -2   5 -82   37.00    2.82
   5  -3 -79    3.75    1.70
  -3  -2 -79    4.87    1.55
  -2   5 -79    6.35    1.45
  -3  -2 -79    5.91    2.44
  -2   5 -79    4.63    1.78
   5  -3 -79    2.45    4.12
  -3  -2 -76    2.01    1.46
  -2   5 -76    0.73    1.35
   5  -3 -76    1.13    1.64
   5  -3 -76    0.49    3.31
  -2   5 -76   -0.58    1.75
  -3  -2 -76   -0.38    2.07
  -2   5 -73  168.74    9.71
  -3  -2 -73  168.44    9.72
   5  -3 -73  156.68    9.77
  -3  -2 -73  179.80    9.74
   5  -3 -73  174.63    9.87
  -2   5 -73  178.75    9.65
  -2   5 -70   28.84    2.43
  -3  -2 -70   31.77    2.44
  -3  -2 -70   31.81    2.66
   5  -3 -70   31.04    3.04
  -2   5 -67   50.63    3.41
  -3  -2 -67   52.12    3.47
  -3  -2 -67   54.13    3.55
   5  -3 -67   57.90    3.69
  -3  -2 -64    8.33    1.33
  -2   5 -64    8.43    1.29
   5  -3 -64   11.82    1.69
  -3  -2 -64   10.09    1.57
  -2   5 -61   12.69    1.37
  -3  -2 -61   14.22    1.43
  -3  -2 -61   15.17    1.55
   5  -3 -61   14.25    1.55
   3   2  58    3.33    1.05
  -3  -2 -58    2.79    0.94
  -2   5 -58    3.77    0.91
  -3  -2 -58    3.18    1.13
   5  -3 -58    2.53    1.06
   2  -5  55   47.34    3.26
   3   2  55   48.18    3.46
  -3  -2 -55   53.56    3.09
  -2   5 -55   55.53    3.09
   5  -3 -55   47.25    3.01
  -3  -2 -55   47.71    3.06
   3   2  52  117.04    6.50
   2  -5  52  109.47    6.29
  -3  -2 -52  105.70    6.01
  -3  -2 -52  105.78    5.99
  -5   3  52  107.80    7.23
   3   2  52  115.25    7.34
   5  -3 -52  103.46    5.93
   3   2  49   54.67    4.43
  -5   3  49   54.94    4.46
   3   2  49   59.54    3.81
   2  -5  49   56.88    3.67
  -5   3  46    3.99    1.84
   3   2  46    1.04    1.69
   3   2  46    3.49    1.12
   2  -5  46    2.48    1.12
   3   2  43    3.38    1.84
  -5   3  43    1.94    1.78
   3   2  43    2.57    1.21
   3   2  40 1809.47   97.62
  -5   3  40 1770.58   97.58
   3   2  40 1848.63   97.18
   3   2  37  335.66   18.52
  -5   3  37  317.76   18.46
   3   2  37  331.96   18.07
   3   2  34  596.95   31.49
  -5   3  34  554.09   31.41
   3   2  34  575.76   31.10
  -5   3  31    3.17    1.63
   3   2  31    0.11    1.21
   3   2  31    0.34    0.98
  -5   3  28   11.09    1.84
   3   2  28   11.70    1.64
   3   2  28   11.84    1.32
  -5   3  25  214.71   12.90
   3   2  25  248.62   12.97
  -3  -2 -25  232.02   12.73
   3   2  25  232.25   12.77
   3   2  22  100.25    5.67
  -5   3  22   89.03    5.65
   3   2  22   90.61    5.48
  -3  -2 -22   99.71    5.51
   3   2  19  214.69   10.97
  -5   3  19  184.11   10.91
  -3  -2 -19  196.00   10.84
   3   2  19  194.56   10.86
   3   2  16   50.39    3.05
   5  -3 -16   49.71    3.13
  -3  -2 -16   45.47    2.99
   3   2  16   46.61    3.00
   5  -3 -13    1.76    1.14
   3   2  13    2.79    0.88
  -3  -2 -13    2.18    0.96
  -3  -2 -10  732.72   42.16
   5  -3 -10  854.33   42.20
  -3  -2  -7  442.17   23.69
  -3  -2  -1    4.91    0.90
   3   2   1    5.51    0.91
   3   2  -2  309.52   14.02
  -3  -2   2  219.45   13.96
   3   2  -5   53.06    3.16
  -3  -2   5   55.74    3.16
  -3  -2   8   47.56    2.79
  -3  -2  11  464.79   24.88
  -3  -2  14   50.40    2.93
   2  -5 -14   52.10    3.07
  -3  -2  17   75.40    4.20
   2  -5 -17   75.65    4.32
  -3  -2  20  719.73   38.04
   2  -5 -20  701.35   38.14
   2  -5 -23    0.51    0.77
  -3  -2  23    0.49    0.58
   2  -5 -26   58.27    3.21
  -3  -2  26   51.74    3.01
   5  -3  26   51.83    3.38
   5  -3  29   19.46    1.77
  -3  -2  29   18.90    1.26
   2  -5 -29   22.42    1.54
  -3  -2  32  925.49   49.71
   2  -5 -32  967.89   49.90
   5  -3  32  908.85   50.17
   5  -3  35    0.52    1.33
  -3  -2  35    0.37    0.37
   2  -5 -35    0.37    0.84
   5  -3  38  350.72   19.34
   5  -3  41  453.69   24.82
  -3  -2  44  138.21    8.45
   5  -3  44  129.22    7.80
  -3  -2  47   28.66    3.20
   5  -3  47   31.82    2.56
  -5   3 -50    1.13    0.72
   5  -3  50    2.19    1.16
  -3  -2  50   -0.52    1.88
   5  -3  50    0.77    1.73
   2  -5 -50    0.56    0.88
   3   2 -50    1.21    0.81
  -5   3 -50    0.98    0.71
  -5   3 -53    1.15    0.74
   5  -3  53    0.50    1.06
   3   2 -53    0.51    0.62
   3   2 -53    1.67    0.75
   5  -3  53    1.95    1.65
  -3  -2  53    0.34    1.65
   2  -5 -53    0.23    0.97
   3   2 -53    0.56    0.84
  -5   3 -53    4.20    0.79
   3   2 -56   65.89    3.71
   5  -3  56   67.74    4.29
  -5   3 -56   64.08    3.77
  -5   3 -56   63.07    3.73
   3   2 -56   64.00    3.81
  -5   3 -56   61.37    3.71
   2  -5 -56   61.80    3.77
   3   2 -56   59.77    3.65
  -5   3 -59    0.83    0.91
   3   2 -59    0.19    0.78
  -5   3 -59   -0.05    0.80
   3   2 -59   -0.62    1.00
   2  -5 -59    0.38    1.33
   3   2 -59    0.47    0.91
  -5   3 -62    1.04    1.02
   3   2 -62    1.46    0.91
  -5   3 -62    2.88    0.97
   3   2 -62    0.91    1.19
   2  -5 -62    1.47    1.62
   3   2 -62    0.57    1.06
   3   2 -65   83.34    4.72
  -5   3 -65   75.33    4.78
   3   2 -65   80.25    4.86
  -5   3 -65   79.07    4.74
   2  -5 -65   76.21    4.79
   3   2 -65   81.73    4.72
   2  -5 -65   83.74    5.02
   3   2 -68  355.42   18.77
  -5   3 -68  328.43   18.82
   2  -5 -68  338.96   18.85
  -5   3 -68  325.76   18.79
   3   2 -68  344.69   18.88
   3   2 -68  351.22   18.73
   2  -5 -68  373.93   18.90
  -5   3 -71  145.72    8.55
   3   2 -71  154.42    8.50
  -5   3 -71  146.12    8.55
   3   2 -71  143.64    8.63
   2  -5 -71  153.79    8.64
   2  -5 -71  157.74    8.95
   3   2 -71  156.06    8.50
  -5   3 -71  147.52    8.58
  -5   3 -74    6.61    1.52
   3   2 -74    8.02    1.67
   2  -5 -74    9.08    1.66
  -5   3 -74    8.89    1.49
   2  -5 -74    2.76    3.70
  -5   3 -74    6.62    1.81
   3   2 -74    6.93    1.70
  -5   3 -77   15.75    1.89
   2  -5 -77   18.13    2.09
   3   2 -77   16.19    2.08
  -5   3 -77   19.40    1.93
   2  -5 -77   23.09    4.57
  -5   3 -77   17.48    2.27
   3   2 -77   17.16    2.11
   2  -5 -80   64.64    4.31
  -5   3 -80   61.35    4.13
   3   2 -80   60.76    4.20
   3   2 -80   70.88    4.28
  -5   3 -80   64.65    4.32
   3   2 -83    6.27    1.74
  -5   3 -83    5.18    1.49
  -5   3 -83    6.46    2.15
   3   2 -83    9.21    2.36
   3   2 -86   15.14    2.03
   2  -5 -86   17.32    2.26
  -5   3 -86   14.86    1.90
   3   2 -86   16.76    2.92
  -5   3 -86   17.92    2.46
   3   2 -89    1.50    1.57
  -5   3 -89    1.17    1.38
   2  -5 -89    0.89    1.73
  -5   3 -89    0.35    2.30
   3   2 -89   -0.92    3.30
  -5   3 -92    2.77    1.44
   3   2 -92    2.06    1.55
   2  -5 -92    2.13    1.82
  -5   3 -92    1.91    2.64
   3   2 -92    3.21    4.02
   3   2 -95    3.93    1.55
  -5   3 -95    2.73    1.34
   2  -5 -95    2.87    1.83
  -5   3 -95    4.73    3.26
   3   2 -98    4.23    1.58
   2  -5 -98    4.16    1.80
  -5   3 -98    3.15    1.32
  -5   3 -98    7.83    3.87
  -5   3-101    4.22    1.27
   3   2-101    5.53    1.57
   2  -5-101    5.24    1.76
  -5   3-101    6.34    4.55
   2  -5-104    0.91    1.48
   2  -5-104   -6.04    8.16
  -5   3-104    0.90    1.11
   3   2-104    0.74    1.40
   2  -5-107    4.68    1.44
   3   2-107    0.97    1.24
   2  -5-107    7.43    7.04
   3   2-110    5.19    1.23
   2  -5-110    4.53    1.27
   3   2-113    0.78    0.83
   3   2-113   -2.24    4.52
   2  -5-113    2.33    4.88
   3   2-116    0.64    3.44
   3   2-116    0.05    0.58
   2  -5-116    8.10    3.76
  -5   3-116    1.49    3.62
   3   2-119   -0.25    2.35
  -5   3-119    0.33    2.47
   2  -5-119   -0.01    2.58
   5  -2-119    0.01    2.40
  -2  -3-119    2.40    2.38
  -2  -3-116    2.57    3.63
   5  -2-116    0.89    0.72
   5  -2-116   -0.73    3.39
  -2  -3-113    1.83    4.76
   5  -2-113    2.43    4.49
   5  -2-113   -0.31    0.91
   5  -2-110    0.65    5.48
   5  -2-110    1.58    1.16
  -2  -3-110    1.36    5.97
  -3   5-110    1.27    0.77
   5  -2-107    7.25    1.50
  -3   5-107    4.22    1.07
  -2  -3-107    4.57    7.08
  -3   5-104   -0.57    1.16
   5  -2-104    1.13    1.51
  -2  -3-104    0.44    1.37
   5  -2-104   -2.09    7.05
   5  -2-101    1.35    1.60
  -3   5-101   -0.53    1.18
  -2  -3-101    1.41    1.50
  -3   5 -98   -1.00    1.33
  -2  -3 -98   -0.76    1.59
  -3   5 -95    4.98    1.41
   5  -2 -95    6.30    1.78
  -2  -3 -95    3.55    1.68
  -2  -3 -92   -0.67    1.59
   5  -2 -92    3.53    1.78
  -3   5 -92    0.26    1.33
   5  -2 -89   17.55    2.36
  -3   5 -89   17.06    2.02
  -2  -3 -89   18.11    2.24
  -2  -3 -86   71.54    4.56
   5  -2 -86   68.94    4.62
  -3   5 -86   64.87    4.41
  -2  -3 -86   76.36    6.29
   5  -2 -83    5.21    1.84
  -3   5 -83    6.70    1.55
  -2  -3 -83    8.21    1.82
  -2  -3 -83   12.09    3.93
  -3   5 -80   13.54    1.77
   5  -2 -80   11.48    2.08
  -2  -3 -80   14.93    1.97
   5  -2 -80   19.77    3.92
  -2  -3 -80   16.37    3.38
  -3   5 -77   46.26    3.40
  -2  -3 -77   52.84    3.60
   5  -2 -77   48.11    3.62
  -2  -3 -77   50.82    4.07
   5  -2 -77   55.37    4.30
   5  -2 -74   50.27    3.81
  -3   5 -74   55.26    3.67
  -2  -3 -74   55.95    3.74
   5  -2 -74   56.35    4.19
  -2  -3 -74   55.27    4.03
  -2  -3 -71  227.92   13.18
   5  -2 -71  234.31   13.26
  -3   5 -71  226.64   13.15
   5  -2 -71  245.07   13.16
  -2  -3 -71  254.58   13.22
   5  -2 -68   96.57    5.93
  -3   5 -68   95.91    5.81
  -2  -3 -68   97.50    5.87
  -2  -3 -68  102.20    5.93
   5  -2 -68  101.19    5.85
   5  -2 -65   41.38    3.02
  -3   5 -65   39.59    2.81
  -2  -3 -65   41.74    2.86
   5  -2 -65   40.86    2.94
  -2  -3 -65   45.66    3.04
  -2  -3 -62    0.36    1.06
  -3   5 -62   -0.74    0.99
  -2  -3 -62    0.57    1.30
   5  -2 -62    0.40    1.20
  -2  -3 -59    6.53    1.04
  -3   5 -59    5.55    0.96
   5  -2 -59    4.73    1.10
  -2  -3 -59    4.47    1.21
   3  -5  56   21.36    1.93
  -2  -3 -56   21.84    1.68
  -3   5 -56   23.58    1.67
   5  -2 -56   21.38    1.65
  -2  -3 -56   22.53    1.75
   2   3  53   54.94    3.67
   3  -5  53   53.44    3.65
  -2  -3 -53   61.07    3.35
  -5   2  53   58.73    4.53
   5  -2 -53   51.79    3.25
   2   3  53   55.79    4.55
  -2  -3 -53   55.34    3.33
   3  -5  50   13.66    1.55
   2   3  50   15.31    1.52
  -2  -3 -50   12.70    1.15
   2   3  50   13.11    2.17
   5  -2 -50   12.57    1.12
  -5   2  50   12.42    2.21
   2   3  47  154.05    8.54
   3  -5  47  148.93    8.53
  -5   2  47  136.35    9.11
   2   3  47  143.08    9.17
   2   3  44  363.19   18.70
   3  -5  44  326.18   18.63
  -5   2  44  343.06   19.25
   2   3  44  319.26   19.20
   2   3  41  400.39   21.64
   2   3  41  400.02   22.19
  -5   2  41  384.06   22.14
   2   3  38  657.57   34.97
   2   3  38  661.84   35.46
  -5   2  38  616.32   35.36
   2   3  35  244.79   13.13
   2   3  35  236.89   13.55
  -5   2  35  222.67   13.50
   2   3  32   18.69    1.65
  -2  -3 -32   21.70    1.75
  -5   2  32   16.98    2.21
   2   3  32   18.22    2.09
  -2  -3 -29    9.11    1.24
   2   3  29    8.06    1.14
   2   3  29   10.11    1.57
  -5   2  29    7.26    1.74
  -2  -3 -26  778.89   40.62
   2   3  26  727.48   40.61
  -5   2  26  727.02   40.81
   2   3  26  801.35   40.88
  -2  -3 -23  413.73   22.31
   2   3  23  408.49   22.33
  -5   2  23  386.59   22.46
   2   3  23  449.70   22.56
   2   3  20   75.26    4.40
  -2  -3 -20   73.56    4.41
   2   3  20   81.04    4.59
  -5   2  20   71.03    4.56
  -2  -3 -17   58.45    3.48
   2   3  17   60.01    3.46
  -5   2  17   56.70    3.57
  -2  -3 -17   53.31    3.59
  -2  -3 -14 1340.88   69.02
   2   3  14 1329.68   69.03
  -5   2  14 1237.61   69.01
  -2  -3 -14 1262.40   69.05
  -2  -3 -11  390.94   20.28
   5  -2 -11  366.81   20.10
   2   3  11  378.21   20.28
  -2  -3 -11  366.33   20.26
   5  -2 -11  389.26   20.27
   5  -2  -8  162.06    9.32
  -2  -3  -8  170.55    9.42
   5  -2  -8  190.64    9.41
   5  -2  -5    0.35    0.64
  -2  -3   1   19.65    1.44
  -2  -3   4   23.73    1.64
  -2  -3   7  146.70    8.02
  -2  -3  10    5.54    0.82
   5  -2  13  103.95    5.90
   5  -2  16  185.39   10.23
   3  -5 -19   75.81    4.25
   5  -2  19   73.26    4.40
   5  -2  22  680.32   36.76
   3  -5 -22  685.08   36.55
   5  -2  25    1.56    0.99
   3  -5 -25    1.63    0.73
   5  -2  28   59.26    3.87
   3  -5 -28   63.30    3.58
   5  -2  31  110.14    6.46
   3  -5 -31  110.35    6.12
   3  -5 -34  676.69   35.08
   5  -2  34  607.91   35.38
   5  -2  37 1230.11   66.01
  -2  -3  40  528.97   28.70
   5  -2  40  564.04   29.23
  -2  -3  43  248.99   13.84
   5  -2  43  289.42   14.52
   5  -2  43  288.78   15.13
   5  -2  46    6.48    1.41
   5  -2  46    6.41    2.06
   5  -2  49   90.65    5.64
   5  -2  49   98.09    6.50
  -2  -3  49   82.65    6.24
  -5   2 -52   28.03    2.00
   5  -2  52   34.31    2.58
   2   3 -52   29.81    1.96
  -5   2 -52   30.87    2.00
   2   3 -52   32.44    2.08
   5  -2  52   32.05    3.32
   3  -5 -52   28.82    2.03
  -2  -3  52   29.55    3.30
  -5   2 -55   14.15    1.30
   5  -2  55   12.86    1.68
   2   3 -55   14.46    1.23
   2   3 -55   15.39    1.37
  -5   2 -55   15.23    1.27
   3  -5 -55   14.39    1.47
  -5   2 -58   38.98    2.48
   2   3 -58   41.39    2.45
   5  -2  58   34.57    2.88
  -5   2 -58   36.90    2.44
   2   3 -58   34.63    2.50
   2   3 -58   37.46    2.41
   3  -5 -58   39.51    2.61
  -5   2 -61    4.70    1.04
   2   3 -61    3.67    0.90
   2   3 -61    4.06    1.12
  -5   2 -61    2.79    0.96
   2   3 -61    5.54    1.04
   3  -5 -61    4.66    1.66
   2   3 -64    0.86    0.98
  -5   2 -64   -0.08    1.05
   2   3 -64    0.52    1.17
  -5   2 -64   -0.47    0.99
   2   3 -64    0.28    1.11
   3  -5 -64    0.13    1.99
   2   3 -67   99.53    5.77
  -5   2 -67   96.19    5.79
   2   3 -67  102.20    5.89
  -5   2 -67   93.03    5.78
   2   3 -67  107.83    5.77
  -5   2 -67   96.86    5.79
   2   3 -70    5.56    1.25
  -5   2 -70    5.99    1.39
   2   3 -70    7.40    1.55
  -5   2 -70    7.75    1.40
  -5   2 -70    4.77    1.66
   2   3 -70    6.05    1.56
  -5   2 -73   85.96    5.31
   2   3 -73   86.72    5.24
   2   3 -73   83.54    5.37
  -5   2 -73   89.55    5.32
   3  -5 -73   88.84    5.40
  -5   2 -73   89.15    5.36
   2   3 -73   92.13    5.27
   2   3 -76   23.49    2.03
   2   3 -76   20.71    2.16
   3  -5 -76   23.20    2.25
  -5   2 -76   21.35    2.06
   2   3 -76   24.09    2.19
  -5   2 -76   21.77    2.38
  -5   2 -79    0.03    1.31
   2   3 -79   -0.40    1.45
   3  -5 -79    0.82    1.51
   2   3 -79    1.21    1.68
  -5   2 -79   -0.06    1.83
   3  -5 -82   11.05    1.96
   2   3 -82   10.05    1.73
  -5   2 -82   10.32    1.67
  -5   2 -82    8.36    2.13
   2   3 -82    9.98    2.00
  -5   2 -85    2.66    1.41
   3  -5 -85    2.99    1.79
   2   3 -85    2.66    1.63
  -5   2 -85    3.83    2.11
   2   3 -85    3.46    2.07
  -5   2 -88    3.55    1.49
   3  -5 -88    0.63    1.83
   2   3 -88    0.25    2.59
  -5   2 -88    2.74    2.33
   2   3 -91    8.98    1.69
  -5   2 -91   10.32    1.67
   3  -5 -91    7.50    2.00
   2   3 -91   12.85    3.25
  -5   2 -91    6.49    2.88
   3  -5 -94    8.42    2.17
   2   3 -94    7.19    1.79
   2   3 -94   13.99    4.15
  -5   2 -94   13.27    3.60
  -5   2 -97   -0.20    1.24
   3  -5 -97    0.88    1.75
   2   3 -97    0.23    1.45
  -5   2 -97   -0.78    4.05
   2   3-100    6.67    1.64
   3  -5-100    6.00    1.89
  -5   2-100    5.62    1.39
  -5   2-100    8.96    4.96
   2   3-103    6.56    1.60
  -5   2-103    8.59    1.41
   3  -5-103    7.71    1.84
   3  -5-106    6.65    1.64
   2   3-106    7.61    1.51
   2   3-109    1.32    1.14
   3  -5-109   -1.17    1.30
   3  -5-112    9.97    5.37
   2   3-112   10.66    1.25
   2   3-115    5.35    3.85
   3  -5-115   -2.40    4.13
   2   3-115   -0.01    0.63
  -5   2-115    4.20    4.06
  -5   2-118   -0.36    2.81
   2   3-118    0.72    2.75
   3  -5-118   -0.54    2.94
   5  -1-117    0.90    0.58
   5  -1-117    1.64    2.94
  -1  -4-117    0.63    3.22
   5  -1-114    1.79    0.86
   5  -1-114    9.00    3.98
  -1  -4-114   -0.01    4.37
  -1  -4-111    2.36    5.52
   5  -1-111    1.72    1.06
   5  -1-111    3.75    4.94
  -1  -4-108    5.41    6.67
   5  -1-108    1.26    1.27
   5  -1-108    0.57    5.92
  -4   5-108    1.67    0.86
   5  -1-105   10.77    6.73
  -1  -4-105    7.12    1.53
   5  -1-105    6.41    1.55
  -4   5-105    4.46    1.15
   5  -1-102    0.67    1.48
  -4   5-102   -0.98    1.15
  -1  -4-102   -1.36    1.42
  -4   5 -99    9.98    1.60
   5  -1 -99   13.47    2.00
  -4   5 -96    3.72    1.33
  -1  -4 -96    3.36    1.65
   5  -1 -96    4.27    1.76
  -1  -4 -93    3.90    1.77
   5  -1 -93    4.35    1.73
  -4   5 -93    3.50    1.36
   5  -1 -90   13.91    2.14
  -1  -4 -90   13.72    2.08
  -4   5 -90   12.45    1.80
   5  -1 -87   21.09    2.36
  -1  -4 -87   19.22    2.36
  -4   5 -87   19.33    2.10
  -1  -4 -84   76.26    4.78
   5  -1 -84   72.53    4.80
  -4   5 -84   65.96    4.57
   5  -1 -84   79.82    5.99
  -4   5 -81    1.35    1.45
   5  -1 -81   -0.46    1.72
  -4   5 -81   -0.90    1.33
  -1  -4 -81    0.55    1.69
   5  -1 -81    1.92    3.43
  -1  -4 -81   -2.63    4.32
  -4   5 -78    0.78    1.41
   5  -1 -78    1.59    1.64
  -1  -4 -78    1.28    1.52
  -4   5 -78    1.57    1.29
  -1  -4 -78    1.20    3.46
   5  -1 -78   -1.14    2.83
  -4   5 -75  101.12    6.05
  -4   5 -75   98.51    5.98
  -1  -4 -75   98.83    6.09
   5  -1 -75   97.08    6.11
  -1  -4 -75  106.44    6.49
   5  -1 -75  107.41    6.21
  -4   5 -72   86.75    5.36
  -1  -4 -72   88.02    5.44
   5  -1 -72   84.21    5.48
  -4   5 -72   87.89    5.33
  -1  -4 -72   99.50    5.71
   5  -1 -72   88.36    5.45
  -4   5 -69  161.06    9.32
  -1  -4 -69  157.40    9.33
  -4   5 -69  162.03    9.27
   5  -1 -69  165.95    9.43
  -1  -4 -69  174.72    9.40
   5  -1 -69  169.25    9.26
  -4   5 -66   43.65    3.01
  -1  -4 -66   43.91    3.02
  -4   5 -66   41.25    2.92
   5  -1 -66   45.21    3.17
   5  -1 -66   42.76    3.02
  -1  -4 -66   43.66    3.21
  -4   5 -63   27.88    2.16
   5  -1 -63   32.16    2.30
  -4   5 -63   27.11    2.09
  -4   5 -63   28.40    2.12
  -1  -4 -63   28.47    2.14
   5  -1 -63   28.88    2.13
  -1  -4 -63   27.99    2.32
  -4   5 -60   15.40    1.42
  -4   5 -60   15.55    1.39
  -4   5 -60   15.16    1.39
   5  -1 -60   15.42    1.58
  -1  -4 -60   13.77    1.44
  -1  -4 -60   15.38    1.61
   5  -1 -60   13.59    1.40
   5  -1 -57   73.85    3.91
   4  -5  57   58.69    4.28
  -4   5 -57   61.11    3.93
  -1  -4 -57   66.77    3.95
  -4   5 -57   65.08    3.90
  -4   5 -57   72.12    3.95
   5  -1 -57   72.22    4.05
  -1  -4 -57   65.43    3.95
   5  -1 -57   61.92    3.85
   5  -1 -54   68.28    3.61
   4  -5  54   58.88    4.04
  -4   5 -54   61.23    3.65
  -5   1  54   57.99    4.84
   5  -1 -54   61.73    3.57
  -1  -4 -54   62.81    3.66
  -4   5 -54   62.14    3.62
  -1  -4 -54   56.98    3.62
  -4   5 -54   59.13    3.60
   4  -5  51    2.50    1.11
  -4   5 -51    3.43    0.80
   5  -1 -51    2.96    0.67
  -1  -4 -51    2.89    0.90
   5  -1 -51    2.81    0.76
  -5   1  51    1.99    1.71
   1   4  51    4.82    1.82
  -1  -4 -51    2.39    0.77
  -4   5 -51    2.64    0.74
   4  -5  48   69.63    4.39
  -5   1  48   64.94    5.01
   1   4  48   66.57    5.01
   4  -5  45  446.41   24.56
   1   4  45  441.77   25.10
  -5   1  45  461.34   25.18
   1   4  42  335.30   17.57
   4  -5  42  307.21   17.60
   1   4  42  322.42   18.15
  -5   1  42  306.15   18.10
   1   4  39 2337.36  122.34
  -5   1  39 2201.00  122.77
   1   4  39 2298.22  122.81
   1   4  36  167.35    9.22
  -1  -4 -36  165.87    9.13
   1   4  36  160.43    9.69
  -5   1  36  150.44    9.65
  -1  -4 -33 1160.11   62.51
   1   4  33 1188.84   62.58
  -5   1  33 1114.62   62.91
   1   4  33 1204.82   62.95
   1   4  30  290.48   15.88
  -1  -4 -30  296.43   15.86
  -5   1  30  262.82   16.14
   1   4  30  309.65   16.27
   1   4  27   17.45    1.56
  -1  -4 -27   17.77    1.58
  -5   1  27   15.80    2.02
  -1  -4 -24   74.68    4.31
   1   4  24   73.29    4.31
  -5   1  24   68.04    4.56
   1   4  21  182.37    9.64
  -1  -4 -21  172.15    9.61
  -1  -4 -21  171.10    9.81
  -5   1  21  167.37    9.78
   1   4  18  241.81   12.93
  -1  -4 -18  235.92   12.91
  -1  -4 -18  234.03   13.05
  -5   1  18  232.48   12.99
   1   4  15    0.33    0.74
  -1  -4 -15    0.25    0.88
  -5   1  15    0.77    1.10
  -1  -4 -15    0.29    1.15
  -1  -4 -12  514.77   27.15
   1   4  12  507.57   27.15
   5  -1 -12  517.91   26.98
  -1  -4 -12  490.05   27.18
  -5   1  12  481.64   27.11
   1   4   9   32.49    2.22
  -1  -4  -9   31.46    2.23
   5  -1  -9   37.48    2.08
  -5   1   9   33.41    2.11
   5  -1  -6  130.05    7.13
   5  -1  -3  319.45   17.33
   5  -1  -3  323.03   17.21
   5  -1   0   47.47    2.86
   5  -1   3   19.56    1.54
   5  -1  15    3.00    0.98
   4  -5 -15    3.86    1.21
   5  -1  18    1.16    0.90
   4  -5 -18    3.22    1.39
   4  -5 -21    2.41    0.73
   5  -1  21    2.72    0.93
   4  -5 -21    2.55    1.36
   4  -5 -24   60.31    3.50
   5  -1  24   60.87    3.81
   4  -5 -24   67.34    4.09
   5  -1  27   78.46    4.93
   4  -5 -27   84.09    4.62
   4  -5 -27   83.84    5.15
   4  -5 -30  118.80    6.47
   5  -1  30  115.87    6.85
   5  -1  33   31.31    2.47
   4  -5 -33   35.14    2.04
   5  -1  33   30.97    2.75
   5  -1  36  448.71   24.26
   5  -1  36  436.32   24.60
   5  -1  39 2998.80  158.24
   5  -1  39 2909.92  158.62
   5  -1  42  480.55   24.95
  -1  -4  42  438.73   24.49
   5  -1  42  483.82   25.50
  -1  -4  45   84.34    4.79
   5  -1  45   83.51    5.30
   5  -1  45   82.02    5.89
  -1  -4  48   97.05    5.59
   5  -1  48  105.59    6.21
   5  -1  48  106.67    6.95
  -1  -4  51   53.27    3.55
   1   4 -51   63.57    3.66
   5  -1  51   71.13    4.31
  -5   1 -51   62.49    3.68
   4  -5 -51   64.72    3.70
   1   4 -51   67.01    3.64
   1   4 -51   71.30    3.76
   5  -1  51   63.16    5.08
   5  -1  54   21.16    2.07
  -5   1 -54   21.59    1.59
   1   4 -54   21.93    1.59
  -5   1 -54   21.20    1.59
   1   4 -54   21.72    1.67
   5  -1  54   23.92    2.89
   5  -1  57   36.81    2.89
  -5   1 -57   36.21    2.42
   1   4 -57   39.29    2.40
  -5   1 -57   37.09    2.42
   1   4 -57   36.41    2.47
   1   4 -60    2.50    0.91
  -5   1 -60    4.46    0.97
   1   4 -60    3.28    1.07
  -5   1 -60    2.27    0.92
   1   4 -63   81.62    4.68
  -5   1 -63   76.17    4.69
  -5   1 -63   79.62    4.70
   1   4 -63   81.11    4.76
  -5   1 -63   79.40    4.70
  -5   1 -66   53.41    3.48
   1   4 -66   56.00    3.45
   1   4 -66   54.46    3.54
  -5   1 -66   52.14    3.47
   1   4 -66   58.86    3.45
  -5   1 -66   55.68    3.55
   1   4 -69   63.55    3.96
  -5   1 -69   61.06    4.00
   1   4 -69   67.63    4.12
   1   4 -69   66.75    3.96
  -5   1 -69   61.97    4.06
   1   4 -72   59.97    3.84
   1   4 -72   56.10    3.93
  -5   1 -72   66.95    3.94
  -5   1 -72   56.99    3.97
   1   4 -72   63.12    3.86
   1   4 -75   23.35    2.00
  -5   1 -75   22.98    2.13
   1   4 -75   21.94    2.17
   1   4 -75   23.98    2.19
  -5   1 -75   25.34    2.36
   1   4 -78    4.23    1.29
   1   4 -78    4.18    1.42
  -5   1 -78    5.68    1.41
  -5   1 -78    5.18    1.87
   1   4 -78    4.19    1.65
   1   4 -81    7.79    1.60
   4  -5 -81    7.41    1.79
  -5   1 -81    5.30    1.58
  -5   1 -81   10.45    2.11
   1   4 -81    7.90    1.84
   1   4 -84    0.33    1.42
  -5   1 -84    1.01    1.35
   4  -5 -84    1.74    1.71
   1   4 -84    2.87    1.84
  -5   1 -84   -0.14    2.08
   4  -5 -87    2.34    1.73
   1   4 -87    1.42    1.48
  -5   1 -87    0.21    1.39
   1   4 -87   -0.13    2.05
   1   4 -90    3.38    1.49
  -5   1 -90    1.37    1.35
   4  -5 -90    4.05    1.90
  -5   1 -90    1.76    2.98
   1   4 -90    0.80    2.55
   1   4 -93   14.24    1.96
   4  -5 -93   17.86    2.38
  -5   1 -93   16.39    1.93
   1   4 -93   23.00    3.38
  -5   1 -93   18.29    3.96
   4  -5 -96   19.92    2.44
   1   4 -96   15.36    2.02
  -5   1 -96   19.19    1.98
   1   4 -96   24.39    4.11
  -5   1 -96   22.86    4.73
   1   4 -99    5.49    1.58
   4  -5 -99    3.95    1.88
  -5   1 -99    4.99    1.46
   1   4 -99    3.29    4.54
  -5   1 -99    3.79    5.27
   4  -5-102    6.87    1.90
   1   4-102    4.46    1.58
  -5   1-102    3.81    1.42
   4  -5-105    1.20    1.57
   1   4-105    0.27    1.32
   4  -5-108   16.09    1.92
   1   4-108   16.53    1.70
   4  -5-111   -0.58    1.14
   1   4-111    0.69    0.93
   1   4-114    2.01    0.72
  -5   1-114    2.86    4.35
  -5   1-117    1.15    3.06
   1   4-117   -1.84    3.11
  -5   5-118    4.80    2.84
   0  -5-118   -0.58    2.72
   5   0-118    0.91    0.49
   5   0-118    0.01    2.48
   0  -5-115    1.47    3.94
   5   0-115   -1.39    3.47
   5   0-115    0.69    0.71
   5   0-112    3.77    4.48
   5   0-112    1.88    0.95
   0  -5-112   -1.89    5.11
   0  -5-109   10.40    6.12
   5   0-109   10.73    5.38
   5   0-109    6.42    1.33
   5   0-106   -0.29    1.32
  -5   5-106    0.21    0.88
   5   0-106   -0.67    6.16
  -5   5-103    2.53    1.02
   0  -5-103    4.75    1.57
   5   0-103    1.98    1.45
   0  -5-100    1.25    1.60
   5   0-100    0.94    1.52
  -5   5-100    0.64    1.09
  -5   5 -97    7.83    1.40
   0  -5 -97    8.81    1.88
   5   0 -97    8.55    1.81
   5   0 -94    1.77    1.58
  -5   5 -94    3.14    1.31
   0  -5 -94    1.66    1.76
  -5   5 -91   28.99    2.46
   0  -5 -91   32.46    2.89
   5   0 -91   30.53    2.80
   0  -5 -88   51.65    3.60
   5   0 -88   46.12    3.47
  -5   5 -88   39.82    3.16
   5   0 -85    0.61    1.67
  -5   5 -85    2.06    1.33
   0  -5 -85    2.01    1.80
   5   0 -85    1.23    3.81
  -5   5 -82   22.07    2.17
  -5   5 -82   21.18    2.03
   0  -5 -82   22.28    2.31
   5   0 -82   21.60    2.30
   5   0 -82   22.75    3.55
  -5   5 -79    3.86    1.46
  -5   5 -79    5.03    1.31
   0  -5 -79    6.35    1.72
   5   0 -79    4.02    1.70
   5   0 -79    2.46    2.66
   0  -5 -79    4.70    4.77
  -5   5 -76   13.76    1.81
   0  -5 -76   12.30    1.92
  -5   5 -76   14.16    1.68
   5   0 -76   15.63    1.99
   5   0 -76   14.94    2.39
   0  -5 -76   16.62    4.04
  -5   5 -73   42.16    3.17
   0  -5 -73   46.43    3.29
   5   0 -73   47.54    3.35
  -5   5 -73   48.76    3.14
   5   0 -73   44.52    3.31
   0  -5 -73   47.10    4.27
  -5   5 -70  107.89    6.70
   5   0 -70  115.80    6.82
   0  -5 -70  114.96    6.76
  -5   5 -70  109.06    6.62
   5   0 -70  118.03    6.64
   0  -5 -70  130.02    7.06
  -5   5 -67   20.85    2.01
   5   0 -67   21.45    2.21
   0  -5 -67   21.75    2.09
  -5   5 -67   23.19    1.94
   5   0 -67   23.35    2.10
   0  -5 -67   21.13    2.77
  -5   5 -64    2.51    1.21
   5   0 -64    2.09    1.35
  -5   5 -64    3.54    1.10
  -5   5 -64    2.34    1.21
   0  -5 -64    0.32    1.19
   5   0 -64    3.70    1.30
   0  -5 -64    3.37    1.89
   5   0 -61   26.97    1.86
  -5   5 -61   23.06    1.94
  -5   5 -61   24.69    1.94
  -5   5 -61   29.23    1.93
   5   0 -61   27.81    2.12
   0  -5 -61   27.69    2.00
   0  -5 -61   26.81    2.21
   5   0 -61   23.25    1.89
  -5   5 -58  100.92    5.90
   5  -5  58   86.24    6.26
   5   0 -58  115.18    5.86
  -5   5 -58  107.92    5.87
  -5   5 -58  102.26    5.86
   5   0 -58  106.83    5.98
   0  -5 -58  101.36    5.88
   0  -5 -58  103.93    5.89
   5   0 -58   97.63    5.79
   5   0 -55   51.16    2.92
   5  -5  55   46.97    3.46
  -5   5 -55   44.60    2.97
   0  -5 -55   46.48    3.00
   5   0 -55   44.71    2.88
  -5   5 -55   51.41    2.95
   0  -5 -55   52.68    2.99
   5   0 -55   47.99    3.06
  -5   5 -55   48.00    2.94
   5   0 -52    0.32    0.59
   5  -5  52    3.92    1.21
  -5   5 -52    0.61    0.76
   0  -5 -52    0.17    0.92
   5   0 -52    0.42    0.72
  -5   0  52    1.17    1.62
   0  -5 -52    0.37    0.70
   5   0 -52    2.77    0.90
  -5   5 -52    0.40    0.71
  -5   5 -49   94.99    5.52
   5  -5  49  101.38    6.05
  -5   0  49   97.74    6.69
   0  -5 -49   98.29    5.49
   5   0 -49  101.36    5.59
  -5   5 -49   95.37    5.46
   5  -5  46  388.26   21.41
  -5   0  46  386.99   21.95
   5  -5  43  497.09   27.91
  -5   0  43  536.79   28.47
   5  -5  40  188.84   10.94
  -5   0  40  197.20   11.44
   0  -5 -37 3184.98  166.51
  -5   0  37 2992.45  167.00
   0  -5 -34  289.10   15.20
  -5   0  34  254.92   15.61
   0  -5 -31  298.48   16.38
  -5   0  31  304.80   16.79
   0  -5 -28    7.07    1.08
  -5   0  28    7.21    1.71
   0  -5 -25  294.43   15.71
   0  -5 -25  289.05   15.97
  -5   0  25  277.92   15.94
   0  -5 -22   28.18    2.02
   0  -5 -22   28.98    2.35
  -5   0  22   25.70    2.31
   0  -5 -19  145.17    7.99
   0  -5 -19  151.53    8.21
  -5   0  19  134.06    8.12
   0  -5 -16   15.77    1.40
  -5   0  16   15.09    1.10
   0  -5 -16   14.61    1.64
  -5   0  16   14.57    1.59
   0  -5 -13    1.97    0.94
  -5   0  13    2.75    0.71
   5   0 -13    2.51    0.65
  -5   0  13    2.56    1.05
   0  -5 -13    1.93    1.19
   5   0 -10 1207.28   62.80
  -5   0  10 1258.78   62.83
   0  -5 -10 1133.96   62.91
  -5   0  10 1096.30   62.83
   0  -5  -7  152.82    9.02
   5   0  -7  166.49    8.93
  -5   0   7  169.63    8.95
  -5   0   4  786.03   42.26
   5   0  -4  795.36   42.27
   5   0  -1  314.86   17.34
  -5   0   1  328.08   17.35
   5   0   2   96.33    5.48
  -5   0  -2   96.51    5.46
   5   0   5  137.95    7.44
   5   0   8  158.61    8.64
   5   0  11   10.95    1.22
   5   0  14  232.72   13.56
   5   0  14  262.09   13.52
   5  -5 -14  245.82   13.56
   5   0  17    1.15    1.05
   5   0  17    0.59    0.98
   5  -5 -17   -0.12    1.24
   5   0  20   13.77    1.48
   5   0  20   14.54    1.53
   5  -5 -20   13.89    1.78
   5  -5 -23   89.03    5.10
   5   0  23   92.84    5.45
   5  -5 -23  103.49    5.64
   5   0  23   94.98    5.54
   5  -5 -26   45.10    2.56
   5   0  26   42.51    2.98
   5   0  26   44.12    3.11
   5  -5 -26   45.45    3.24
   5  -5 -29   95.60    5.26
   5   0  29   96.21    5.73
   5   0  29   99.81    5.94
   5  -5 -32   12.73    0.89
   5   0  32   14.47    1.52
   5   0  32   14.75    1.85
   5   0  35 1544.70   81.51
   5   0  35 1488.64   81.76
   5   0  38  332.04   18.55
   5   0  38  339.50   18.95
   5   0  41 1566.81   83.58
   5   0  41 1546.41   83.99
   5   0  44  216.14   12.31
   5   0  44  218.27   12.86
   5   0  47  281.22   14.87
   0  -5  47  252.31   14.43
   5   0  47  278.01   15.51
   5   0  50  276.88   13.85
   0   5 -50  249.88   13.20
   0  -5  50  242.50   13.31
   5   0  50  252.19   14.52
   5  -5 -50  224.54   13.14
   0   5 -50  240.39   13.15
   5  -5 -50  251.83   13.23
   0   5 -53    0.40    0.72
   5   0  53   -0.86    1.10
  -5   0 -53   -0.06    0.72
   0  -5  53    0.12    0.73
   5  -5 -53    0.18    1.15
   5   0  53    0.23    1.64
  -5   0 -53    0.42    0.74
   5  -5 -53    0.43    0.80
   0   5 -53   -0.20    0.78
   0   5 -53    0.17    0.68
   5   0  56    1.91    1.11
  -5   0 -56    0.17    0.72
   0   5 -56    1.05    0.76
  -5   0 -56    1.05    0.79
   0   5 -56    0.48    0.83
   5  -5 -56    0.44    0.85
   0   5 -56    0.25    0.75
  -5   0 -59  122.77    6.76
   0   5 -59  118.75    6.74
  -5   0 -59  122.15    6.77
   0   5 -59  125.80    6.81
  -5   0 -59  110.74    6.72
  -5   0 -62    3.53    0.98
   0   5 -62    2.59    0.95
   0   5 -62    3.00    1.09
  -5   0 -62    2.67    0.97
  -5   0 -62    3.90    1.21
   0   5 -65   27.85    2.06
  -5   0 -65   27.47    2.10
   0   5 -65   25.87    2.12
  -5   0 -65   27.01    2.20
   0   5 -68  146.97    8.23
  -5   0 -68  140.34    8.23
   0   5 -68  143.81    8.29
   0   5 -68  146.28    8.16
  -5   0 -68  150.90    8.27
   0   5 -71   56.98    3.60
   0   5 -71   56.45    3.69
  -5   0 -71   53.47    3.65
   0   5 -71   56.63    3.60
  -5   0 -71   56.91    3.74
   0   5 -74   41.62    2.80
   0   5 -74   36.97    2.88
  -5   0 -74   40.04    2.89
   0   5 -74   40.14    2.85
  -5   0 -74   38.98    3.01
   0   5 -77    0.36    1.26
  -5   0 -77    1.57    1.32
   0   5 -77    1.14    1.36
   0   5 -77    1.06    1.58
  -5   0 -77   -0.17    1.81
   0   5 -80    7.14    1.48
  -5   0 -80    5.80    1.56
   0   5 -80    3.16    1.50
   0   5 -80    6.00    1.82
  -5   0 -80    5.48    2.06
   0   5 -83   11.39    1.68
  -5   0 -83   13.02    1.75
   0   5 -83   11.28    1.68
  -5   0 -83   10.00    2.36
   0   5 -83   11.98    2.01
   0   5 -86    0.57    1.41
  -5   0 -86    1.04    1.44
  -5   0 -86    1.80    2.60
   0   5 -86   -0.55    1.83
  -5   0 -89    7.45    1.55
   0   5 -89    5.11    1.53
   5  -5 -89    6.39    2.00
   0   5 -89    9.05    2.21
  -5   0 -89    8.97    3.33
  -5   0 -92    4.54    1.53
   5  -5 -92    3.28    1.94
   0   5 -92    4.41    1.55
   0   5 -92    8.95    2.61
  -5   0 -92    7.98    4.09
   5  -5 -95    5.19    2.00
   0   5 -95    2.22    1.56
  -5   0 -95    4.20    1.56
  -5   0 -95    0.91    4.92
   0   5 -95    6.44    3.20
   0   5 -98   13.03    1.84
   5  -5 -98   15.76    2.20
  -5   0 -98   12.15    1.79
  -5   0-101    2.70    1.39
   5  -5-101    5.30    1.89
   0   5-101    4.77    1.50
   0   5-101    3.78    4.44
   5  -5-104    6.38    1.81
   0   5-104    7.72    1.54
   5  -5-107   -0.48    1.42
   0   5-107   -0.06    1.12
   5  -5-110    8.69    1.41
   0   5-110    7.31    1.12
  -5   0-113   -4.07    4.54
   5  -5-113   -0.20    0.92
   0   5-113   -0.12    0.63
  -5   0-116    0.38    3.36
   0   5-116   -0.79    3.44
   0   5-119    1.50    2.33
  -5   0-119    2.03    2.14
  -5  -1-118   -0.03    2.32
   6  -5-118    0.29    2.58
  -1   6-118    3.99    2.63
  -5  -1-115    4.19    3.56
   6  -5-115   -0.14    0.74
   6  -5-115   -0.69    3.52
   6  -5-112    0.81    0.97
  -5  -1-112   -1.72    4.69
  -1   6-112    1.16    0.62
   6  -5-112   -4.92    4.65
  -1   6-109   -0.49    0.84
   6  -5-109   -0.06    1.23
   6  -5-109    1.25    5.62
   6  -5-106    4.87    1.54
  -1   6-106    2.12    1.09
   6  -5-106    5.62    6.56
  -1   6-103    0.74    1.23
   6  -5-103    3.37    7.45
   6  -5-103   -0.81    1.67
  -1   6-103   -1.05    4.20
  -1   6-100    4.18    1.46
   6  -5-100    3.87    1.84
   6  -5-100    3.52    8.21
  -1   6-100    6.54    3.70
   6  -5 -97   -0.14    1.85
  -1   6 -97    0.67    1.34
  -5  -1 -97    1.80    1.44
  -1   6 -97   -0.41    3.10
  -5  -1 -94    7.22    1.75
  -1   6 -94   10.22    1.68
  -5  -1 -94   23.17    5.60
  -1   6 -94   19.66    2.81
  -1   6 -91   12.48    1.82
  -5  -1 -91   15.00    1.83
  -1   6 -91   15.86    2.48
  -5  -1 -91   18.54    4.77
  -1   6 -88    0.94    1.37
  -5  -1 -88    0.72    1.43
  -5  -1 -88    0.23    3.72
  -1   6 -88    1.66    1.96
  -1   6 -85    6.80    1.54
  -1   6 -85    5.35    1.53
  -5  -1 -85    6.37    1.58
  -5  -1 -85    5.88    3.04
  -1   6 -85    7.49    1.98
  -1   6 -82    0.82    1.40
  -1   6 -82   -0.35    1.46
  -5  -1 -82    0.41    1.45
  -5  -1 -82   -0.06    2.45
  -1   6 -82    0.37    1.85
  -1   6 -79   64.49    4.02
  -5  -1 -79   59.95    4.05
  -1   6 -79   53.55    4.00
  -1   6 -79   66.36    4.07
  -5  -1 -79   67.31    4.32
  -1   6 -76    2.18    1.29
  -5  -1 -76    1.03    1.39
  -1   6 -76    1.01    1.31
  -1   6 -76    0.61    1.58
  -5  -1 -76    1.49    1.86
  -1   6 -73   71.34    4.43
  -5  -1 -73   68.94    4.48
  -1   6 -73   70.50    4.47
  -1   6 -73   75.24    4.43
  -5  -1 -73   71.02    4.56
  -1   6 -70   53.95    3.48
  -1   6 -70   51.94    3.49
  -5  -1 -70   53.39    3.51
  -5  -1 -70   55.42    3.60
  -1   6 -67    1.40    1.11
  -5  -1 -67    1.91    1.15
  -1   6 -67    0.30    1.08
  -5  -1 -67    1.36    1.45
   6  -5 -67    1.27    2.85
  -1   6 -64    1.27    1.02
  -5  -1 -64    1.61    1.05
   6  -5 -64    1.63    1.23
  -1   6 -64    2.69    1.09
  -5  -1 -64    3.00    1.38
   6  -5 -64    3.71    2.38
  -1   6 -61    5.82    1.01
   6  -5 -61    6.74    2.02
  -5  -1 -61    7.13    1.28
  -5  -1 -61    5.69    1.10
  -1   6 -61    5.38    1.08
   6  -5 -61    7.24    1.24
  -1   6 -61    5.74    1.05
   5   1  58    0.95    1.03
  -1   6 -58    1.68    0.87
  -5  -1 -58    1.82    1.07
   6  -5 -58    1.01    1.66
   6  -5 -58    2.13    0.99
  -1   6 -58   -0.10    0.90
  -5  -1 -58    0.91    0.89
  -1   6 -58    1.57    0.81
   5   1  55   63.02    4.46
  -1   6 -55   65.00    3.94
  -5  -1 -55   65.80    3.91
  -1   6 -55   65.00    3.88
   6  -5 -55   72.09    4.02
  -5  -1 -55   71.05    3.98
  -1   6 -55   73.57    4.00
   6  -5 -55   62.59    4.01
  -5  -1 -55   65.02    3.94
   1  -6  52  124.24    7.68
  -1   6 -52  130.94    7.50
   5   1  52  139.14    8.10
  -5  -1 -52  140.30    7.49
   6  -5 -52  133.85    7.54
  -1   6 -52  136.62    7.45
  -1   6 -52  148.53    7.56
  -5  -1 -52  143.09    7.54
   5   1  52  133.69    8.75
   6  -5 -52  122.24    7.46
   5   1  49   36.95    2.79
   1  -6  49   34.35    2.46
  -1   6 -49   35.68    2.22
  -1   6 -49   36.03    2.19
   6  -5 -49   36.54    2.27
   5   1  49   35.91    3.32
   6  -5 -49   30.88    2.28
   5   1  46    2.79    1.56
   5   1  46    3.59    1.16
   5   1  43  129.75    8.15
   5   1  43  129.44    7.69
   5   1  40   70.82    5.12
   5   1  40   73.73    4.79
   5   1  37 3957.72  213.42
   5   1  37 4027.28  213.19
   5   1  34    4.76    1.61
   5   1  34    5.71    1.51
   5   1  31  245.67   13.42
   5   1  31  230.79   13.25
   5   1  28  364.22   19.63
   5   1  28  349.52   19.53
   5   1  25   18.15    1.72
   6  -5 -25   16.88    1.90
   5   1  25   17.00    1.62
   6  -5 -25   15.83    1.09
   6  -5 -22   52.48    3.55
   5   1  22   55.25    3.44
   5   1  22   52.20    3.45
   5   1  19   47.78    3.07
   6  -5 -19   46.86    3.19
   5   1  19   44.56    3.12
  -5  -1 -19   51.25    3.16
   6  -5 -16    7.45    1.32
   5   1  16    7.98    1.13
   5   1  16    8.60    1.31
  -5  -1 -16    7.17    1.29
   5   1  13  388.66   19.76
   6  -5 -13  338.71   19.82
   5   1  10   92.01    5.13
  -5  -1  -4   62.30    3.81
   5   1   4   66.57    3.90
   5   1   1  169.74    9.26
  -5  -1  -1  165.85    9.23
  -5  -1   2   84.58    4.81
   5   1  -2   84.04    4.82
   5   1  -5    7.40    1.01
  -5  -1   5    8.25    1.06
  -5  -1   8  925.19   48.52
   5   1  -8  892.62   48.51
  -5  -1  11   39.10    2.30
   5   1 -11   34.73    2.27
   1  -6 -11   36.07    2.44
  -5  -1  14  129.84    7.13
   1  -6 -14  129.58    7.27
   1  -6 -17   26.20    2.20
   1  -6 -17   25.03    1.91
  -5  -1  17   26.58    1.69
   1  -6 -20  333.09   18.11
  -5  -1  20  331.87   17.68
   1  -6 -20  322.25   17.87
   1  -6 -23    7.76    1.60
   1  -6 -23    6.92    1.10
  -5  -1  23    6.61    0.67
   1  -6 -26    6.52    1.65
   1  -6 -26   12.67    1.34
   1  -6 -29  155.35    9.42
   1  -6 -29  166.32    9.07
  -5  -1  32  234.89   13.81
   1  -6 -32  248.38   13.40
  -5  -1  35  292.82   17.22
   1  -6 -35  312.57   16.72
  -5  -1  38  155.75    9.91
   6  -5  38  158.56    9.61
   1  -6 -38  174.97    9.32
  -5  -1  41  109.71    7.03
   1  -6 -41  109.33    6.23
   6  -5  41  105.74    6.63
  -5  -1  44  168.82   10.25
   6  -5  44  167.26    9.84
  -5  -1  47   43.24    3.81
   6  -5  47   42.18    3.23
  -6   5 -50   86.00    5.11
   6  -5  50   88.80    5.67
   5   1 -50   98.50    5.06
   1  -6 -50   93.85    5.09
  -5  -1  50   96.64    6.44
   5   1 -50   81.58    4.98
   5   1 -50   93.84    5.18
  -6   5 -50   87.24    5.06
   5   1 -53   20.66    1.40
   6  -5  53   15.39    1.94
  -6   5 -53   17.32    1.50
   5   1 -53   19.90    1.59
  -6   5 -53   19.08    1.47
  -5  -1  53   20.28    2.68
   1  -6 -53   17.92    1.68
   5   1 -53   19.46    1.41
   5   1 -56  100.44    5.60
  -6   5 -56   98.77    5.69
   6  -5  56   96.23    6.25
  -6   5 -56   98.45    5.64
   5   1 -56  104.32    5.77
  -6   5 -56  103.55    5.63
   1  -6 -56   97.42    5.72
   5   1 -56   95.23    5.56
   5   1 -59   22.28    1.61
  -6   5 -59   19.35    1.70
  -6   5 -59   23.30    1.71
   5   1 -59   21.82    1.83
  -6   5 -59   23.11    1.67
   5   1 -59   20.05    1.64
   1  -6 -59   21.58    2.18
  -6   5 -62   22.29    1.89
   5   1 -62   24.49    1.75
  -6   5 -62   21.65    1.85
  -6   5 -62   23.75    1.79
   5   1 -62   24.26    2.00
   5   1 -62   23.49    1.83
   1  -6 -62   25.49    2.52
  -6   5 -65   67.86    4.21
   5   1 -65   71.96    4.11
   5   1 -65   68.94    4.29
  -6   5 -65   63.16    4.08
   1  -6 -65   61.45    4.17
   1  -6 -65   81.40    4.73
   5   1 -65   70.61    4.12
  -6   5 -68   68.46    4.25
   5   1 -68   66.97    4.34
  -6   5 -68   63.29    4.10
   1  -6 -68   62.46    4.23
   5   1 -68   69.84    4.14
   1  -6 -68   78.69    5.01
  -6   5 -71    2.07    1.33
  -6   5 -71    0.54    1.23
   5   1 -71    1.37    1.57
   1  -6 -71   -0.54    1.40
   5   1 -71   -0.15    1.57
   1  -6 -71   -1.56    3.67
  -6   5 -74   48.52    3.51
  -6   5 -74   49.96    3.42
   5   1 -74   52.23    3.66
   1  -6 -74   55.34    3.62
   1  -6 -74   57.41    5.47
   5   1 -74   57.80    3.60
  -6   5 -77    2.79    1.40
   1  -6 -77    1.81    1.55
  -6   5 -77    2.67    1.19
   5   1 -77    1.31    1.58
  -6   5 -77    2.77    1.78
   5   1 -77    3.50    2.05
  -6   5 -80    4.04    1.48
  -6   5 -80    4.13    1.95
   5   1 -80    4.09    2.49
   5   1 -80    3.83    1.61
   1  -6 -80    3.58    1.63
  -6   5 -80    4.43    1.33
   5   1 -83    4.39    2.96
  -6   5 -83    4.15    2.13
   1  -6 -83    3.67    1.73
  -6   5 -83    3.91    1.34
   5   1 -83    1.77    1.71
  -6   5 -86   52.33    3.70
   5   1 -86   53.07    4.64
  -6   5 -86   41.03    3.18
   1  -6 -86   49.06    3.54
   5   1 -86   43.46    3.43
  -6   5 -89   16.50    2.62
  -6   5 -89   12.05    1.65
   1  -6 -89   14.61    2.17
   5   1 -89   10.41    2.00
  -6   5 -92    0.74    2.38
  -6   5 -92    0.86    1.23
   1  -6 -92   -1.28    1.72
   5   1 -92   -0.95    1.69
  -6   5 -95    3.15    2.59
  -6   5 -95    0.94    1.12
   1  -6 -95    2.80    1.81
   5   1 -95    0.90    1.57
  -6   5 -98   -1.21    2.96
   5   1 -98    0.31    1.49
  -6   5 -98    0.70    1.07
   1  -6 -98   -0.55    1.68
  -6   5-101   -0.65    3.43
   1  -6-101    1.40    1.52
  -6   5-101    0.13    1.00
   5   1-101    1.29    1.43
  -6   5-104    2.19    3.94
   1  -6-104    1.84    1.47
   5   1-104   -0.62    1.33
   5   1-107   13.22    5.63
   5   1-107    7.13    1.39
   1  -6-107    8.97    6.80
   5   1-110    2.58    1.06
   1  -6-110    8.09    5.70
   5   1-113   -0.23    0.80
   1  -6-113    1.71    4.52
   5   1-113    1.60    3.90
   5   1-116    2.89    2.99
   1  -6-116    0.72    3.40
   5   1-116   -0.03    0.59
   1  -6-119    0.28    2.20
  -6   5-119   -1.41    2.30
   6  -4-119   -0.37    2.28
  -2   6-119    1.22    2.36
   6  -4-116    0.70    0.67
   6  -4-116    2.06    3.21
  -4  -2-116   -2.37    3.27
  -4  -2-113    1.37    4.43
   6  -4-113   -0.09    4.19
   6  -4-113   -0.41    0.89
   6  -4-110    1.25    5.09
  -2   6-110    0.80    0.72
   6  -4-110    1.44    1.10
  -4  -2-110   -4.87    5.52
   6  -4-107    2.68    1.40
  -2   6-107    0.85    0.94
  -2   6-104   15.36    4.28
   6  -4-104   11.77    1.83
  -2   6-104    8.46    1.41
   6  -4-104   19.48    7.20
  -2   6-101    1.59    3.62
   6  -4-101   -0.34    1.76
   6  -4-101   -0.71    7.69
  -2   6-101   -1.73    1.30
  -2   6 -98   15.16    1.90
   6  -4 -98   19.36    2.37
  -4  -2 -98   21.50    2.10
  -2   6 -95    4.38    2.73
   6  -4 -95    3.40    1.96
  -2   6 -95    3.61    1.44
  -4  -2 -95    3.44    1.57
  -2   6 -92    4.39    2.33
   6  -4 -92    4.84    1.97
  -2   6 -92    3.31    1.38
  -4  -2 -92    5.07    1.64
  -2   6 -89    5.36    2.17
  -4  -2 -89    1.69    4.67
  -4  -2 -89    3.13    1.56
  -2   6 -89    3.36    1.41
   6  -4 -89    3.91    1.91
  -4  -2 -86    8.78    3.98
  -2   6 -86    7.60    2.18
  -2   6 -86    7.06    1.60
  -4  -2 -86    8.46    1.74
  -4  -2 -83   56.94    4.81
  -4  -2 -83   59.12    4.07
  -2   6 -83   54.50    3.94
  -4  -2 -80    0.39    2.54
  -2   6 -80    0.11    1.86
  -4  -2 -80    0.21    1.49
  -2   6 -80   -0.58    1.37
  -4  -2 -77    3.43    2.14
  -2   6 -77    3.94    1.71
  -4  -2 -77    0.31    1.46
  -2   6 -77    1.98    1.34
  -4  -2 -74   11.38    2.12
  -2   6 -74   11.07    1.86
  -4  -2 -74   13.21    1.81
  -2   6 -74   11.87    1.69
   6  -4 -71  112.70    6.86
  -4  -2 -71  111.79    6.42
  -4  -2 -71  103.92    6.34
  -2   6 -71  105.64    6.33
  -4  -2 -68   10.09    1.77
   6  -4 -68   10.65    2.65
  -2   6 -68    9.15    1.42
  -4  -2 -68    8.80    1.52
  -4  -2 -65   20.84    1.98
   6  -4 -65   20.27    2.51
  -2   6 -65   21.60    1.80
  -4  -2 -65   20.66    1.85
  -4  -2 -62    0.92    1.26
   6  -4 -62    0.84    1.69
  -2   6 -62    0.73    0.94
  -2   6 -62    0.45    0.92
  -4  -2 -62    1.65    1.03
  -4  -2 -59    2.82    1.13
   6  -4 -59    3.41    1.44
  -2   6 -59    4.30    0.96
  -4  -2 -59    4.22    1.01
  -2   6 -59    3.97    0.93
  -2   6 -56    6.38    0.98
   4   2  56    5.54    1.27
   6  -4 -56    4.92    1.29
  -4  -2 -56    5.78    1.14
  -4  -2 -56    5.50    0.98
   6  -4 -56    6.39    1.09
  -2   6 -56    6.26    0.96
  -2   6 -56    6.29    0.94
   2  -6  53   68.18    4.60
   4   2  53   79.37    4.90
  -2   6 -53   71.48    4.36
   4   2  53   69.26    5.50
  -4  -2 -53   73.52    4.37
   6  -4 -53   70.83    4.33
   6  -4 -53   81.77    4.46
  -2   6 -53   72.84    4.32
  -4  -2 -53   81.11    4.41
  -2   6 -53   85.97    4.42
   2  -6  50  148.82    8.73
   4   2  50  163.88    9.00
  -2   6 -50  150.90    8.44
   4   2  50  164.99    9.68
  -6   4  50  144.06    9.49
   6  -4 -50  140.48    8.35
  -4  -2 -50  157.64    8.45
   6  -4 -50  167.13    8.51
  -2   6 -50  154.38    8.39
   4   2  47    7.57    1.33
  -6   4  47    6.20    1.93
   4   2  47    6.80    1.88
   4   2  44    4.13    1.20
   4   2  44    2.88    1.63
  -6   4  44    1.19    1.76
   4   2  41 1026.44   54.00
   4   2  41 1002.93   54.38
  -6   4  41  968.27   54.32
   4   2  38  379.49   20.75
  -6   4  38  368.68   21.05
   4   2  38  382.89   21.09
   4   2  35 2313.12  124.95
   4   2  35 2404.39  125.23
  -6   4  35 2314.15  125.19
   4   2  32  595.69   32.30
   4   2  32  630.27   32.53
  -6   4  32  566.65   32.46
   4   2  29   48.16    3.14
  -6   4  29   44.08    3.39
   4   2  29   47.90    3.31
  -4  -2 -26  111.35    6.32
   4   2  26  106.57    6.37
   4   2  26  110.12    6.48
  -4  -2 -23   24.79    1.96
   4   2  23   22.33    1.89
   4   2  23   24.32    1.97
   4   2  20    8.75    1.16
  -4  -2 -20    4.97    1.22
   4   2  20    5.79    1.15
   6  -4 -20    4.01    1.30
  -4  -2 -17   40.35    2.85
   4   2  17   41.35    2.87
   6  -4 -17   43.99    2.92
   4   2  17   48.52    2.86
  -4  -2 -14   15.21    1.53
   4   2  14   16.41    1.56
   4   2  14   17.12    1.42
   6  -4 -14   17.90    1.62
   6  -4 -11  229.75   12.53
  -4  -2  -8   23.94    1.66
  -4  -2  -5  194.10   10.48
  -4  -2  -2   24.78    1.77
   4   2   2   22.79    1.78
   4   2  -1   17.98    1.45
  -4  -2   1   17.86    1.49
  -4  -2   4   19.26    1.46
   4   2  -4   16.61    1.39
   4   2  -7   42.01    2.67
  -4  -2   7   46.31    2.69
  -4  -2  10  193.98   10.55
   2  -6 -13   12.60    1.34
  -4  -2  13   15.12    1.21
  -4  -2  16   84.29    4.73
   2  -6 -16   84.80    4.88
  -4  -2  19    2.51    0.76
   2  -6 -19    1.71    0.93
   2  -6 -22   10.27    1.20
  -4  -2  22   11.21    0.95
   2  -6 -22   10.83    1.67
  -4  -2  25   48.10    2.66
   2  -6 -25   44.00    2.86
   2  -6 -25   41.88    3.30
  -4  -2  28  407.95   21.32
   2  -6 -28  386.88   21.52
   2  -6 -28  371.59   21.92
   2  -6 -31  205.58   10.97
  -4  -2  31  198.56   10.68
   6  -4  31  192.41   11.23
   2  -6 -34  855.68   45.73
   6  -4  34  849.29   46.05
   6  -4  37  203.83   11.87
   2  -6 -37  210.28   11.46
   6  -4  40   14.09    1.92
   2  -6 -40   14.21    1.34
  -4  -2  40   13.75    2.45
   6  -4  43  185.42   10.68
  -4  -2  43  184.89   11.15
   6  -4  46   28.40    2.45
  -4  -2  46   24.19    2.95
   6  -4  49    2.29    1.22
  -4  -2  49    1.42    1.79
   2  -6 -49    1.57    0.99
   4   2 -49    0.95    0.83
   4   2 -52    0.33    0.62
  -6   4 -52    1.17    0.73
   6  -4  52    1.76    1.17
   4   2 -52    1.37    0.72
  -4  -2  52   -1.34    1.87
   6  -4  52    1.30    1.70
   2  -6 -52    1.18    1.13
   4   2 -52    0.07    0.85
  -6   4 -52   -0.24    0.74
   4   2 -55   40.47    2.38
   6  -4  55   34.30    2.94
  -6   4 -55   37.08    2.45
   4   2 -55   39.76    2.52
  -6   4 -55   37.33    2.36
  -6   4 -55   36.73    2.39
   4   2 -55   35.46    2.32
   2  -6 -55   36.45    2.58
   4   2 -58  102.42    5.41
  -6   4 -58   90.46    5.47
   6  -4  58   89.53    6.00
  -6   4 -58   95.87    5.42
  -6   4 -58   92.58    5.41
   4   2 -58   98.22    5.54
   2  -6 -58   93.06    5.56
   4   2 -58   93.85    5.35
  -6   4 -61   16.23    1.51
   4   2 -61   16.39    1.37
  -6   4 -61   13.79    1.43
   4   2 -61   14.65    1.58
  -6   4 -61   12.62    1.36
   4   2 -61   15.60    1.41
   2  -6 -61   19.14    2.25
   4   2 -64    4.32    1.06
  -6   4 -64    4.83    1.25
   4   2 -64    2.39    1.34
  -6   4 -64    2.39    1.07
   4   2 -64    4.72    1.27
   4   2 -67    4.20    1.20
  -6   4 -67    5.25    1.43
  -6   4 -67    5.34    1.19
   4   2 -67    5.27    1.50
   2  -6 -67    4.42    2.96
   4   2 -67    3.33    1.43
   4   2 -70  160.91    8.71
  -6   4 -70  136.91    8.75
  -6   4 -70  148.45    8.72
   4   2 -70  154.68    8.87
   2  -6 -70  172.44    9.32
   4   2 -70  163.76    8.70
  -6   4 -73   67.44    4.44
   2  -6 -73   73.90    4.59
   4   2 -73   67.92    4.54
  -6   4 -73   73.72    4.41
  -6   4 -73   70.01    4.54
   4   2 -73   70.10    4.41
  -6   4 -76    0.78    1.38
   4   2 -76    0.21    1.42
  -6   4 -76    0.90    1.22
   2  -6 -76    0.46    1.54
  -6   4 -76    2.24    1.83
   4   2 -76    0.36    1.65
  -6   4 -79    2.50    1.35
   4   2 -79    1.75    1.48
  -6   4 -79    1.29    1.26
   2  -6 -79    2.47    1.62
   4   2 -79    3.60    1.91
  -6   4 -79    3.49    1.91
   4   2 -82   21.11    2.31
   2  -6 -82   24.18    2.43
  -6   4 -82   21.52    2.06
  -6   4 -82   25.73    2.61
   4   2 -82   26.03    2.80
  -6   4 -85   10.34    1.61
   2  -6 -85   11.53    2.02
   4   2 -85    9.75    1.95
  -6   4 -85   13.30    2.32
   4   2 -85   12.94    2.94
  -6   4 -88   10.89    1.70
   4   2 -88   14.47    1.99
   2  -6 -88   16.28    2.21
  -6   4 -88   17.07    2.53
   4   2 -88   18.94    3.66
  -6   4 -91    1.45    1.30
   2  -6 -91    1.82    1.88
   4   2 -91    0.78    1.57
  -6   4 -91    1.14    2.35
   4   2 -91    2.01    4.17
   2  -6 -94    2.44    1.81
   4   2 -94    0.85    1.53
  -6   4 -94    2.67    1.26
  -6   4 -94    4.28    2.62
   4   2 -97    3.84    1.56
   2  -6 -97    3.69    1.80
  -6   4 -97    2.32    1.20
  -6   4 -97    2.41    3.09
   4   2-100    2.60    1.49
   2  -6-100    3.11    1.72
   2  -6-100   -0.53    8.85
  -6   4-100    2.04    1.09
  -6   4-100    4.09    3.65
   4   2-103   -0.03    1.31
   2  -6-103    2.65    1.56
   4   2-106    1.07    1.21
   2  -6-106   -1.24    7.18
   2  -6-106   -0.47    1.41
   4   2-109    3.25    5.18
   4   2-109    0.47    1.11
   2  -6-109    0.82    6.13
   2  -6-112   -0.46    5.02
   4   2-112    4.79    4.44
   4   2-112    1.01    0.89
   4   2-115    1.35    3.43
   2  -6-115    1.40    3.93
   4   2-115   -1.04    0.69
   2  -6-118    1.60    2.73
  -6   4-118   -0.30    2.69
   4   2-118    0.27    0.39
   4   2-118   -0.01    2.40
  -3   6-120    0.28    2.02
  -3  -3-117    0.01    2.89
  -3   6-117    3.89    3.14
   6  -3-117    0.70    0.59
   6  -3-117   -0.04    2.85
   6  -3-114   -0.45    0.82
   6  -3-114    2.30    3.81
  -3  -3-114    4.77    4.10
   6  -3-111   -1.31    1.05
  -3  -3-111    1.91    5.24
   6  -3-111    2.46    4.81
   6  -3-108   -1.53    1.31
  -3   6-108    0.30    0.81
  -3  -3-108   -5.35    6.38
   6  -3-105    4.19    1.51
   6  -3-105    9.88    6.65
  -3   6-105    2.45    1.04
  -3   6-105    7.21    4.09
  -3   6-102    7.65    1.38
   6  -3-102    8.67    1.82
   6  -3-102   18.68    7.24
  -3   6-102   20.09    3.81
  -3   6 -99    4.06    1.34
  -3  -3 -99    4.21    1.58
   6  -3 -99    7.22    1.80
  -3   6 -99    8.53    3.19
  -3   6 -96    2.04    1.30
  -3  -3 -96    0.64    1.58
   6  -3 -96    3.16    1.83
  -3   6 -96    2.89    2.74
  -3  -3 -93    0.44    1.60
   6  -3 -93   -1.73    1.76
  -3   6 -93    0.48    1.33
  -3   6 -93    0.40    2.38
  -3   6 -90   12.92    1.76
  -3  -3 -90   14.59    2.02
   6  -3 -90   13.39    2.15
  -3   6 -90   18.36    2.53
  -3   6 -87    1.48    1.46
  -3  -3 -87    1.29    1.65
   6  -3 -87    1.25    1.80
  -3  -3 -87    3.51    5.19
  -3   6 -87   -0.09    2.21
   6  -3 -84   43.13    3.53
  -3   6 -84   41.05    3.26
  -3  -3 -84   46.49    3.45
  -3  -3 -84   51.77    5.16
  -3   6 -81   41.21    3.10
   6  -3 -81   42.50    3.45
  -3  -3 -81   43.60    3.29
  -3  -3 -81   48.26    4.44
  -3   6 -81   50.41    3.47
  -3  -3 -78   22.84    2.31
  -3   6 -78   23.61    2.13
  -3  -3 -78   22.25    3.23
  -3   6 -78   23.66    2.37
  -3   6 -75   53.12    3.73
  -3  -3 -75   56.27    3.83
   6  -3 -75   58.97    4.86
  -3   6 -75   60.47    3.85
  -3  -3 -75   58.70    4.17
  -3  -3 -72  135.82    8.13
  -3   6 -72  134.97    8.06
   6  -3 -72  152.28    8.40
  -3  -3 -72  147.27    8.21
  -3  -3 -69   14.71    1.84
  -3   6 -69   13.80    1.74
  -3  -3 -69   19.85    2.24
   6  -3 -69   21.89    2.69
  -3   6 -66   30.45    2.35
  -3  -3 -66   30.99    2.40
   6  -3 -66   33.08    2.76
  -3  -3 -66   34.14    2.60
  -3  -3 -63   92.98    5.37
  -3   6 -63   92.70    5.32
  -3  -3 -63   91.15    5.36
   6  -3 -63   88.99    5.35
  -3  -3 -60    0.80    1.02
  -3   6 -60    1.08    0.88
  -3  -3 -60    0.47    1.17
   6  -3 -60    1.16    1.29
  -3  -3 -57   95.34    5.11
  -3   6 -57   94.58    5.09
  -3  -3 -57   85.50    5.07
   6  -3 -57   79.46    5.00
   3  -6  54   42.29    3.17
   3   3  54   48.16    3.33
  -3   6 -54   52.15    2.89
  -3  -3 -54   44.99    2.87
  -3  -3 -54   46.09    2.90
   6  -3 -54   44.53    2.82
   3   3  51   61.38    3.92
   3  -6  51   59.04    3.85
   6  -3 -51   64.01    3.54
  -3  -3 -51   59.57    3.45
   6  -3 -51   53.14    3.35
   3   3  51   59.22    4.60
  -6   3  51   55.56    4.51
  -3  -3 -51   57.01    3.44
   3   3  48   70.33    5.09
  -6   3  48   72.16    5.13
   3  -6  48   64.67    4.36
   3   3  48   73.46    4.50
  -6   3  45   22.18    2.64
   3   3  45   22.12    2.60
   3   3  45   22.53    2.00
   3   3  42   51.64    4.05
  -6   3  42   49.45    4.03
   3   3  42   54.00    3.56
  -6   3  39   35.17    3.34
   3   3  39   36.04    3.31
   3   3  39   41.97    2.93
  -6   3  36  236.77   13.74
   3   3  36  249.68   13.78
   3   3  36  235.81   13.39
  -6   3  33  518.95   30.25
   3   3  33  589.58   30.38
   3   3  33  559.78   30.07
  -6   3  30   22.86    2.36
   3   3  30   24.36    2.26
  -3  -3 -30   24.32    1.97
   3   3  30   23.97    1.99
   3   3  27   15.07    1.71
  -6   3  27   14.25    1.90
   3   3  27   17.25    1.55
  -3  -3 -27   16.24    1.58
   3   3  24    2.54    1.14
  -6   3  24    1.88    1.35
  -3  -3 -24    6.19    1.15
   3   3  24    2.76    0.93
   3   3  21   15.15    1.47
  -6   3  21   11.59    1.59
   3   3  21   13.92    1.33
  -3  -3 -21   11.83    1.37
  -3  -3 -18   42.21    2.78
   3   3  18   42.96    2.77
  -3  -3 -15    0.22    1.07
   6  -3 -15    0.97    1.12
  -3  -3 -15    3.39    1.01
   3   3  15    0.78    0.89
   6  -3 -12  257.75   13.04
  -3  -3 -12  217.80   12.99
   3   3  12  235.95   13.05
  -3  -3 -12  245.98   13.05
  -3  -3  -9  265.08   15.45
   6  -3  -9  308.58   15.47
  -3  -3   0   81.10    4.74
   3   3   0   85.09    4.75
   3   3  -3  173.92    9.64
  -3  -3   3  178.30    9.64
  -3  -3   6   39.42    2.48
  -3  -3   9    9.55    1.05
  -3  -3  12   78.61    4.45
  -3  -3  15   29.17    1.91
  -3  -3  18  220.86   12.29
   3  -6 -18  235.56   12.38
  -3  -3  21   72.46    4.12
   6  -3  21   67.61    4.38
   3  -6 -21   76.16    4.21
  -3  -3  24   56.91    3.22
   6  -3  24   53.34    3.53
   3  -6 -24   54.80    3.30
  -3  -3  27   12.79    1.05
   6  -3  27   13.15    1.44
   3  -6 -27   13.38    1.19
   3  -6 -30 1014.30   53.55
   6  -3  30  993.14   53.86
  -3  -3  30  996.39   53.44
  -3  -3  33  425.73   22.58
   6  -3  33  410.15   23.05
   3  -6 -33  418.90   22.70
  -3  -3  36  452.83   24.28
   6  -3  36  443.39   24.83
   3  -6 -36  459.82   24.43
  -3  -3  39 1663.23   86.47
   6  -3  39 1780.29   87.13
   3  -6 -39 1819.58   86.67
  -3  -3  39 1500.32   86.46
   6  -3  42   -0.53    1.33
   6  -3  45   38.66    2.99
   6  -3  48   14.67    2.30
  -3  -3  48   10.67    2.22
   6  -3  48   12.17    1.68
   3   3 -51    1.10    0.64
  -6   3 -51    0.58    0.69
   6  -3  51    1.90    1.17
   3  -6 -51    0.79    1.14
  -3  -3  51    2.11    1.78
   6  -3  51   -0.58    1.73
   3  -6 -51    1.60    0.73
   3   3 -51    1.68    0.82
  -6   3 -51    1.46    0.75
   6  -3  54   21.12    2.21
  -6   3 -54   22.46    1.70
   3   3 -54   25.04    1.66
  -6   3 -54   23.94    1.65
  -6   3 -54   23.76    1.70
   3   3 -54   22.55    1.77
   3  -6 -54   21.33    1.94
  -6   3 -57    6.06    1.02
   3   3 -57    6.54    0.93
   6  -3  57    6.22    1.41
  -6   3 -57    7.11    1.03
  -6   3 -57    5.86    0.90
   3   3 -57    6.62    1.10
   3   3 -57    5.47    0.96
   3  -6 -57    5.95    1.66
  -6   3 -60   34.75    2.42
   3   3 -60   37.10    2.35
  -6   3 -60   35.80    2.37
   3   3 -60   37.13    2.50
   3   3 -60   35.21    2.33
   3  -6 -60   34.73    2.87
  -6   3 -63   13.32    1.41
   3   3 -63   14.85    1.34
  -6   3 -63   12.93    1.38
   3   3 -63   13.42    1.57
   3   3 -63   11.85    1.39
   3  -6 -63   14.92    2.54
   3   3 -66    2.36    1.08
  -6   3 -66    3.33    1.21
  -6   3 -66    2.90    1.11
   3   3 -66    0.74    1.28
   3  -6 -66    0.49    2.91
   3   3 -66    2.28    1.30
   3   3 -69   60.45    3.70
  -6   3 -69   54.64    3.77
  -6   3 -69   56.92    3.73
   3   3 -69   58.00    3.85
   3  -6 -69   70.30    4.91
   3   3 -69   62.13    3.74
  -6   3 -72    0.37    1.25
   3   3 -72    0.31    1.17
  -6   3 -72    1.97    1.29
   3   3 -72    1.01    1.47
   3  -6 -72   -0.92    4.11
   3   3 -72   -0.09    1.51
  -6   3 -72    0.54    1.70
  -6   3 -75   51.18    3.78
   3   3 -75   61.95    3.71
   3   3 -75   58.84    3.90
  -6   3 -75   59.38    3.78
   3   3 -75   61.70    3.79
  -6   3 -75   55.94    3.90
   3   3 -78   18.58    2.13
  -6   3 -78   21.51    2.03
   3   3 -78   24.47    2.22
  -6   3 -78   23.61    2.41
  -6   3 -81   17.86    1.97
   3   3 -81   15.93    2.14
   3  -6 -81   18.77    2.31
   3   3 -81   23.88    2.32
  -6   3 -81   24.52    2.49
  -6   3 -84    3.88    1.43
   3   3 -84    5.54    1.70
   3  -6 -84    4.78    1.82
   3   3 -84    5.55    2.17
  -6   3 -84    4.53    2.10
  -6   3 -87   15.84    1.80
   3  -6 -87   10.61    2.04
   3   3 -87   11.76    1.89
  -6   3 -87    9.69    2.37
   3   3 -87    8.37    2.76
  -6   3 -90    3.49    1.39
   3  -6 -90    4.68    1.85
   3   3 -90    5.81    1.60
   3   3 -90    7.54    3.26
  -6   3 -90    5.98    2.40
  -6   3 -93    6.67    1.41
   3  -6 -93    1.85    1.84
   3   3 -93    2.65    1.62
  -6   3 -93    5.68    2.79
   3   3 -93    7.09    3.98
  -6   3 -96    8.11    1.47
   3   3 -96    8.03    1.67
   3  -6 -96    7.17    1.99
  -6   3 -96    9.83    3.34
  -6   3 -99    0.92    1.16
   3   3 -99   -0.39    1.44
   3  -6 -99    0.13    1.71
   3  -6 -99    3.42    9.08
  -6   3 -99    0.79    4.00
   3  -6-102   -0.48    1.69
   3   3-102    0.86    1.37
   3  -6-102    7.46    8.52
  -6   3-102   -1.54    4.65
   3   3-105   -0.99    1.30
   3  -6-105   -0.89    1.55
   3  -6-105   -7.20    7.64
   3   3-108    2.87    1.24
   3  -6-108    4.45    1.38
   3   3-111    1.17    4.79
   3   3-111    0.94    0.97
   3  -6-111    3.41    5.46
   3  -6-114    7.48    4.36
   3   3-114    1.70    0.74
   3   3-114    0.08    3.87
   3   3-117    0.27    0.44
   3   3-117    0.42    2.82
   3  -6-117    0.09    3.14
  -6   3-117   -2.89    3.07
   3  -6-120   -0.93    2.06
   6  -2-118   -0.01    2.45
  -2  -4-118    0.02    2.48
  -2  -4-115   -1.83    3.76
   6  -2-115    0.64    0.76
   6  -2-115    1.38    3.42
  -2  -4-112   -1.40    4.87
   6  -2-112    2.32    0.99
   6  -2-112    3.25    4.33
   6  -2-109    6.91    5.21
  -2  -4-109    0.05    5.94
   6  -2-109    2.55    1.21
   6  -2-106    1.63    1.38
   6  -2-106    2.28    6.15
  -2  -4-106    5.60    7.01
  -4   6-106    0.02    0.86
   6  -2-103    2.20    6.84
   6  -2-103   -0.11    1.48
  -4   6-103    0.52    1.03
  -2  -4-100    1.82    1.49
  -4   6-100    1.31    1.12
   6  -2-100    0.68    1.61
  -4   6 -97    9.22    1.49
  -2  -4 -97   14.42    1.93
   6  -2 -97    8.81    1.98
  -4   6 -94    1.86    1.32
   6  -2 -94    3.27    1.79
  -2  -4 -94    3.53    1.69
  -2  -4 -91   25.86    2.40
  -4   6 -91   18.81    2.02
   6  -2 -91   21.96    2.49
  -2  -4 -88   71.36    4.38
  -4   6 -88   58.80    4.12
   6  -2 -88   62.67    4.43
  -4   6 -85    0.40    1.64
  -4   6 -85    1.66    1.40
   6  -2 -85    0.39    1.75
  -2  -4 -85   -0.07    1.79
  -4   6 -82   16.59    2.01
  -2  -4 -82   19.64    2.11
  -4   6 -82   15.43    1.82
   6  -2 -82   14.91    2.24
  -2  -4 -82   21.02    4.67
  -4   6 -79    1.38    1.46
  -2  -4 -79    1.63    1.60
   6  -2 -79    0.77    1.66
  -4   6 -79    1.99    1.27
  -2  -4 -79    0.86    3.79
   6  -2 -79    1.82    3.86
  -4   6 -76  111.15    6.54
  -4   6 -76  105.47    6.47
   6  -2 -76  105.17    6.65
  -2  -4 -76  109.71    6.60
   6  -2 -76  118.62    7.00
  -2  -4 -76  120.39    7.02
  -4   6 -73   73.17    4.67
  -4   6 -73   69.77    4.60
  -2  -4 -73   77.00    4.77
   6  -2 -73   77.35    5.07
  -2  -4 -73   82.78    5.13
  -4   6 -70   54.61    3.63
  -4   6 -70   55.09    3.60
  -2  -4 -70   56.30    3.71
   6  -2 -70   52.27    3.91
  -2  -4 -70   56.79    3.97
  -4   6 -67   13.07    1.69
  -4   6 -67   13.32    1.63
  -2  -4 -67   19.57    1.84
   6  -2 -67   15.79    2.12
  -2  -4 -67   12.63    2.15
  -4   6 -64    1.54    1.14
  -4   6 -64    0.39    1.10
  -2  -4 -64    2.41    1.22
  -2  -4 -64    2.27    1.54
   6  -2 -64    1.94    1.49
  -4   6 -61    3.79    1.05
  -4   6 -61    4.47    0.99
  -2  -4 -61    3.33    1.08
   6  -2 -61    4.92    1.26
  -2  -4 -61    4.12    1.31
  -4   6 -58   28.70    2.03
  -2  -4 -58   26.78    2.00
  -4   6 -58   30.88    1.99
  -2  -4 -58   28.20    2.12
   6  -2 -58   27.22    1.99
  -4   6 -55  156.54    8.77
   4  -6  55  150.04    9.14
  -2  -4 -55  163.92    8.77
  -4   6 -55  174.74    8.76
  -2  -4 -55  155.47    8.73
   6  -2 -55  148.04    8.65
   4  -6  52   13.60    1.61
  -4   6 -52   13.00    1.20
  -2  -4 -52   11.96    1.18
  -2  -4 -52   13.10    1.27
  -6   2  52   13.58    2.23
   6  -2 -52   12.39    1.14
  -4   6 -49    2.90    0.75
   4  -6  49    2.54    1.16
   2   4  49    2.34    0.99
  -2  -4 -49    3.19    0.75
  -6   2  49    3.34    1.69
   2   4  49    1.97    1.59
   2   4  46   32.92    2.51
   4  -6  46   33.37    2.60
   2   4  46   32.14    3.11
  -6   2  46   32.45    3.17
   2   4  43  526.31   27.74
  -6   2  43  475.83   28.13
   2   4  43  515.21   28.23
   2   4  40  122.93    7.17
   2   4  40  126.28    7.69
  -6   2  40  115.45    7.60
   2   4  37 1442.39   76.13
   2   4  37 1488.36   76.54
  -6   2  37 1330.99   76.41
  -2  -4 -34   41.39    2.82
   2   4  34   40.26    2.85
  -6   2  34   37.90    3.26
   2   4  34   39.23    3.22
   2   4  31    2.92    1.02
  -2  -4 -31    3.38    1.19
  -6   2  31    2.82    1.46
   2   4  31    1.45    1.38
  -2  -4 -28  226.07   12.27
   2   4  28  227.56   12.32
  -6   2  28  208.93   12.46
  -2  -4 -25   59.21    3.55
   2   4  25   57.62    3.54
  -6   2  25   51.42    3.70
  -2  -4 -22   72.43    4.34
   2   4  22   74.40    4.34
  -6   2  22   70.39    4.45
   2   4  19    0.79    0.83
  -2  -4 -19    1.14    1.32
  -6   2  19    0.94    1.20
  -2  -4 -16  308.91   15.04
   6  -2 -16  279.68   14.76
   2   4  16  272.73   15.01
  -2  -4 -16  255.36   15.05
  -6   2  16  253.43   14.98
   2   4  13   82.59    4.76
   6  -2 -13   82.86    4.54
  -2  -4 -13   82.58    4.76
  -2  -4 -13   76.91    4.77
   2   4  10  581.60   30.73
  -2  -4 -10  558.51   30.69
   6  -2 -10  578.13   30.57
  -2  -4 -10  564.28   30.69
   6  -2  -7    5.80    0.90
   6  -2  -7    6.21    0.89
   6  -2  -4  158.93    9.64
   6  -2  -4  188.70    9.56
   6  -2  -1  166.64    9.13
   6  -2   2   49.07    2.89
  -2  -4   2   44.30    2.90
   6  -2   5   48.24    3.14
  -2  -4   5   54.77    3.12
  -2  -4   8   46.81    2.84
   6  -2  17   89.54    5.23
   6  -2  20  933.01   51.54
   4  -6 -20  976.51   51.34
   6  -2  23   77.38    4.85
   4  -6 -23   83.10    4.61
   4  -6 -26   56.66    3.27
   6  -2  26   53.85    3.54
   4  -6 -29   24.93    1.51
   6  -2  29   12.27    1.72
   6  -2  32   71.89    4.63
   4  -6 -32   74.54    4.23
   4  -6 -35 1042.56   55.23
   6  -2  35 1012.26   55.64
   6  -2  38   11.85    1.85
   4  -6 -38    1.91    0.75
   6  -2  41  940.20   50.50
   6  -2  41  928.38   50.89
  -2  -4  44    2.12    0.71
   6  -2  44    2.52    1.34
   6  -2  44    3.67    1.84
   6  -2  47  123.71    6.44
  -2  -4  47  101.38    5.56
  -2  -4  47   96.31    5.54
   6  -2  47  135.24    7.29
   6  -2  50   89.61    5.58
  -6   2 -50   83.77    4.92
   2   4 -50   86.98    4.90
   4  -6 -50   84.30    4.91
   2   4 -50   89.85    4.99
   6  -2  50   95.09    6.39
   2   4 -53    4.98    0.80
  -6   2 -53    4.55    0.82
   6  -2  53    4.09    1.33
   2   4 -53    5.52    0.97
  -6   2 -53    5.07    0.84
  -6   2 -53    4.42    0.87
   4  -6 -53    4.98    0.87
   6  -2  53    1.94    1.82
  -2  -4  53    5.59    1.96
  -6   2 -56    5.38    0.92
   6  -2  56    5.06    1.34
   2   4 -56    5.97    0.89
   2   4 -56    5.99    1.05
  -6   2 -56    4.12    0.88
   4  -6 -56    5.69    0.95
  -6   2 -59   41.94    2.73
   2   4 -59   44.72    2.70
   6  -2  59   40.96    3.23
  -6   2 -59   42.80    2.71
   2   4 -59   41.01    2.79
   2   4 -62    4.77    0.97
  -6   2 -62    4.86    1.07
   2   4 -62    3.91    1.14
  -6   2 -62    3.03    0.96
   2   4 -62    4.04    1.08
  -6   2 -65    4.73    1.15
   2   4 -65    6.56    1.14
  -6   2 -65    5.57    1.14
   2   4 -65    6.09    1.32
   2   4 -65    6.14    1.24
  -6   2 -68   88.80    5.43
   2   4 -68   96.18    5.39
   2   4 -68   93.68    5.53
  -6   2 -68   88.24    5.42
   2   4 -68   91.09    5.36
  -6   2 -68   95.53    5.49
  -6   2 -71  101.02    6.05
   2   4 -71  108.65    6.03
  -6   2 -71   96.55    6.03
   2   4 -71  102.70    6.13
  -6   2 -71  106.82    6.11
   2   4 -71  103.10    5.99
   2   4 -74   52.91    3.23
  -6   2 -74   44.06    3.25
   2   4 -74   43.23    3.32
   2   4 -74   50.60    3.28
  -6   2 -74   50.82    3.44
   2   4 -77   -0.62    1.19
   2   4 -77   -0.25    1.42
  -6   2 -77    1.26    1.30
   2   4 -77    0.05    1.55
  -6   2 -77    0.25    1.78
  -6   2 -80    1.09    1.37
   2   4 -80    0.11    1.47
  -6   2 -80   -0.61    1.88
   2   4 -80    1.33    1.70
  -6   2 -83   12.92    1.72
   2   4 -83   12.00    1.86
   2   4 -83   13.74    2.10
  -6   2 -83   15.33    2.29
  -6   2 -86    1.69    1.34
   2   4 -86    1.09    1.49
   2   4 -86   -0.49    2.07
  -6   2 -86   -0.15    2.14
   4  -6 -89    6.62    1.94
  -6   2 -89    7.23    1.49
   2   4 -89    7.40    1.63
   2   4 -89    8.01    2.59
  -6   2 -89    9.05    2.55
  -6   2 -92   12.06    1.67
   4  -6 -92   13.85    2.29
   2   4 -92   10.79    1.78
  -6   2 -92   15.35    3.14
   2   4 -92   16.13    3.30
   2   4 -95    7.82    1.68
  -6   2 -95    9.43    1.55
   4  -6 -95   10.46    2.11
  -6   2 -95   13.10    3.66
   2   4 -95    8.68    3.87
  -6   2 -98    4.47    1.35
   2   4 -98    3.40    1.56
   4  -6 -98    4.66    1.80
   4  -6-101   -1.06    1.85
   2   4-101    0.51    1.39
   4  -6-104   -0.55    1.62
   2   4-104    1.89    1.33
   2   4-107    5.46    1.33
   4  -6-107    6.17    1.56
   4  -6-110    8.24    1.41
   2   4-110    8.30    1.25
   2   4-113   -0.28    0.73
   2   4-113    5.71    4.28
   2   4-116   -3.30    3.24
   2   4-116    0.68    0.48
  -6   2-116    0.51    3.35
   2   4-119    0.86    2.12
  -6   2-119    0.01    2.17
  -1  -5-119    0.03    2.02
   6  -1-119    0.44    1.97
   6  -1-116    1.14    0.66
   6  -1-116   -0.05    2.93
   6  -1-113    0.90    3.87
  -1  -5-113   -2.87    4.55
   6  -1-113    0.69    0.87
  -1  -5-110    6.97    5.63
   6  -1-110    2.28    1.12
   6  -1-110    0.32    4.84
  -1  -5-107   13.70    6.69
   6  -1-107    6.82    5.68
   6  -1-107    5.12    1.36
   6  -1-104    2.13    1.41
  -5   6-104    0.23    0.91
   6  -1-101    3.31    1.54
  -1  -5-101    3.67    1.62
  -5   6-101    2.06    1.02
   6  -1 -98    7.92    1.83
  -5   6 -98    6.77    1.32
  -1  -5 -98    9.19    1.81
   6  -1 -95   -0.34    1.76
  -1  -5 -95    1.52    1.72
  -5   6 -95   -0.48    1.23
  -5   6 -92    0.70    1.27
  -1  -5 -92   -0.25    1.79
   6  -1 -92    0.58    1.72
  -1  -5 -89   57.42    3.85
   6  -1 -89   51.40    3.78
  -5   6 -89   47.43    3.49
   6  -1 -86   67.71    4.63
  -5   6 -86   64.17    4.37
  -1  -5 -86   78.16    4.67
  -5   6 -83    2.77    1.53
  -5   6 -83    0.84    1.26
  -1  -5 -83    2.91    1.77
   6  -1 -83    1.55    1.68
  -5   6 -80    3.12    1.46
  -1  -5 -80    3.47    1.58
  -5   6 -80    2.24    1.26
   6  -1 -80    3.41    1.74
  -1  -5 -80    2.12    4.99
   6  -1 -80    3.52    3.61
  -5   6 -77   30.12    2.45
  -1  -5 -77   31.04    2.59
  -5   6 -77   26.90    2.30
   6  -1 -77   28.30    2.64
  -1  -5 -77   33.13    4.55
   6  -1 -77   30.36    3.44
  -5   6 -74   37.34    2.90
  -5   6 -74   38.33    2.81
  -1  -5 -74   43.96    3.09
   6  -1 -74   38.65    3.11
  -1  -5 -74   44.75    4.27
   6  -1 -74   44.31    3.47
  -5   6 -71    6.98    1.53
  -1  -5 -71    6.96    1.62
   6  -1 -71    8.17    1.72
  -5   6 -71    6.33    1.38
  -1  -5 -71    6.21    2.89
   6  -1 -71    5.56    2.12
  -5   6 -68   18.57    1.84
   6  -1 -68   19.26    2.08
  -5   6 -68   17.04    1.68
  -1  -5 -68   17.87    1.93
   6  -1 -68   17.73    2.16
  -1  -5 -68   19.83    2.68
  -5   6 -65   25.52    2.06
  -5   6 -65   23.86    1.93
  -1  -5 -65   24.40    2.07
  -5   6 -65   23.64    2.02
  -1  -5 -65   26.17    2.58
   6  -1 -65   27.41    2.16
  -5   6 -62   20.63    1.71
  -5   6 -62   20.80    1.72
  -1  -5 -62   20.64    1.71
  -5   6 -62   18.63    1.59
   6  -1 -62   19.39    1.70
  -1  -5 -62   20.39    1.99
  -5   6 -59  131.36    7.54
  -1  -5 -59  134.49    7.53
  -5   6 -59  133.53    7.49
  -5   6 -59  140.61    7.51
  -1  -5 -59  135.11    7.53
   6  -1 -59  129.95    7.42
   6  -1 -56   51.40    2.86
   5  -6  56   45.06    3.38
  -5   6 -56   44.09    2.93
  -1  -5 -56   45.14    2.98
   6  -1 -56   45.54    2.83
  -1  -5 -56   48.85    2.93
  -5   6 -56   47.44    2.87
  -5   6 -56   45.74    2.89
   6  -1 -53   22.01    1.45
   5  -6  53   18.92    1.99
  -5   6 -53   18.55    1.55
  -1  -5 -53   20.37    1.64
  -6   1  53   20.95    2.68
   6  -1 -53   21.72    1.49
  -1  -5 -53   18.57    1.54
  -5   6 -53   20.33    1.53
   6  -1 -50   28.15    1.74
  -5   6 -50   26.68    1.84
   5  -6  50   25.23    2.36
   6  -1 -50   24.42    1.73
  -1  -5 -50   25.29    1.85
  -6   1  50   26.11    2.90
  -1  -5 -50   30.17    1.85
  -5   6 -50   27.89    1.81
   5  -6  47  263.97   14.86
  -6   1  47  265.90   15.40
   5  -6  44  460.95   25.35
  -6   1  44  465.81   25.82
  -6   1  41 1875.10  100.76
  -1  -5 -38  435.16   23.26
  -6   1  38  413.53   23.74
  -1  -5 -35 2768.74  141.95
   1   5  35 2660.70  142.01
  -6   1  35 2481.67  142.28
  -1  -5 -32  152.29    8.48
   1   5  32  151.85    8.53
  -6   1  32  143.36    8.84
  -1  -5 -29    2.11    0.98
   1   5  29    3.98    1.02
  -6   1  29    1.34    1.48
   1   5  26   33.85    2.30
  -1  -5 -26   33.38    2.31
  -6   1  26   29.42    2.55
  -1  -5 -26   30.59    2.59
  -1  -5 -23  204.14   11.15
   1   5  23  204.22   11.18
  -6   1  23  199.18   11.29
  -1  -5 -23  197.27   11.36
   1   5  20  197.71   10.57
  -1  -5 -20  192.99   10.55
  -1  -5 -20  187.86   10.70
  -6   1  20  182.06   10.60
   6  -1 -17   75.06    4.26
  -1  -5 -17   82.40    4.60
   1   5  17   80.42    4.55
  -6   1  17   76.50    4.61
  -1  -5 -17   77.88    4.71
   6  -1 -14   12.60    1.02
  -1  -5 -14   11.77    1.35
  -6   1  14   10.99    1.32
  -1  -5 -11    7.66    1.19
   6  -1 -11   10.44    0.98
  -6   1  11    8.89    1.08
  -1  -5  -8  625.65   36.57
   6  -1  -8  729.56   36.52
   6  -1  -5  259.77   14.08
   6  -1  -2  159.14    8.77
  -1  -5   1  280.53   15.30
   6  -1   1  283.17   15.29
   6  -1   4  169.16    9.34
   6  -1  16   59.62    3.79
   5  -6 -16   65.12    3.91
   6  -1  19  152.73    8.99
   5  -6 -19  170.37    9.11
   6  -1  22   54.34    3.52
   5  -6 -22   54.77    3.24
   5  -6 -22   57.60    3.71
   5  -6 -25    4.99    0.78
   6  -1  25    3.57    1.06
   5  -6 -28   77.27    4.43
   6  -1  28   78.13    4.82
   5  -6 -28   86.51    5.09
   6  -1  31    1.58    1.03
   5  -6 -31    0.67    0.63
   6  -1  31    1.12    1.25
   6  -1  34 1464.12   77.56
   5  -6 -34 1436.20   77.06
   6  -1  34 1474.46   77.77
   6  -1  37 1436.56   72.57
   5  -6 -37 1321.31   71.94
   6  -1  37 1448.30   72.87
   6  -1  40   61.18    4.08
   6  -1  40   54.90    4.42
   6  -1  43    3.70    1.38
   6  -1  43    2.72    1.66
   6  -1  46   11.66    1.61
  -1  -5  46    8.55    1.04
   6  -1  46    7.48    1.92
   6  -1  49  204.04   10.80
  -1  -5  49  168.83   10.08
   1   5 -49  184.60   10.07
   5  -6 -49  188.00   10.08
   1   5 -49  187.16   10.03
   6  -1  49  193.67   11.41
   1   5 -52   47.84    2.83
  -1  -5  52   38.53    2.72
   6  -1  52   50.84    3.53
  -6   1 -52   46.81    2.83
   1   5 -52   46.56    2.78
   1   5 -52   50.77    2.92
  -6   1 -52   48.46    2.85
   5  -6 -52   48.26    2.87
   6  -1  52   54.63    4.33
  -6   1 -55   38.81    2.45
   1   5 -55   38.00    2.42
   6  -1  55   40.86    3.08
  -6   1 -55   38.93    2.45
   1   5 -55   38.59    2.51
   5  -6 -55   38.08    2.46
   1   5 -55   36.88    2.38
   6  -1  58   30.73    2.69
   1   5 -58   31.23    2.12
  -6   1 -58   29.74    2.11
   5  -6 -58   34.42    2.21
   1   5 -58   30.21    2.20
  -6   1 -58   30.38    2.13
  -6   1 -61   76.20    4.71
   1   5 -61   82.05    4.71
   5  -6 -61   83.69    4.80
   1   5 -61   83.50    4.79
  -6   1 -61   78.35    4.72
  -6   1 -64    1.04    1.04
   1   5 -64    0.35    0.99
   5  -6 -64    1.12    1.19
   1   5 -64   -0.26    1.17
  -6   1 -64    1.11    1.05
  -6   1 -64    0.57    1.29
   1   5 -67    2.10    1.10
   1   5 -67    2.56    1.29
  -6   1 -67    2.25    1.20
  -6   1 -67    1.32    1.44
   1   5 -67    1.90    1.25
   1   5 -70  199.69   10.62
  -6   1 -70  184.27   10.62
   1   5 -70  187.41   10.67
  -6   1 -70  189.22   10.64
   1   5 -70  190.46   10.54
   1   5 -73   27.44    2.19
  -6   1 -73   27.02    2.26
   1   5 -73   27.36    2.33
   1   5 -73   26.55    2.30
  -6   1 -73   28.61    2.51
   1   5 -76    1.71    1.21
   1   5 -76    1.20    1.38
  -6   1 -76    5.03    1.41
  -6   1 -76   -0.42    1.77
   1   5 -76    2.46    1.55
   1   5 -79   17.45    1.85
   1   5 -79   16.96    1.98
  -6   1 -79   15.24    1.92
  -6   1 -79   17.84    2.34
   1   5 -79   18.87    2.12
   1   5 -82   13.79    1.72
  -6   1 -82   11.37    1.73
   1   5 -82   10.98    1.79
   1   5 -82   14.03    2.04
  -6   1 -82   16.91    2.32
   1   5 -85    0.22    1.40
  -6   1 -85   -0.57    1.35
  -6   1 -85   -0.73    2.20
   1   5 -85    1.11    1.78
   1   5 -88   -0.36    1.35
  -6   1 -88   -1.05    1.32
  -6   1 -88    1.60    2.56
   1   5 -88   -0.25    2.03
  -6   1 -91   13.71    1.85
   1   5 -91   15.17    1.93
   1   5 -91   18.04    2.74
  -6   1 -91   16.28    3.40
  -6   1 -94   13.60    1.78
   1   5 -94   12.64    1.89
  -6   1 -94   19.49    4.09
   1   5 -94   22.87    3.31
   5  -6 -97    0.25    1.92
  -6   1 -97   -0.03    1.28
   1   5 -97    1.68    1.40
  -6   1 -97   -4.05    4.74
   1   5 -97    1.38    3.74
   5  -6-100    2.94    1.90
   1   5-100    2.22    1.49
   1   5-100    2.72    4.46
   1   5-103    3.12    1.45
   5  -6-103    3.86    1.79
   5  -6-106    0.65    1.58
   1   5-106    2.44    1.26
   1   5-109    2.62    1.10
   5  -6-109   11.92    1.50
   5  -6-112    2.66    1.05
   1   5-112    3.07    0.81
   1   5-115   -0.20    0.48
   1   5-115    0.14    3.61
  -6   1-115    5.83    3.65
   1   5-118   -0.89    2.50
  -6   1-118    2.63    2.40
   6   0-117   -0.41    2.48
   6   0-117    4.66    0.62
   0  -6-117   -0.05    2.80
   6   0-114    2.21    0.82
   0  -6-114    5.79    3.99
   6   0-114    3.53    3.41
   0  -6-111    7.07    5.19
   6   0-111    0.78    0.98
   6   0-111    7.86    4.31
   0  -6-108    3.75    6.27
   6   0-108    3.35    1.22
   6   0-108    4.05    5.09
   6   0-105   12.09    5.94
   6   0-105    3.60    1.38
   0  -6-105    3.92    7.14
  -6   6-105   -1.20    3.67
   0  -6-102    4.94    8.23
   0  -6-102    0.37    1.46
  -6   6-102    1.08    0.93
   6   0-102    2.62    1.44
  -6   6-102   -3.47    3.27
   0  -6 -99   13.58    8.87
  -6   6 -99    9.52    1.27
   6   0 -99    7.81    1.77
   0  -6 -99   11.58    1.87
  -6   6 -99   12.34    3.03
   0  -6 -96   17.25    2.19
  -6   6 -96   13.39    1.60
   6   0 -96   14.22    2.08
   0  -6 -93   17.47    2.29
  -6   6 -93   12.52    1.64
   6   0 -93   15.10    2.13
   0  -6 -90    6.67    2.02
   6   0 -90    5.43    1.93
  -6   6 -90    4.77    1.40
  -6   6 -90    5.51    2.56
   6   0 -87   17.04    2.28
   0  -6 -87   21.05    2.38
  -6   6 -87   17.06    1.90
  -6   6 -87   23.21    2.76
  -6   6 -84   20.58    2.13
   6   0 -84   18.33    2.29
   0  -6 -84   20.80    2.35
  -6   6 -84   20.09    1.90
  -6   6 -84   19.14    2.60
   6   0 -84   21.88    4.26
  -6   6 -81   12.06    1.72
   0  -6 -81   10.66    1.92
  -6   6 -81    9.42    1.44
   6   0 -81   10.44    1.91
  -6   6 -81   13.49    2.18
   6   0 -81   10.48    3.43
  -6   6 -78   11.65    1.72
  -6   6 -78   10.11    1.46
   6   0 -78   12.42    1.87
   0  -6 -78   10.55    1.85
   6   0 -78   10.76    2.83
  -6   6 -78   12.12    2.06
  -6   6 -75    6.35    1.54
  -6   6 -75    8.78    1.35
   0  -6 -75    6.61    1.63
   6   0 -75    6.20    1.65
   6   0 -75    7.42    2.30
   0  -6 -75    9.35    4.65
  -6   6 -72    0.80    1.29
  -6   6 -72    2.15    1.12
   6   0 -72    0.11    1.52
   0  -6 -72   -0.45    1.38
   0  -6 -72    3.67    3.84
   6   0 -72    2.06    1.92
  -6   6 -69   34.98    2.70
   6   0 -69   36.11    2.90
  -6   6 -69   36.33    2.54
   0  -6 -69   35.58    2.77
   6   0 -69   36.59    2.77
   0  -6 -69   34.54    3.94
  -6   6 -66   54.62    3.72
   0  -6 -66   69.32    4.43
   6   0 -66   60.99    3.68
  -6   6 -66   59.55    3.69
  -6   6 -66   57.20    3.61
   6   0 -66   55.41    3.83
   0  -6 -66   57.94    3.75
  -6   6 -63   11.91    1.39
   6   0 -63   11.82    1.41
   0  -6 -63   12.75    2.29
  -6   6 -63    9.61    1.18
   0  -6 -63   10.83    1.38
   6   0 -63    9.82    1.48
  -6   6 -63   11.20    1.41
  -6   6 -60   11.70    1.34
   6   0 -60   13.09    1.18
   0  -6 -60   10.65    1.93
   6   0 -60   11.72    1.28
  -6   6 -60   12.79    1.22
   6   0 -60   11.10    1.53
   0  -6 -60   11.58    1.31
  -6   6 -60   10.96    1.29
   6  -6  57  157.45   10.34
  -6   6 -57  169.77    9.85
   6   0 -57  200.97    9.81
   0  -6 -57  174.43    9.85
   6   0 -57  173.86    9.73
   0  -6 -57  172.30    9.83
   6   0 -57  179.96    9.92
  -6   6 -57  184.49    9.81
  -6   6 -57  176.14    9.81
   6   0 -54   24.15    1.75
   0  -6 -54   24.50    2.00
   6   0 -54   29.01    1.76
   6  -6  54   24.73    2.36
  -6   6 -54   25.15    1.86
  -6   6 -54   27.27    1.85
   0  -6 -51   46.35    2.97
   6   0 -51   46.96    2.83
  -6   0  51   48.37    4.16
   6  -6  51   51.37    3.57
   6   0 -51   52.99    2.87
  -6   6 -51   46.92    2.97
  -6   6 -51   46.55    2.90
  -6   0  48  264.62   14.58
  -6   6 -48  237.24   13.38
   6  -6  48  250.76   14.02
  -6   6 -48  248.93   13.34
  -6   0  45   93.53    6.13
   6  -6  45   84.85    5.59
  -6   0  42  499.19   28.03
   0  -6 -42  523.21   27.36
   6  -6  42  481.45   27.61
  -6   0  39 1771.82   99.13
   0  -6 -39 1882.86   98.63
  -6   0  36  554.01   32.04
   0  -6 -36  601.21   31.59
  -6   0  33  967.85   53.18
   0  -6 -33  994.03   52.81
  -6   0  30   19.33    2.19
   0  -6 -30   24.58    1.89
  -6   0  27   62.05    4.11
   0  -6 -27   65.26    4.20
   0  -6 -27   60.62    3.83
   0  -6 -24    4.19    1.61
  -6   0  24    4.78    1.51
   0  -6 -24    6.63    1.17
   0  -6 -21   54.80    3.63
  -6   0  21   51.42    3.50
   0  -6 -21   54.82    3.39
   0  -6 -18  159.89    8.78
  -6   0  18  147.79    8.60
   0  -6 -18  154.55    8.58
  -6   0  15   11.05    1.37
   0  -6 -15   13.95    1.63
   0  -6 -15   13.81    1.41
   6   0 -15   13.34    1.08
  -6   0  15   12.70    1.11
  -6   0  12   51.62    3.23
   0  -6 -12   56.30    3.37
  -6   0  12   54.21    3.19
   6   0 -12   55.41    3.15
  -6   0   9   43.66    2.68
  -6   0   9   48.93    2.80
   0  -6  -9   46.37    2.94
   6   0  -9   44.50    2.76
   6   0  -6  304.48   16.28
  -6   0   6  297.24   16.27
   6   0  -3   66.85    3.92
  -6   0   3   65.42    3.89
  -6   0   0    2.59    1.05
   6   0   0    0.91    1.07
   6   0   3   10.96    1.47
  -6   0  -3   11.51    1.35
   6   0   6   10.88    0.83
  -6   0  -6   11.95    1.36
   6   0   6   10.09    1.45
   6   0   9    9.86    1.01
   6   0  12    0.77    0.94
   6   0  15    5.78    1.14
   6   0  15    5.51    1.34
   6  -6 -18   10.59    1.49
   6   0  18   12.60    1.33
   6   0  18   11.40    1.39
   6  -6 -21   12.40    1.61
   6   0  21   12.32    1.40
   6   0  21   12.72    1.47
   6  -6 -24   58.39    3.74
   6   0  24   57.63    3.62
   6  -6 -24   54.12    3.19
   6   0  24   53.95    3.57
   6   0  27   50.90    3.32
   6  -6 -27   52.12    3.45
   6   0  27   47.24    3.24
   6  -6 -27   47.42    2.81
   6   0  30  344.39   18.10
   6   0  30  325.52   17.97
   6  -6 -30  322.16   17.48
   6   0  33  145.68    8.05
   6  -6 -33  122.32    7.13
   6   0  36 3400.43  182.40
   6   0  36 3424.10  182.20
   6   0  39 1142.86   62.66
   6   0  39 1171.38   62.41
   6   0  42   14.15    2.19
   6   0  42   10.50    1.72
   6   0  45  212.23   12.57
   6   0  45  211.98   12.16
   0  -6  48    2.69    0.94
   0   6 -48    3.38    0.76
   6   0  48    5.13    1.27
   6  -6 -48    2.83    1.32
   6   0  48    3.77    1.60
   0   6 -48    2.75    0.73
   6   0  51   61.06    4.22
   0  -6  51   60.63    3.75
  -6   0 -51   61.50    3.57
   0   6 -51   59.94    3.59
   6  -6 -51   67.01    3.65
  -6   0 -51   60.99    3.61
   0   6 -51   59.90    3.55
   0   6 -51   65.17    3.66
   6  -6 -51   55.06    3.71
   6   0  51   62.94    4.84
  -6   0 -54   12.41    1.19
   6   0  54   14.30    1.78
   0   6 -54   14.90    1.27
   0   6 -54   14.09    1.22
   0   6 -54   16.83    1.36
   6  -6 -54   16.09    1.34
  -6   0 -54   15.28    1.29
   6  -6 -54   13.23    1.90
   6   0  57   81.32    5.63
   0   6 -57   90.46    5.07
  -6   0 -57   88.77    5.05
   0   6 -57   90.96    5.12
   6  -6 -57   90.61    5.11
   0   6 -57   85.73    4.99
  -6   0 -57   86.99    5.07
   6  -6 -57   84.46    5.26
  -6   0 -60   64.00    3.87
   0   6 -60   62.54    3.87
   6  -6 -60   64.18    3.96
   0   6 -60   66.38    3.95
  -6   0 -60   64.80    3.91
   6  -6 -60   64.84    4.34
  -6   0 -60   66.64    3.93
   0   6 -63    2.10    1.02
   0   6 -63   -0.14    1.12
   6  -6 -63    0.49    1.15
  -6   0 -63    0.93    1.05
  -6   0 -63    1.29    1.27
   0   6 -66   17.38    1.67
   6  -6 -66   19.02    1.86
   0   6 -66   18.62    1.74
  -6   0 -66   18.10    1.74
  -6   0 -66   19.50    1.90
   0   6 -69    1.47    1.20
   6  -6 -69    0.97    1.37
   0   6 -69   -1.09    1.27
  -6   0 -69    0.09    1.18
   0   6 -69   -0.90    1.35
  -6   0 -69    0.77    1.52
   0   6 -72   67.64    4.30
  -6   0 -72   71.92    4.37
   0   6 -72   70.05    4.39
  -6   0 -72   73.42    4.45
   0   6 -72   67.09    4.28
   0   6 -75    3.92    1.28
   0   6 -75    3.97    1.37
  -6   0 -75    3.59    1.38
  -6   0 -75    4.58    1.75
   0   6 -75    2.38    1.47
   0   6 -78   44.17    2.94
   0   6 -78   35.45    2.94
  -6   0 -78   39.90    2.98
   0   6 -78   43.80    3.06
  -6   0 -78   42.09    3.28
   0   6 -81   29.95    2.42
   0   6 -81   28.25    2.50
  -6   0 -81   27.62    2.46
   0   6 -81   28.80    2.58
  -6   0 -81   29.63    2.88
   0   6 -84    3.43    1.40
   0   6 -84    3.75    1.48
  -6   0 -84    1.68    1.43
   0   6 -84    2.72    1.79
  -6   0 -84    4.18    2.39
   0   6 -87   -0.42    1.47
  -6   0 -87    0.53    1.40
   0   6 -87    0.23    1.85
  -6   0 -87    1.80    2.85
   0   6 -90    0.96    1.38
  -6   0 -90   -0.10    1.38
  -6   0 -90   -1.26    3.47
   0   6 -90   -0.31    2.07
  -6   0 -93   12.43    1.75
   0   6 -93   11.62    1.79
  -6   0 -93   13.45    4.46
   0   6 -93   17.52    2.73
  -6   0 -96   -1.21    1.30
   0   6 -96    0.94    1.37
   0   6 -96    0.62    3.02
  -6   0 -96    4.88    5.20
   0   6 -99    0.78    1.43
   0   6 -99    1.54    3.62
   0   6-102    5.93    1.53
   0   6-102    9.73    4.24
   6  -6-105    1.08    1.67
   0   6-105    3.42    1.23
   0   6-108    1.16    0.99
   6  -6-108    2.33    1.36
   6  -6-111    0.50    1.04
   0   6-111    0.33    0.72
  -6   0-111   -1.68    4.81
  -6   0-114   -1.67    3.84
   0   6-114    0.15    0.46
   6  -6-114   -0.39    0.81
   0   6-117    0.02    2.84
  -6   0-117   -2.03    2.59
   6  -6-117    0.63    2.80
  -6  -1-116   -0.66    2.69
   7  -6-116    1.47    2.93
  -1   7-116   -2.51    3.05
  -6  -1-113    1.52    3.87
   7  -6-113    3.19    3.85
   7  -6-113   -0.16    0.86
  -6  -1-110   -1.02    5.02
   7  -6-110    2.90    4.91
  -1   7-110   -0.71    0.70
   7  -6-110    0.25    1.07
   7  -6-107   -2.87    5.74
  -1   7-107    1.46    0.92
   7  -6-104    6.60    6.60
  -1   7-104    2.46    1.22
  -1   7-101    0.80    1.32
   7  -6-101   -2.61    7.48
  -1   7-101   -1.38    3.62
  -1   7 -98    7.42    1.46
   7  -6 -98   10.18    8.13
  -1   7 -98    8.83    3.12
  -6  -1 -95    4.56    1.59
  -1   7 -95    7.18    1.53
  -6  -1 -92    0.31    1.44
  -1   7 -92    1.07    1.35
  -6  -1 -92   -0.33    4.92
  -1   7 -92    1.09    2.14
  -1   7 -89    4.76    1.45
  -6  -1 -89    6.27    1.57
  -1   7 -89    7.97    2.07
  -6  -1 -89    8.22    4.05
  -1   7 -86    1.24    1.37
  -6  -1 -86    0.87    1.37
  -1   7 -86    0.73    1.40
  -6  -1 -86    2.57    3.16
  -1   7 -86    0.89    1.90
  -1   7 -83    2.89    1.39
  -6  -1 -83    2.86    1.50
  -1   7 -83    2.90    1.43
  -6  -1 -83    4.29    2.59
  -1   7 -83    2.74    1.83
  -1   7 -80   -1.27    1.46
  -6  -1 -80   -0.03    1.48
  -1   7 -80    0.28    1.41
  -1   7 -80   -0.26    1.83
  -6  -1 -80    0.11    2.26
  -1   7 -77   17.07    1.84
  -1   7 -77   12.94    1.77
  -6  -1 -77   14.06    1.83
  -6  -1 -77   14.31    2.21
  -1   7 -77   17.23    1.97
  -1   7 -74    5.86    1.37
  -1   7 -74    4.43    1.37
  -6  -1 -74    4.72    1.39
   7  -6 -74    6.43    1.77
  -1   7 -74    4.53    1.57
  -6  -1 -74    3.05    1.73
  -1   7 -71   42.40    2.83
  -6  -1 -71   35.54    2.78
  -1   7 -71   37.09    2.79
   7  -6 -71   38.86    2.99
  -6  -1 -71   41.19    2.97
  -1   7 -68   47.24    3.01
  -6  -1 -68   41.53    2.98
   7  -6 -68   42.20    3.18
  -1   7 -68   44.89    3.02
  -6  -1 -68   46.95    3.14
  -1   7 -65   20.67    1.72
   7  -6 -65   18.96    1.90
  -1   7 -65   20.03    1.74
  -6  -1 -65   19.38    1.79
  -6  -1 -65   19.72    1.90
  -1   7 -62    5.20    1.12
  -6  -1 -62    3.01    1.27
  -1   7 -62    3.04    1.05
  -1   7 -62    3.44    1.08
   7  -6 -62    5.52    1.29
  -1   7 -59    5.90    1.07
  -6  -1 -59    7.72    1.31
  -1   7 -59    5.82    1.14
   7  -6 -59    8.63    1.31
  -6  -1 -59    9.43    1.21
  -1   7 -59    6.95    1.08
   6   1  56   33.48    2.93
  -1   7 -56   35.92    2.40
  -1   7 -56   35.95    2.36
  -6  -1 -56   37.17    2.44
  -1   7 -56   39.05    2.45
   7  -6 -56   40.91    2.52
  -6  -1 -56   36.78    2.45
   7  -6 -56   34.74    2.95
  -1   7 -53   23.42    1.68
   6   1  53   22.72    2.21
   1  -7  53   19.08    1.81
  -6  -1 -53   22.58    1.71
   6   1  53   21.34    2.65
   7  -6 -53   22.70    2.22
  -1   7 -53   22.63    1.61
   7  -6 -53   24.05    1.75
  -6  -1 -53   22.58    1.70
  -1   7 -53   26.87    1.73
  -6  -1 -50   17.53    1.30
  -1   7 -50   17.56    1.42
   6   1  50   17.83    1.93
   7  -6 -50   16.48    1.89
   6   1  50   17.22    2.31
   7  -6 -50   23.38    1.50
  -6  -1 -50   16.74    1.41
  -1   7 -50   18.21    1.35
  -1   7 -47   10.57    1.02
   6   1  47   11.47    1.61
   6   1  47   12.46    1.85
   7  -6 -47    8.98    1.48
   7  -6 -47   10.83    1.07
  -1   7 -47   11.86    1.00
   6   1  44    0.16    1.30
   6   1  44    0.70    1.09
   6   1  41  316.54   17.80
   6   1  41  313.03   17.57
   6   1  38  561.99   30.49
   6   1  38  549.31   30.31
   6   1  35  854.04   45.71
   6   1  35  833.49   45.59
   6   1  32  246.34   13.66
   6   1  32  236.64   13.58
   6   1  29   10.91    1.52
   7  -6 -29    9.47    0.80
   6   1  29    8.41    1.46
   7  -6 -26  525.70   26.30
   6   1  26  551.98   26.28
   7  -6 -26  449.11   25.75
   6   1  26  506.65   26.25
   6   1  23  418.97   21.76
   7  -6 -23  391.59   21.80
   6   1  23  384.71   21.81
   6   1  20  109.56    6.15
   7  -6 -20  102.83    6.24
  -6  -1 -20  107.80    6.22
   6   1  20  104.35    6.25
   7  -6 -17   36.65    2.69
   6   1  17   42.76    2.57
   6   1  17   38.41    2.77
  -6  -1 -17   36.01    2.69
   7  -6 -14   37.54    2.81
   6   1  14   45.99    2.67
  -6  -1  -5  142.54    8.00
   6   1   5  142.52    8.05
  -6  -1  -2  303.65   16.68
   6   1   2  310.53   16.72
  -6  -1   1   12.40    1.37
   6   1  -1   11.72    1.40
  -6  -1   4  146.52    8.06
   6   1  -4  143.30    8.05
   6   1  -7    1.96    0.94
  -6  -1   7    3.88    1.03
   6   1 -10  166.94    9.34
  -6  -1  10  176.61    9.37
   1  -7 -10  167.33    9.48
   6   1 -13   28.86    1.93
  -6  -1  13   30.12    1.98
   1  -7 -13   29.02    2.17
   1  -7 -16  453.72   24.32
  -6  -1  16  447.18   24.01
   1  -7 -16  442.50   24.16
   1  -7 -19    8.24    1.58
   1  -7 -19    6.98    1.19
  -6  -1  19    6.83    0.89
   1  -7 -22  483.68   25.66
  -6  -1  22  472.82   25.15
   1  -7 -22  454.04   25.37
   1  -7 -25   25.33    2.38
  -6  -1  25   22.91    2.18
   1  -7 -25   24.58    1.93
  -6  -1  25   22.88    1.45
   1  -7 -28  376.32   20.80
  -6  -1  28  359.80   20.66
   1  -7 -28  387.23   20.46
  -6  -1  31    3.11    1.58
   1  -7 -31    4.61    1.16
  -6  -1  34   22.87    2.67
[truncated: 3,647,069 more chars]
